# Supplementary material for: iNOS is necessary for GBP-mediated T. gondii clearance in murine macrophages via vacuole nitration and intravacuolar network collapse
Source: Nat Commun. 2024 Mar 27;15:2698. doi: 10.1038/s41467-024-46790-y (PMC10973475; doi:10.1038/s41467-024-46790-y)
Supplement: Supplementary file 9 — Supplementary Data 1 [file 41467_2024_46790_MOESM9_ESM.xlsx]

## Sheet: All identified mouse proteins
	PVM map												GBP2+ map						Dark controls				Significantly different from dark controls (red indicates p value<0.5)
Gene.names	Unprimed-1	Unprimed-2	Unprimed-3	Pam-1	Pam-2	Pam-3	IFNγ-1	IFNγ-2	IFNγ-3	IFNγ+Pam-1	IFNγ+Pam-2	IFNγ+Pam-3	IFNγ-GBP2+-1	IFNγ-GBP2+-2	IFNγ-GBP2+-3	IFNγ+Pam-GBP2+-1	IFNγ+Pam-GBP2+-2	IFNγ+Pam-GBP2+-3	Dark1	Dark2	Dark3	Identified in the dark control (Y/N)	pval-Unprimed vs dark controls	pval-Pam vs dark controls	pval-IFNγ+Pam vs dark controls	pval-IFNγ vs dark controls	pval-IFNγ-GBP2+ vs dark controls	pval-IFNγ+Pam-GBP2+ vs dark controls
Actg1	22.0421	23.623	21.8668	25.1318	23.9433	21.8214	23.3515	22.014	21.1672	28.4322	25.1415	21.7761	25.6061	25.8087	22.9121	26.1032	25.9672	21.2057	30.1022	31.1386	30.6535	Y	0.000925724	0.0126162	0.00158603	0.099628	0.0170462	0.0568039
Krt76	31.633	30.5842	29.9986	31.0968	30.0821	24.3629	30.7602	26.3215	28.8225	18.7829	32.2957	27.8533	28.741	27.3421	30.4726	30.4546	27.6633	29.8002	28.2248	28.7117	30.0234	Y	0.0723369	0.845233	0.818635	0.571345	0.905681	0.767966
Eno1	32.5267	32.8894	32.7292	32.8267	32.6223	32.3941	33.7724	32.6851	32.8799	32.8324	32.4122	32.4792	32.1767	32.3746	32.55	32.4088	32.3744	32.9878	27.8095	27.4038	28.4412	Y	0.00167683	0.00130791	0.000334875	0.00123019	0.00193482	0.00046137
Slc25a5	31.6712	32.2583	32.4526	31.7974	31.8683	31.9334	32.4927	32.3361	32.2131	32.3165	29.6507	31.8648	31.4681	32.1744	32.1192	31.492	31.9439	31.7147	27.6043	26.2711	25.6323	Y	0.00477117	0.0112494	0.00872969	0.0117235	0.00548722	0.00944375
Gapdh	32.4346	32.8344	32.6912	32.6293	32.7595	32.8744	33.5611	33.0371	32.9279	32.8155	31.978	33.0816	33.6704	33.5599	32.7816	33.9613	33.6489	33.1301	27.133	27.6504	27.8535	Y	0.000196501	0.000660257	4.43871e-05	0.000517945	0.000124694	5.43119e-05
Vim	34.2098	34.6669	34.655	34.6035	34.6021	34.6007	35.6097	35.039	35.1682	34.9445	34.2808	34.804	34.922	33.5497	32.5743	34.5786	33.7353	32.9757	26.9379	26.8479	24.9229	Y	0.00448174	0.00611432	0.00332266	0.00333686	0.00141772	0.00119192
Prdx1	32.9582	33.702	33.4083	32.3851	32.4523	32.5141	34.207	33.123	32.8767	33.2544	33.1115	32.5538	32.9485	32.7397	32.4227	32.2471	32.8406	32.5429	26.8168	26.9766	26.7809	Y	0.000524565	1.40109e-06	0.00330023	0.000577357	0.000142239	0.000271836
Rpl15	28.0194	29.7737	27.9381	27.186	27.5662	27.8564	31.9276	28.051	26.9815	27.8745	31.2485	27.949	24.5465	20.6064	29.0131	27.8146	18.2685	27.2048	26.7257	23.0528	19.6075	Y	0.107973	0.164067	0.0889354	0.0838192	0.643471	0.745882
Tuba1b	32.3825	32.7979	32.5569	32.4464	32.8072	33.0855	32.6276	32.9009	32.8017	32.2996	32.2198	33.0278	32.6593	33.3929	33.1764	32.3239	33.2282	33.026	26.4332	25.2213	24.64	Y	0.00383893	0.00233963	0.00438666	0.001448	0.00162727	0.00110142
Tln1	31.5562	32.4585	31.6656	31.8588	31.9074	31.9527	32.1167	31.9195	31.4945	31.7723	32.3157	31.9274	31.7941	31.9377	31.6592	31.4919	32.1083	31.356	26.3551	26.0999	26.8201	Y	0.000173407	0.00126431	4.80707e-05	5.01766e-05	0.000439068	8.00795e-05
Ldha	31.8667	32.229	32.2113	31.914	32.0423	32.1558	32.7855	32.1859	31.9909	32.4997	31.8433	31.9735	32.1752	32.6934	32.9848	31.7696	32.5848	32.7808	26.3134	26.0665	26.1964	Y	1.23e-05	5.11705e-07	0.000684635	0.00035558	0.000589697	0.00161962
Atp5o	27.0501	27.7863	27.725	27.3031	27.6381	27.9002	28.3152	28.1901	27.9387	27.9991	27.1405	28.1092	28.0771	27.3518	27.2219	27.2725	27.3754	27.3434	26.168	26.3683	24.1648	Y	0.0967809	0.0930377	0.0636205	0.0729969	0.0919022	0.128791
Aldoa	32.5988	32.8022	33.0132	32.8101	32.606	32.3781	33.9215	32.9304	32.7264	32.8614	32.2879	32.3045	32.4533	32.5271	32.2602	32.3412	32.4068	32.5259	26.1603	26.1297	26.7104	Y	3.56328e-05	3.40711e-05	0.000500667	2.09301e-05	0.000183357	0.000425048
Rpl29	25.5502	28.7509	27.1568	27.5389	24.2261	27.1505	30.9802	27.0804	26.1171	26.4172	29.4737	27.2921	27.7867	23.9746	28.3814	29.2799	22.8241	26.5397	26.1483	25.3122	18.8631	Y	0.243717	0.345122	0.179163	0.195219	0.303178	0.404768
Mdh2	30.4341	30.8485	30.9385	30.6676	31.4625	31.9553	31.2989	30.8291	30.6529	30.6078	26.8296	31.3517	30.7526	31.4306	31.162	30.2241	31.4631	31.1098	26.1165	23.8746	24.1158	Y	0.0107534	0.00352471	0.00893181	0.0533831	0.00822695	0.00439502
Hist1h4a	33.0041	33.2864	32.8048	32.0981	31.0909	25.9824	32.9361	30.9075	32.1977	29.6317	29.3972	30.3586	29.5388	24.3976	27.2966	30.2843	24.2428	26.7167	26.0791	28.9896	24.7725	Y	0.0343055	0.252243	0.0323214	0.118606	0.823193	0.839677
Hsp90ab1	32.4866	32.8145	32.7785	32.6781	32.583	32.4853	33.6134	33.0261	32.889	32.8493	32.4632	32.8065	32.8124	32.6925	32.4788	32.2046	32.5636	32.3506	26.009	25.7898	25.5032	Y	7.54662e-06	9.48554e-05	3.38981e-05	4.66571e-06	9.87641e-06	8.81617e-06
Rpl13	26.7711	29.1944	25.9395	26.5161	22.0341	26.5854	31.4634	25.9576	24.9316	25.7904	30.7487	26.8067	25.6696	27.1318	28.5498	25.4686	27.1089	25.3823	25.928	22.6051	20.2313	Y	0.100011	0.39629	0.161311	0.0963202	0.109511	0.197153
Atp5a1	30.9121	31.4705	31.455	31.4078	31.6966	31.9285	32.1728	31.8438	31.8404	31.4368	29.4171	32.3201	30.9882	31.4775	30.8089	30.673	31.4832	30.578	25.794	23.274	22.5933	Y	0.0144095	0.0136244	0.0133894	0.00548956	0.0147866	0.0130787
Lcp1	33.1757	34.1008	33.7127	33.2188	33.9103	34.3603	34.2432	33.7937	33.4986	33.5273	34.1967	33.9338	33.6528	34.1146	34.4075	33.2257	34.028	34.1572	25.7844	25.7848	25.5903	Y	0.000646968	0.00118566	0.000278006	0.000172431	0.000277876	0.000811944
H3f3a	33.1805	32.081	31.9478	33.2449	32.2117	24.8807	34.9959	30.4408	31.2028	31.2129	32.5154	28.8751	30.2587	23.546	26.2064	31.3959	26.1445	27.0631	25.7612	32.1808	25.2464	Y	0.167682	0.528784	0.177504	0.297482	0.739183	0.873192
Anxa1	33.1087	33.706	33.5305	33.3938	33.8381	34.1656	32.972	33.1517	33.2292	33.8235	32.2134	33.8825	32.8939	33.0361	32.4763	32.6193	33.0357	33.192	25.7545	25.9702	24.3376	Y	0.00173984	0.00102312	0.00368478	0.000455903	0.00229556	0.00214041
Anxa2	32.4747	32.977	32.8519	32.6673	33.0075	33.2729	33.2568	32.9291	32.7483	32.7002	32.3627	32.7452	32.5092	33.319	32.7618	32.3859	33.145	32.9527	25.743	26.1653	25.2558	Y	0.000114057	6.24449e-05	0.000109192	0.000252141	3.86732e-05	3.94833e-05
Try10	26.6255	28.2265	24.9567	24.9552	27.0793	28.2049	31.1091	25.285	23.9904	27.3927	28.329	27.5834	28.7271	24.9365	26.0644	29.9191	20.5545	25.1592	25.7404	23.7022	20.7061	Y	0.149958	0.137697	0.274058	0.0903841	0.163101	0.592885
Slc25a3	29.6386	29.9611	30.1019	29.5623	29.4117	29.2506	31.2003	29.8441	29.8092	29.9129	28.1702	29.4388	29.4135	30.2108	29.8729	29.1295	29.7692	29.4363	25.6961	24.4529	23.1777	Y	0.0147534	0.01948	0.00444046	0.00803225	0.011671	0.0158033
Hist1h1c	30.3648	26.3345	22.7099	30.2735	29.0995	26.8335	24.5943	26.6389	22.0691	24.3116	33.5588	27.2328	29.3198	26.4765	27.5588	31.4543	26.3169	28.67	25.6609	28.2408	19.4726	Y	0.588166	0.236733	0.993968	0.35847	0.329131	0.237008
Eef1a1	30.7141	30.5822	30.297	30.4563	31.3336	31.8577	32.0769	30.5867	30.1391	31.4193	30.7227	31.0881	31.4742	30.221	28.2567	30.6841	30.9254	29.7303	25.66	25.7689	24.7329	Y	0.00157323	0.0004749	0.00310993	0.000387167	0.0283171	0.000529017
Hspa8	32.2341	32.5588	32.4404	32.5435	32.4037	32.255	33.7238	32.5459	32.5399	32.7714	32.2898	32.3904	32.6294	31.9956	31.6265	32.0559	32.1381	31.9498	25.6366	24.9918	24.1314	Y	0.00235341	0.00255836	0.000177914	0.00144726	0.000370156	0.0033073
Rpl18	27.996	30.2444	28.3682	26.8754	27.6326	28.1104	32.3798	28.4212	27.6359	28.3665	31.6111	28.2578	26.7577	24.9439	29.3813	28.2288	25.8995	27.4593	25.6336	23.0869	19.2597	Y	0.0642445	0.114024	0.0475972	0.0464683	0.133539	0.121283
Rpl7	28.2384	30.2091	28.2938	27.4538	27.9904	28.3674	32.4813	28.2247	26.8146	28.4446	31.7689	28.4159	17.7287	24.7081	29.6178	27.9535	23.2399	27.8102	25.5933	23.423	19.0458	Y	0.0713604	0.109683	0.0660652	0.0495587	0.757498	0.217098
Myh9	33.3494	33.7798	33.747	33.5798	34.0429	34.3808	34.272	34.3026	33.9381	33.9372	33.191	34.4954	34.028	34.6121	34.4661	33.9752	34.4982	34.4717	25.587	24.8483	25.2213	Y	2.03041e-05	1.0529e-05	3.36809e-05	0.000198878	7.00184e-06	7.63726e-06
Cotl1	29.949	30.4099	30.2833	29.9898	29.8334	29.6652	31.1113	29.9099	30.1784	30.3661	29.9683	29.8237	29.3091	29.7871	29.9626	30.2352	29.5667	29.416	25.5436	24.2633	24.0813	Y	0.00392061	0.00603806	0.000770839	0.00348461	0.00319793	0.00200326
Cltc	31.981	33.0028	32.6976	32.2393	32.7849	33.1665	32.5348	32.73	32.4482	32.5528	31.8999	32.9266	32.5457	33.3999	33.0006	32.4786	33.1635	33.0646	25.4941	22.9413	24.0172	Y	0.00309773	0.00348433	0.00706432	0.00324171	0.00361914	0.00430142
Wdr1	30.9569	31.497	31.6406	31.6036	31.4565	31.2994	32.1975	31.7076	31.5878	31.4602	30.4758	31.3409	31.1522	31.8062	31.0659	30.8537	31.9165	31.4349	25.4302	23.8754	23.9984	Y	0.00177432	0.00405562	0.00181101	0.000877577	0.0014327	0.000771524
Prdx4	29.8365	30.4456	29.7232	29.6981	29.4224	29.0959	30.0368	30.0553	29.7402	28.6539	28.385	30.3979	28.647	30.3966	29.8209	29.0346	30.4127	29.9037	25.4261	23.4882	21.6815	Y	0.0229669	0.0295979	0.0263907	0.0177619	0.0164524	0.0186417
Aldh2	30.8639	31.4136	31.352	30.9653	31.0339	31.0969	31.5746	31.3914	31.063	31.1952	29.3731	30.8331	30.7237	31.264	30.9274	30.2094	31.1026	30.6807	25.4253	23.7524	22.9616	Y	0.00743443	0.0104774	0.00772294	0.00276277	0.00843241	0.00647582
Anxa4	31.5767	32.14	32.0148	31.8607	31.8877	31.9132	32.8505	32.2494	32.0603	32.2335	31.7005	32.1744	32.0627	32.2483	31.7023	31.3128	32.1202	31.9054	25.3842	25.3856	24.4165	Y	0.000306439	0.00218781	9.58911e-05	0.000300799	0.000353327	0.000128042
Pkm	31.5279	32.2651	31.8351	31.4678	32.2453	32.7313	32.2376	31.8357	31.6349	31.9404	31.1807	32.5501	32.0144	31.578	31.7252	31.4118	32.3996	32.3444	25.3626	24.0208	23.9481	Y	0.00094362	0.00026072	0.00136727	0.00028719	0.00224706	0.000334933
Vdac2	29.8541	30.4163	30.4609	29.9843	30.0043	30.0233	30.5205	30.4761	30.1654	30.2288	28.8377	30.1772	29.6844	30.1785	30.0378	29.1548	30.0685	29.8835	25.2789	23.0048	20.8382	Y	0.0279239	0.0322569	0.028348	0.0243011	0.0311921	0.0303303
Rpl28	27.3374	25.928	26.3534	28.2208	27.2076	21.6332	29.1718	26.617	27.2075	27.0364	27.6143	23.9787	27.3212	26.9241	26.5509	28.7916	26.7195	22.8722	25.1884	24.4139	20.1097	Y	0.164887	0.400389	0.0890751	0.207759	0.141712	0.285913
Lgals3	31.5619	31.918	31.7949	31.9476	31.5518	31.0301	31.6572	31.7429	31.9311	31.7908	30.6602	30.692	31.3826	31.4906	30.7088	31.069	31.5963	30.9416	25.0806	22.2071	23.6393	Y	0.00942268	0.00652425	0.00971116	0.00514183	0.00770609	0.00879163
Gdi2	30.1291	31.1323	30.959	30.6512	31.187	31.5636	30.6987	31.435	30.8292	31.1704	30.6527	31.2713	31.2548	31.785	31.5098	30.4406	31.6671	31.6575	25.0245	23.7532	23.6092	Y	0.000517975	0.000599702	0.000923978	0.00130577	0.0016231	0.000317343
Arpc1b	30.6404	31.0532	30.8965	30.6935	30.5602	30.4192	32.131	30.7495	30.4199	31.2913	29.9414	30.2294	30.2551	30.4052	29.8917	30.3037	30.452	29.8977	25.023	24.6013	23.793	Y	0.00139571	0.00243735	0.000873463	0.000422698	0.00122403	0.0010116
Hk3	28.8527	29.769	29.6045	28.9619	29.464	29.8231	31.3989	30.5216	30.0682	30.356	29.6512	30.6698	30.339	30.7713	30.7701	29.9525	30.6926	30.3864	25.0073	18.2843	24.6966	Y	0.0889329	0.0892429	0.063331	0.0720444	0.0674447	0.0712642
Pgd	31.6181	32.2545	32.104	31.6811	31.557	31.4266	32.583	31.7827	31.555	32.0598	31.6388	31.8886	30.9489	31.6198	31.6459	30.7787	31.623	31.4169	24.9829	24.708	24.5118	Y	1.66886e-05	2.12862e-05	0.000400067	2.96046e-06	7.46386e-05	0.000162383
Hist1h2bc	30.8616	32.9959	32.6119	30.2992	29.3725	26.4708	32.2369	30.7802	31.9169	29.7039	26.7925	28.2161	28.5797	25.2066	29.9266	29.9805	26.4122	28.2834	24.9719	28.9961	21.7136	Y	0.0701758	0.239563	0.0871414	0.288117	0.357954	0.293576
Ass1	31.345	31.8208	31.6727	31.3585	31.3306	31.3032	32.835	31.7608	31.5824	31.8603	31.7652	31.3276	31.5932	31.9819	32.1013	31.1054	31.806	32.131	24.9184	24.6306	24.6266	Y	7.51398e-06	0.000149395	0.0017536	2.41851e-05	1.29175e-05	0.000796981
Flna	32.7053	33.0025	33.0095	32.9885	32.9108	32.8319	33.6333	33.2168	33.3974	33.0533	32.4669	32.7297	32.8566	32.462	31.9916	32.7784	32.4746	31.9764	24.9152	24.6243	24.5787	Y	6.10804e-07	1.59991e-05	8.40959e-07	1.30169e-05	0.00020505	0.000140759
Coro1a	30.3344	31.204	31.2371	31.0216	30.7695	30.4769	32.2529	30.9348	31.1252	31.2131	30.2051	30.6266	31.0317	31.4751	31.0042	29.7092	31.665	30.7543	24.8806	23.849	24.933	Y	0.000190647	0.000822037	0.000253198	0.000222365	0.000739721	0.00168563
Msn	32.1075	32.1977	32.0128	32.4784	32.201	31.8722	33.3181	31.9737	32.32	32.3287	32.1616	31.9237	32.6645	31.5598	31.2912	32.4822	31.8433	31.3145	24.8794	24.8044	23.8036	Y	0.00168629	0.000307419	0.000128638	0.000798611	0.000217463	0.000108124
Rpl4	27.3777	29.3645	27.1836	26.3445	25.5631	23.8685	31.6434	26.296	22.9501	27.0085	31.0179	24.5105	26.5175	27.8293	27.4899	27.6006	28.1535	27.1629	24.8724	20.5181	19.5214	Y	0.0450579	0.145309	0.164153	0.0805033	0.0681736	0.0634388
Iqgap1	32.039	32.7148	32.6506	32.3839	32.9269	33.3071	32.8802	32.7519	32.6127	32.5111	32.0966	32.9072	32.7524	33.1794	33.0656	32.4382	33.1864	33.1077	24.7376	22.9945	23.4532	Y	0.00110225	0.00058801	0.00280959	0.000914099	0.00199192	0.000781064
Tkt	31.8652	32.2339	32.0524	32.2601	32.077	31.8761	32.9524	32.0145	32.024	32.1103	31.5661	31.8553	31.8765	31.1064	30.4699	31.6934	31.7561	31.5958	24.7261	24.4738	24.5422	Y	1.83541e-06	2.55383e-06	0.00094836	4.3714e-05	0.00295481	1.34372e-06
Tubb5	29.9604	30.4727	30.087	30.0948	30.9993	31.5331	29.2968	30.9278	30.7547	29.8068	29.3181	31.5513	30.9467	31.4785	31.7692	29.9523	30.833	31.6732	24.6792	25.0503	23.8962	Y	0.000935904	0.000382441	0.0014241	0.00522954	0.000161094	0.000883435
Rnh1	31.0103	31.8992	31.8014	30.9325	31.6289	32.0811	32.3593	31.3203	31.0889	31.5124	30.8683	31.6066	31.145	31.7881	31.9749	30.7561	31.5646	31.3676	24.6655	24.0551	23.6783	Y	5.06076e-05	8.52392e-05	0.000180636	5.68855e-05	4.53311e-05	5.71268e-05
Irg1	25.5712	27.4103	26.3491	29.6095	29.8184	29.9942	29.881	30.5223	30.0921	31.6503	30.7692	31.3969	29.6731	31.1286	30.9651	30.6638	31.5695	31.3848	24.6327	23.7656	23.633	Y	0.0254413	0.00113633	0.000268585	7.35126e-05	0.00058291	7.45386e-05
Rpl35	27.6198	30.3539	28.507	26.3581	27.7339	28.4038	32.6225	28.7226	27.6142	28.8404	31.6082	28.6663	26.52	26.046	29.7513	28.472	24.3436	27.9941	24.6102	24.7001	18.9411	Y	0.0692015	0.119652	0.049915	0.0482772	0.117979	0.153283
Ahnak	29.5635	30.0993	29.697	30.0581	31.1383	31.7298	25.06	30.0967	30.3358	30.5378	30.1591	31.0933	30.6269	30.1671	27.6509	30.3664	30.7487	29.4869	24.5755	22.9968	22.3302	Y	0.00759349	0.00110984	0.0793904	0.00342729	0.00735067	0.00236309
Aco2	29.8559	30.062	30.2121	29.8331	29.5802	29.2864	30.2318	30.2592	30.1431	30.2383	26.9613	29.5417	29.4854	30.0695	29.6053	28.9785	30.1913	29.7201	24.5658	21.2873	20.5552	Y	0.0228195	0.0248839	0.0224572	0.0141482	0.023504	0.0195394
Actr3	29.9968	31.6281	31.0006	30.1287	30.8343	31.2904	31.4788	31.0343	30.5429	31.264	30.744	31.2195	30.7494	31.0608	31.108	30.3682	30.9287	31.1019	24.5435	24.4142	23.6434	Y	0.000824772	0.000145818	6.34469e-05	0.000138118	0.000453173	7.46676e-05
Eef2	31.1399	31.6698	31.4121	31.178	31.4803	31.7212	32.6749	31.3696	31.2444	31.9305	31.0698	31.2069	31.0877	31.2725	31.1374	30.5673	31.6572	31.0449	24.507	23.9951	24.447	Y	5.94602e-06	5.95141e-06	0.00156807	9.88475e-05	0.000157836	0.000324624
Anxa5	31.3764	31.7067	31.5229	31.6258	31.9029	32.1269	32.425	31.6865	31.8674	31.8826	31.094	32.4062	32.3947	31.6291	31.0589	31.6255	31.8886	31.4746	24.4688	25.1266	23.6598	Y	0.0024184	0.00136392	0.000528231	0.000220549	0.000234629	0.00186876
Akr1a1	30.96	31.7675	31.7122	31.0147	31.0645	31.1107	32.248	31.5696	31.4681	31.3297	30.685	31.2019	30.6557	31.5349	31.0228	30.541	31.5395	31.5675	24.4514	24.7863	24.5507	Y	0.000399923	8.76166e-05	0.000263466	9.73316e-05	0.000421824	0.00130583
Esd	29.9653	31.1145	30.8745	29.9567	30.1859	30.3765	30.6517	30.2682	29.9471	30.5703	30.1201	30.0755	29.7658	30.6051	30.1787	29.4772	30.1987	30.1093	24.4151	23.3712	23.6714	Y	0.000140055	0.000729665	0.000172723	0.000365585	0.000125768	0.000163355
Esyt1	31.0149	31.6521	31.4926	31.1698	31.5376	31.8202	31.6126	31.8334	31.7113	32.0117	30.8022	32.1384	31.0702	31.4537	30.8934	30.8648	31.472	31.0992	24.3923	21.97	21.6451	Y	0.00744868	0.00728946	0.00876516	0.00296222	0.00845596	0.00821458
Clic1	29.6496	30.1011	29.7636	29.7399	30.1459	30.4513	29.4755	29.9064	29.6304	29.736	29.5334	30.2796	29.5399	30.1702	30.7261	29.3628	30.1045	30.1646	24.3085	24.2709	23.6704	Y	6.42491e-05	3.24486e-05	9.06889e-05	4.73808e-05	0.000374362	8.60828e-05
Cfl1	29.4064	30.4075	29.9143	29.6623	30.2836	30.702	30.8176	30.3432	30.1376	30.1904	30.2359	29.5908	30.0718	30.1188	29.5385	29.5436	29.8311	29.5798	24.2947	24.5657	23.2404	Y	0.00050533	0.000394374	0.00085406	0.000971234	0.00129477	0.00366722
Rpl6	28.3868	30.3082	28.3487	26.5504	27.5977	28.1791	32.562	28.5932	26.2538	28.125	31.7527	28.5052	26.8359	24.8699	29.7128	28.0101	22.5326	27.5455	24.2204	23.4331	20.3823	Y	0.0163388	0.0404973	0.0511218	0.0144849	0.0734387	0.197478
Dync1h1	30.635	31.4792	31.2724	30.9004	31.5141	31.9289	31.7186	31.778	31.3859	31.6019	30.1575	31.9172	31.4446	32.5199	32.328	30.981	32.407	32.1086	24.2125	19.8191	23.5826	Y	0.0215605	0.0190483	0.0213187	0.0142742	0.0157423	0.0143995
Hspa9	29.2525	29.0885	29.4628	29.2197	28.9569	28.6491	30.1898	29.4229	29.3495	29.2586	27.6686	29.0296	29.2347	28.8252	28.0655	28.8569	29.0906	28.5592	24.1983	21.73	21.6894	Y	0.013693	0.0136922	0.00818297	0.00615546	0.00915269	0.0145014
Pnp	29.1923	29.0372	29.4154	29.2358	29.7022	30.042	31.2065	30.0445	29.8918	30.2711	30.1786	30.6795	30.9044	31.2454	31.4229	30.6679	31.2261	31.1251	24.1781	24.6366	23.8293	Y	0.000418892	7.95026e-05	0.000773933	7.66649e-05	5.19743e-05	3.9302e-05
Hsp90b1	31.4856	31.4958	31.4655	31.3196	31.3369	31.3533	32.5611	31.6246	31.7912	31.5318	31.4519	31.2621	31.0072	30.7857	30.0205	31.0588	30.8725	30.1504	24.1727	24.3771	23.7786	Y	0.00055084	0.000570267	8.78438e-05	7.11362e-05	0.000207569	0.000122458
Rpl34	26.005	27.672	25.4802	24.4988	25.4444	25.9926	30.0056	26.1091	25.0568	25.9708	29.0971	26.0413	24.3501	23.7389	27.069	24.7434	23.4795	25.3802	24.1657	22.0058	19.8361	Y	0.0524156	0.10538	0.0631387	0.0377352	0.134805	0.169163
Plec	31.6467	31.9164	31.933	32.2859	32.0745	31.837	32.7127	32.36	32.4025	32.0517	30.627	31.8835	31.7208	31.9773	31.3469	31.6325	32.1454	31.4924	24.1054	21.8513	21.3231	Y	0.00757005	0.00673212	0.00639296	0.00242233	0.0064255	0.00603501
Cs	29.619	29.6476	29.8181	29.8256	29.8958	29.9602	31.6637	29.9942	29.8713	30.6999	28.8776	29.8988	29.9754	30.5299	30.1475	29.1518	30.499	30.3308	24.0885	22.0462	21.9312	Y	0.00942732	0.00916184	0.00117029	0.00168946	0.00625312	0.00204663
Ptpn6	28.8922	29.4016	29.5732	29.2344	29.2611	29.2863	30.8323	30.3851	29.8998	30.2081	29.6757	29.7152	29.8023	30.434	29.9218	29.2753	30.4509	30.1487	23.9765	22.5172	21.4249	Y	0.00830405	0.0122068	0.00448248	0.0077198	0.00675985	0.00353429
Actn1	30.7443	31.746	31.3436	31.1275	31.2584	31.3739	31.6454	31.4119	31.259	31.2539	31.2349	31.3666	31.1877	31.9991	31.4886	30.8972	32.1842	31.9049	23.9734	21.1895	21.246	Y	0.00588934	0.00967029	0.00883241	0.00982215	0.00650673	0.00371651
Coro1c	29.6466	30.0948	30.0513	30.1455	29.7285	29.1676	30.9527	29.9068	29.4266	30.1459	28.7709	28.9988	29.6165	29.2155	29.0419	29.7991	28.8074	28.7867	23.9732	21.3375	20.6242	Y	0.0146094	0.0122142	0.007073	0.00984016	0.0167112	0.0129264
Gnai2	29.6766	30.4954	30.2918	29.9854	30.1802	30.3456	31.2595	30.532	30.2238	30.5631	30.1139	30.256	29.9752	30.5882	30.2928	29.8121	30.5966	30.2587	23.9643	23.5819	23.9989	Y	0.000159194	5.47748e-06	0.000459164	4.29449e-06	1.59918e-05	9.10922e-05
Eif4a1	29.411	30.0079	29.8991	29.4324	29.6554	29.8415	29.9181	29.5998	29.4373	30.1831	29.978	29.9684	29.5699	30.0615	29.7952	29.7184	30.2013	29.4955	23.9329	22.9432	23.1056	Y	0.000217891	0.000737563	0.000486511	0.00133038	0.000447225	0.000150212
Gnb2	26.8873	27.8448	27.5735	27.2117	27.9887	28.4745	28.2702	27.1602	27.3362	28.0688	26.9457	29.0235	28.0435	28.2334	28.7058	27.4672	28.022	28.4209	23.931	24.6459	23.83	Y	0.00105243	0.00178942	0.00179784	0.0126796	0.000300514	0.000543036
Glud1	28.9331	29.3277	29.4354	29.3874	29.3844	29.3815	30.211	29.6157	29.5141	29.7929	24.508	29.3924	29.164	29.2352	28.3955	28.8164	29.6216	29.288	23.9298	21.0476	19.0627	Y	0.0294237	0.0295392	0.0247054	0.0430848	0.0293438	0.0278443
Ctsd	29.5514	29.7265	29.8916	29.1966	30.0092	30.509	29.6819	28.9302	28.4475	29.6959	29.0265	29.4036	29.1852	30.1252	29.7293	29.0355	30.1922	30.1028	23.9223	19.7909	22.4224	Y	0.0232352	0.0157837	0.0214373	0.023701	0.0199099	0.0166882
Hspa5	30.5076	30.7056	30.7661	30.7228	30.5957	30.462	31.3214	30.5168	31.2803	30.7572	29.9917	30.5373	30.1916	29.4469	27.8304	30.2036	29.6313	29.2111	23.9084	22.3462	23.5748	Y	0.0033789	0.00348997	0.000607803	0.00107703	0.00350137	0.000894074
Myof	30.7944	31.3423	31.293	31.0521	31.0035	30.9553	32.1195	31.4607	31.3974	31.302	30.6101	31.0633	30.7696	30.9322	30.3192	30.6793	30.8925	30.3606	23.8981	21.7971	20.5916	Y	0.009424	0.0115068	0.00738408	0.00922156	0.0103684	0.0109979
Rpl14	25.4667	24.7077	22.6926	26.2892	25.3791	22.6882	28.188	24.3016	24.865	20.7851	27.8951	25.1258	24.8099	19.2569	25.3099	22.6914	25.0702	24.1545	23.8766	23.575	19.389	Y	0.310387	0.243322	0.139317	0.415586	0.74588	0.372474
Atp5f1	27.5871	28.6147	28.3717	27.859	27.3521	26.6037	29.2177	28.1835	27.8563	28.5534	26.8813	26.5403	27.9321	27.4372	26.9773	26.268	26.7739	25.344	23.8473	22.6121	19.3622	Y	0.0370661	0.0491415	0.0311551	0.0391588	0.0490869	0.077444
Atp6v1b2	29.5567	29.8144	29.676	29.9064	29.9496	29.99	31.0736	29.7922	29.8028	29.9312	28.4537	29.9217	29.6108	29.7843	29.3747	29.4218	29.951	29.5142	23.7871	23.7811	23.2372	Y	0.000183167	0.000685206	0.00124365	0.0031856	3.73449e-05	1.78458e-05
Rpl21	19.8774	25.6809	22.5116	26.1407	25.26	22.8727	28.7479	26.6755	26.2101	26.3469	25.7938	24.4077	23.6566	25.2345	25.0871	24.3383	25.2319	23.974	23.7679	24.0345	18.9875	Y	0.864518	0.275721	0.0761191	0.176688	0.278701	0.30185
Anpep	29.9195	30.5681	30.3976	30.1937	30.341	30.4698	31.2211	30.2329	30.4251	30.4832	30.4985	30.5226	30.4793	29.7607	29.0365	30.4085	29.8242	29.3766	23.7626	22.0625	22.6326	Y	0.00165551	0.00365686	0.000555023	0.00418598	0.000515987	0.00079354
Rpl27a	27.6152	27.9858	27.5069	28.1543	27.9023	27.6097	25.7262	28.2559	27.8922	28.2455	26.8073	27.5454	27.1828	27.892	26.9788	27.0138	28.3073	27.7742	23.7452	23.478	20.6197	Y	0.0342298	0.0315205	0.0234353	0.0255916	0.0340927	0.0251604
Prdx5	28.8067	29.2271	28.9075	28.9989	28.7066	28.3556	29.901	29.8969	29.5814	29.7231	29.1093	29.7079	30.1145	29.9913	30.1863	28.8318	29.8233	29.6355	23.6775	23.5138	22.3397	Y	0.00289942	0.0018783	0.00256473	0.00107723	0.00321125	0.000462078
Uba1	29.6131	30.0603	30.0947	29.7798	30.0773	30.315	30.3405	30.5828	30.3141	30.2253	29.8797	30.2573	30.1418	30.6745	30.4496	29.8761	30.778	30.9024	23.668	21.8477	22.1002	Y	0.00367491	0.00353331	0.00444581	0.00415323	0.00318129	0.000909205
Tpi1	29.6986	30.2647	30.2736	30.1079	30.0383	29.968	31.1639	30.1831	30.2694	30.1657	29.5547	29.8609	29.6498	30.1756	30.0791	29.6631	30.1907	30.5609	23.6362	23.963	24.5719	Y	0.000124589	0.00173682	0.000111957	0.000173441	0.000210931	8.90476e-05
Cap1	31.0091	31.516	31.2202	31.1692	31.4152	31.6178	32.1486	31.3238	30.8298	31.4679	31.0643	31.3786	31.0453	31.155	30.9685	30.8994	31.3462	30.9542	23.6195	23.3322	23.0871	Y	3.2068e-06	3.11468e-06	0.000648966	3.69578e-06	9.72329e-05	3.43999e-06
Stat1	28.9871	28.7784	29.2757	29.1841	29.4051	29.5898	31.6136	31.0132	30.8013	30.818	30.6013	30.9682	30.9544	31.297	31.1092	30.4562	31.176	30.8826	23.5995	23.2006	22.7017	Y	0.000220907	0.000338305	2.42833e-05	0.000253638	0.000274046	3.036e-05
Rpl8	25.2258	25.1259	25.6017	25.4954	24.2907	22.3162	28.2106	21.9914	25.4367	25.369	27.2421	20.6575	24.6312	21.8883	25.6418	25.4989	24.221	24.3106	23.5745	18.6286	21.3218	Y	0.0998357	0.180391	0.157332	0.257586	0.192269	0.124837
P4hb	30.7194	30.9646	30.9125	30.9117	30.7632	30.6045	31.775	31.1763	31.0751	31.2615	30.9255	30.6222	30.9058	30.918	30.4583	30.3653	31.0451	30.382	23.5676	22.4899	21.0054	Y	0.00707597	0.0070751	0.00401114	0.00512154	0.00602154	0.00478573
Cybb	29.7543	30.222	30.1433	29.9245	30.2408	30.4909	30.371	30.2861	29.9738	30.088	29.3758	30.3297	30.2365	30.1357	29.9878	30.2054	30.2776	30.1695	23.5425	24.2254	23.1181	Y	0.000578817	0.000384689	0.000803841	0.000139544	0.00163127	0.00220019
Tagln2	29.4004	29.5719	29.2734	29.5637	29.5001	29.4363	30.5501	29.3934	29.3747	29.9768	30.09	29.226	29.9582	29.869	29.3527	29.5539	29.8643	28.8921	23.5405	22.7733	22.9231	Y	0.000409688	0.00105593	0.000407498	5.65826e-05	3.57163e-05	8.84124e-05
Myo1f	29.1951	30.0466	29.9713	29.6342	29.9529	30.2045	30.6952	30.2423	30.239	30.2937	29.2735	30.3459	30.1187	30.5136	29.9569	29.5784	30.4111	30.2453	23.4394	21.879	20.8509	Y	0.00480549	0.0068653	0.00633747	0.00312549	0.00638403	0.0046724
Hsp90aa1	29.7387	30.1185	29.6419	29.4839	29.6274	29.7531	30.5057	29.9555	29.6105	29.7719	29.475	29.9313	29.3045	29.7413	29.2888	29.2113	29.8564	29.6255	23.4347	23.7881	23.6209	Y	1.12494e-05	2.58895e-06	0.000453381	6.62077e-06	1.62913e-05	8.53753e-05
Rpl18a	25.2217	24.8919	24.1914	25.8211	24.7578	20.3693	24.0168	23.5116	19.4778	26.7217	26.2465	24.4239	23.9902	24.626	21.3661	22.2082	24.7051	23.7836	23.4237	23.1334	22.0672	Y	0.0242173	0.692065	0.748299	0.032521	0.706452	0.467076
Ptprc	29.0939	30.1045	29.7536	29.383	29.8993	30.2659	30.1191	30.241	29.7958	29.8175	29.884	30.2941	30.4838	29.9279	29.5687	29.5965	29.9896	29.803	23.3629	19.9471	19.2632	Y	0.0161447	0.0162625	0.0176205	0.0176077	0.0155202	0.0188719
Etfa	27.6341	28.4646	28.5016	27.8805	28.7014	29.2044	29.4858	28.4144	28.194	28.3598	27.7396	29.2939	28.6617	28.9262	28.7856	27.9235	28.892	28.5872	23.3605	21.337	19.0016	Y	0.0263824	0.0205419	0.0195333	0.0194373	0.0262934	0.0243103
Hadha	28.5019	28.9751	29.2534	29.0982	29.2989	29.4686	30.3864	29.7245	29.3509	29.7803	25.6091	29.6291	28.7296	29.4691	29.602	28.7269	29.7171	29.4966	23.3523	20.1127	19.5246	Y	0.0190899	0.0193022	0.0134198	0.0160194	0.0162292	0.0153335
Atp6v1a	30.0493	30.66	30.4204	30.2544	30.5711	30.8215	31.5794	30.4288	30.3707	30.7032	29.707	30.4407	30.6728	30.6507	29.9783	30.2365	30.5757	30.2596	23.35	23.0983	22.5947	Y	1.97758e-05	2.1925e-05	0.000316016	7.21942e-05	2.01639e-05	0.000103426
Pfkp	28.9919	29.9305	29.564	28.8689	29.558	30.0071	30.3767	30.0897	29.938	30.0036	29.7144	30.6772	29.9539	31.037	30.8788	29.6274	30.9799	30.9738	23.3433	19.9465	20.5248	Y	0.0117339	0.0103692	0.0127377	0.00968654	0.00751551	0.00562841
Ywhaz	30.3072	30.7937	30.4043	30.2169	30.6235	30.9293	31.7647	30.3719	30.1082	30.9952	30.8662	30.4738	30.3714	30.0611	30.7722	29.9815	30.4844	30.1797	23.3433	23.9389	22.8214	Y	0.000402687	0.000146648	0.000673536	0.000311634	0.000161451	0.000471004
Cndp2	29.5241	29.8924	29.781	29.7486	30.261	30.6255	30.9501	30.035	29.8142	30.1658	29.554	29.8985	29.8621	30.0195	29.0675	29.4725	30.5027	30.1734	23.3279	20.7963	21.1926	Y	0.00862416	0.00482095	0.0031369	0.00699845	0.00482007	0.00409228
Pdia3	31.3383	31.5434	31.405	31.6421	31.5558	31.4677	32.509	31.7739	31.8712	31.6777	31.4257	31.4039	31.5166	31.2014	30.9364	31.0168	31.302	30.8671	23.3104	24.0705	23.2845	Y	0.000624062	0.000709015	1.80782e-05	0.00034717	5.27639e-05	0.000147669
Oxct1	27.6437	27.9141	27.9162	27.5094	27.361	27.2024	28.6246	28.2423	27.8896	27.9804	27.4088	27.4197	27.339	27.4504	27.7034	27.3865	28.0988	27.5607	23.2862	20.3659	19.0018	Y	0.0310412	0.0355017	0.0254905	0.0312508	0.0338191	0.029912
Mvptr	29.4504	29.8811	29.5008	29.4305	29.7793	30.05	30.37	30.0113	29.7548	29.9765	29.4149	30.0253	29.7614	29.3994	29.3812	29.096	29.7904	29.2574	23.2217	22.1002	21.704	Y	0.00205808	0.00129125	0.00117956	0.00106454	0.00235202	0.00107891
Mvp	19.1513	20.7322	18.976	18.9874	18.9587	18.9306	22.8911	19.1232	18.2764	23.6979	22.2507	22.3728	22.7353	23.2527	22.6743	19.3756	16.3234	22.4495	23.2217	22.1002	21.704	Y	0.020906	0.0174682	0.250032	0.54227	0.356884	0.232034
Rpl36a	26.5335	25.7602	24.9635	26.4211	25.3942	16.6905	27.8886	24.7863	24.5157	25.2381	26.0733	22.5954	21.0423	23.6316	25.0945	25.9833	24.1228	18.4132	23.2019	23.0763	19.4328	Y	0.0755041	0.799929	0.081446	0.169025	0.473822	0.741254
Eef1g	29.6145	29.6489	29.7786	29.9478	29.7168	29.4533	31.2187	29.5068	29.8507	29.8224	29.3673	29.3045	28.9933	30.5528	29.5037	28.4673	30.2191	29.5629	23.1746	19.643	19.9607	Y	0.0160497	0.0149472	0.00615273	0.015345	0.00832862	0.008004
Idh2	27.8716	28.3359	28.5136	28.0136	28.4877	28.8317	28.9814	28.7687	28.4488	28.3099	27.2986	28.9514	28.1721	28.7189	28.5609	27.796	29.0219	28.9089	23.1375	20.3179	21.487	Y	0.0116727	0.00960859	0.0109292	0.00488384	0.0115797	0.00542851
Rab6a	27.5189	28.3619	28.2997	27.8134	27.5379	27.2119	29.6595	28.4253	28.2236	28.3244	27.7308	27.4685	27.6368	27.7443	27.1701	27.28	27.5394	27.4627	23.1202	23.6272	20.0294	Y	0.0298359	0.0399631	0.0176441	0.0329914	0.0399494	0.0436277
Uqcrc2	27.6536	27.3334	28.1574	27.1757	27.2982	27.407	29.1036	28.2668	28.0427	28.3484	23.7179	27.4386	27.713	27.5199	26.6114	27.3425	27.4515	26.7796	23.1139	20.0847	19.7337	Y	0.0202755	0.027276	0.013905	0.0395224	0.0199427	0.0250262
Reep5	28.7716	28.3985	28.9072	29.2802	28.6021	27.3611	30.2524	29.0606	29.2687	29.4966	27.7567	27.4635	29.0039	26.4822	27.1654	28.3864	26.5158	26.8231	23.0726	23.9245	21.865	Y	0.00759081	0.00267914	0.00167479	0.00377827	0.00992255	0.00674874
Atp1a1	28.5138	29.2306	29.1957	28.8871	29.065	29.2176	30.4437	29.4006	29.5293	29.6974	29.3715	29.4234	29.2706	29.3758	29.161	29.4125	29.3377	29.118	23.0556	22.7333	21.4003	Y	0.00176568	0.00454058	0.000597866	0.00385158	0.00486903	0.0043653
Ywhah	28.4496	28.9099	28.7745	28.1979	28.1091	28.0183	30.6393	28.1815	28.4728	28.5879	28.0542	26.8526	28.8457	28.0027	28.1642	28.2705	27.8577	27.471	23.0458	22.3268	20.5469	Y	0.0100204	0.0140011	0.00269343	0.00433195	0.00767638	0.0101468
Arpc4	29.1771	29.2277	28.9826	29.2863	29.2395	29.193	29.9773	29.2915	29.1716	28.9429	28.6642	29.2859	30.1149	28.5317	28.2841	28.7261	28.4078	28.7654	23.0317	19.5614	19.5572	Y	0.018072	0.0179046	0.0138025	0.0172462	0.00834779	0.019899
Tubb4b	31.5889	32.3366	32.0282	31.5926	32.6406	33.2221	32.2739	32.4457	32.1206	32.206	31.885	33.182	32.4357	33.5899	32.8308	32.2533	33.3145	32.9418	23.0312	23.5595	22.689	Y	1.44074e-05	0.000379041	0.000190807	0.000111405	3.73179e-05	2.37551e-05
Fasn	29.0755	30.0186	29.8778	29.4734	29.8229	30.0941	30.8592	30.2266	29.9641	29.9826	29.0209	29.7605	30.0058	30.9655	30.578	29.3792	30.7419	30.4706	22.9911	21.0898	22.7707	Y	0.00184235	0.00364731	0.00173866	0.00192982	0.00149683	0.000747865
Arpc3	28.5268	29.3318	29.2525	28.8717	29.1935	29.4471	30.4194	29.0478	29.1738	29.6529	29.111	29.3108	30.0391	29.0531	29.4692	29.4071	29.4233	29.207	22.9685	23.7094	24.1011	Y	0.000293744	0.000708116	0.000592642	0.000728644	0.000197643	0.0023728
G6pdx	30.0549	30.4688	30.4895	30.2824	30.2674	30.2528	31.4526	30.4274	30.3704	30.7462	29.7736	30.4118	30.7956	31.1257	30.657	30.1114	31.0489	30.6568	22.9459	23.0318	20.2776	Y	0.0103717	0.0119837	0.00514662	0.00729024	0.00918394	0.00700417
Gbp2	25.7995	27.8884	24.6075	23.6333	26.9561	27.997	31.9663	31.457	31.2241	32.0841	31.2498	31.82	32.2849	31.4305	31.5043	31.4635	31.7785	31.6669	22.9438	23.983	23.2322	Y	0.0939794	0.160458	6.18921e-05	4.41861e-05	3.97305e-05	0.000627513
Rps8	26.7155	26.028	26.35	27.3024	26.6992	25.7019	25.5289	26.898	26.9051	27.2243	27.2152	25.5826	26.0919	27.1063	24.2537	26.4965	27.4781	26.5328	22.9124	23.7792	18.9685	Y	0.0915864	0.0758138	0.0803043	0.0696924	0.0994502	0.0729183
Psmd2	28.7826	29.0659	28.9419	28.7814	28.8561	28.9244	29.3795	29.0019	29.049	28.9972	28.5303	28.739	28.857	29.7604	29.3299	28.405	29.7875	29.4803	22.8797	22.6451	22.9659	Y	1.42155e-06	2.80384e-05	3.21729e-06	9.82838e-06	0.000507045	0.00294607
Rab7a	29.4367	29.9319	29.5348	29.368	29.6288	29.8417	30.2526	30.0141	29.7848	29.8892	29.4008	29.9924	29.318	29.8393	29.5721	29.3756	29.6378	29.3878	22.8752	23.6475	22.2795	Y	0.00124418	0.00148554	0.00131554	0.000804013	0.00128558	0.00258509
Fermt3	29.3167	30.1141	29.6087	29.4084	29.8236	30.1344	30.3537	29.6223	29.4129	29.7556	29.8231	30.0081	29.6757	30.2277	29.8188	29.1407	30.1073	29.8332	22.8733	22.1739	20.1301	Y	0.00694285	0.00724459	0.00556328	0.00961235	0.007985	0.00568619
Hk2	27.8891	29.0793	28.688	28.0178	28.5271	28.8899	29.4826	29.34	29.0643	29.0083	28.48	29.8315	29.4059	30.0842	29.8972	28.5661	29.9779	29.8199	22.8076	22.0436	21.1083	Y	0.000683759	0.00134615	0.00290882	0.000448369	0.00127398	0.000373931
Rnf213	28.6766	29.2281	29.3693	28.9307	29.5736	30.0019	30.6287	30.5957	30.0817	30.471	29.8416	30.9245	30.1841	31.5768	31.2952	30.4015	31.3233	31.0623	22.7943	20.8271	20.4789	Y	0.00532363	0.00289944	0.00427683	0.00215121	0.000966922	0.0023288
Hspd1	28.6351	29.3427	28.7691	28.7284	28.8436	28.9463	29.2477	28.6884	28.4252	28.5283	28.351	28.3672	28.9671	27.8251	26.9132	28.3137	28.2198	27.9459	22.7885	19.9466	23.5869	Y	0.021946	0.0255668	0.0220797	0.0290504	0.0181757	0.0306747
Cct3	28.656	29.4847	28.9972	28.8153	29.3586	29.7391	29.2529	29.4249	28.767	29.0382	28.2139	29.5743	29.5132	30.0294	29.7074	28.6572	30.1134	29.7733	22.7772	20.7226	19.7851	Y	0.00839577	0.00718448	0.00916991	0.00521881	0.00875327	0.00368282
Rpl7a	25.7178	29.2728	27.0925	26.1583	25.601	27.3563	31.3803	27.4376	26.6504	26.2847	30.214	27.6611	25.347	24.1094	28.4802	25.7641	25.4142	25.9376	22.7717	25.9411	20.0399	Y	0.104175	0.172079	0.0696655	0.075773	0.231349	0.243028
Rplp0	28.6904	29.3618	28.6938	28.7961	29.1735	29.4618	29.4642	29.4815	28.6397	29.4518	29.3196	29.4809	29.4768	29.9927	29.5762	28.6697	29.6936	29.5747	22.7443	22.471	22.4692	Y	0.000276644	0.000107681	0.000691052	5.82157e-06	2.12538e-05	0.00118709
Rab1	28.3679	29.2267	28.9913	28.3921	28.5205	28.634	30.0624	28.9203	28.8118	28.7173	29.1302	29.1442	28.2366	28.5651	28.373	28.4631	28.2043	28.7221	22.7124	22.7527	21.4533	Y	0.000597156	0.00388139	0.000292416	0.00191376	0.0034665	0.00213555
Txnrd1	27.8938	28.6556	28.4352	28.0997	28.7347	29.1595	29.1366	28.3438	27.9533	29.0623	28.3601	28.4509	27.8765	28.3443	27.676	27.9069	28.6818	28.2336	22.7106	21.7078	21.6452	Y	0.000271791	0.000148176	0.000191988	0.000248704	0.000465372	0.000285182
Ctsc	25.4538	26.7813	27.0455	26.0779	26.6836	27.0946	27.6994	27.4396	27.3476	28.0643	27.5956	27.5452	27.4016	28.9358	28.9432	26.0881	28.579	28.4865	22.7047	19.383	22.8166	Y	0.0352667	0.0400396	0.0340313	0.0302008	0.0142937	0.0146278
Ppp2r1a	28.9002	29.8561	29.5925	29.1842	29.8396	30.2736	29.9941	29.9815	29.357	29.6775	29.2696	30.5068	29.9592	30.6415	30.5988	29.1703	30.8763	30.5256	22.7022	22.7886	19.8419	Y	0.0105894	0.00888546	0.0114497	0.00765624	0.00953362	0.00428858
H2-D1	29.2939	29.6444	29.6786	29.6812	29.3295	28.8845	31.1684	30.6729	30.5976	30.6484	30.474	29.9225	30.2999	30.617	29.8245	30.2825	30.4388	29.7538	22.6837	23.94	23.8931	Y	0.00251831	0.000921079	0.000840789	0.000627496	0.000577027	0.000779198
Taldo1	29.6973	30.1183	30.1224	30.1999	29.9372	29.6296	31.5933	29.5006	29.6492	30.5948	30.0688	29.2289	29.6679	29.6169	27.3642	29.2788	30.0661	29.0755	22.6628	23.4812	22.8092	Y	0.000112007	6.73692e-05	0.00403411	0.000339379	0.0101238	9.82379e-05
Actr2	29.3862	29.8298	29.7786	29.1899	29.0208	28.8371	30.7876	29.5634	29.4603	30.2246	29.5328	29.2741	29.3083	29.875	29.257	29.262	30.0423	29.4673	22.64	19.7029	19.4739	Y	0.0112733	0.013687	0.00527598	0.00847266	0.0107161	0.00972362
Capg	28.8246	29.1838	28.8355	28.9042	28.6452	28.3428	29.5471	28.8498	28.8989	28.5604	28.6113	28.0138	28.3948	27.3769	27.4224	28.2113	27.5499	27.6328	22.6041	20.857	19.4772	Y	0.0115929	0.0116969	0.00895162	0.0117825	0.0101932	0.0136001
Vps35	28.9847	29.8949	29.4646	29.2017	29.4366	29.6313	29.9676	29.7242	29.1791	29.4748	29.2099	30.0057	29.4986	30.0535	29.7349	29.1168	29.9931	29.7033	22.6019	20.8666	19.6954	Y	0.00599853	0.00888964	0.00633508	0.00641781	0.00755394	0.00585097
Sdha	27.1494	28.2021	28.3066	27.7012	27.819	27.9239	29.9118	28.4407	28.2077	28.9252	27.1551	28.365	27.9801	28.2557	28.4452	27.7395	28.0705	28.2214	22.5702	21.8213	21.0921	Y	0.000474975	0.0043095	0.000639661	0.000868426	0.00223535	0.00226674
Hist1h1e	31.1748	28.5459	27.4283	31.5248	30.2465	28.8142	31.6938	28.5986	25.8807	24.5365	34.4255	29.1241	30.4893	27.2554	29.5771	31.7692	27.274	29.4962	22.5467	25.7424	19.5725	Y	0.0474669	0.0352306	0.0674707	0.129388	0.0475082	0.0398833
Cct4	28.7415	29.1866	28.8628	29.0184	29.1455	29.258	29.9439	28.697	28.3976	29.1429	28.7464	29.1126	28.9838	29.1911	28.9026	28.5788	29.6465	29.2692	22.4954	20.8956	19.6123	Y	0.00949368	0.00994724	0.00292252	0.00942286	0.0100277	0.00510694
Snx2	29.0731	29.3533	29.2125	29.2491	28.9696	28.6377	30.3712	29.5544	29.6357	29.341	28.8672	28.8992	28.8764	28.8462	28.4436	28.6636	28.7293	28.4797	22.4925	21.3271	19.7816	Y	0.00890862	0.00767827	0.00441901	0.00802609	0.0090455	0.0104732
Copa	29.0715	29.6635	29.406	29.2845	29.6923	29.9988	29.8287	29.6128	29.3317	29.6037	28.9617	29.8862	29.4061	30.2467	30.0713	29.0976	30.2428	29.8565	22.4766	19.6695	19.8952	Y	0.00867136	0.00743368	0.00873305	0.00637741	0.00605426	0.00479979
Blvra	28.1135	28.9358	28.4988	28.14	28.2941	28.4283	29.2779	28.5526	27.9308	28.2403	27.6917	28.1814	27.8517	28.1377	27.5987	27.7115	28.0976	27.9041	22.4498	21.339	19.6256	Y	0.00806902	0.0122835	0.00455456	0.011178	0.0122976	0.0131849
Rrbp1	29.3702	29.223	29.4446	29.5446	29.2252	28.8325	30.727	29.3174	29.2449	29.901	29.5301	28.9022	29.092	29.0495	28.3856	29.1494	29.2769	28.453	22.4371	22.6924	21.9588	Y	0.000382915	2.16268e-05	0.00119354	7.47721e-05	3.3527e-05	4.86293e-05
Pdia4	29.0881	29.0122	28.5856	28.7489	28.3496	27.8215	30.0568	28.9738	29.0919	29.4383	28.5422	27.746	27.8329	28.2453	28.0609	27.7083	28.4524	27.1258	22.3737	21.9186	21.2041	Y	0.000482737	0.000164425	9.84496e-05	0.000633973	0.00119713	0.000346391
Clic4	27.3766	27.8825	28.0079	27.7042	27.7521	27.7968	29.3305	28.3583	28.1436	28.6374	28.9493	28.5381	28.8204	29.2619	28.7215	28.6323	29.7489	28.8553	22.3704	23.2674	23.2526	Y	0.000420301	0.0035894	0.000348092	0.000731927	0.000304327	0.00019438
Rpl3	23.562	26.6376	23.1241	25.9329	24.6936	22.9962	29.1756	22.9369	22.6303	26.466	28.3825	24.7629	24.9221	26.5444	17.0142	23.8765	26.2434	24.863	22.355	22.7524	18.7217	Y	0.136505	0.111625	0.232434	0.0354791	0.665188	0.0819077
Aldh9a1	27.4413	28.3245	28.2637	27.3644	27.5168	27.6496	29.7976	28.3509	27.7894	28.2548	27.7275	27.4743	28.3184	28.6347	27.9407	27.5619	28.2062	28.1202	22.3448	21.9939	22.2464	Y	0.000835047	4.03223e-06	0.00710376	0.000314175	0.000108898	0.000134629
Itgb2	29.7162	30.7828	30.3851	29.8358	29.9313	30.0176	31.2708	30.2375	30.3602	30.4947	30.1553	30.8071	30.0078	29.992	29.893	29.9536	29.9769	29.9953	22.342	23.3805	22.392	Y	8.25095e-05	0.00177729	7.32283e-05	0.000204701	0.00196176	0.00213227
Sqrdl	26.9648	27.9262	27.5391	27.0171	27.5697	27.9547	27.7374	28.2275	27.7245	27.4468	25.9501	27.5859	27.1491	28.3431	27.7589	26.2972	28.1547	27.7482	22.3367	18.8634	19.1609	Y	0.0172848	0.0172991	0.0180457	0.012965	0.0141734	0.0103287
Hist1h1b	29.6525	27.2872	26.4369	30.0652	28.9663	25.6137	26.2418	26.3065	22.5458	25.3315	32.9242	26.3566	29.1597	26.3698	27.6127	29.8849	26.567	27.8023	22.3156	26.1759	19.7943	Y	0.095239	0.082165	0.374699	0.149794	0.100332	0.0840742
Plp2	26.6522	26.7303	26.9312	27.1475	26.481	25.2815	28.2755	26.3944	27.1597	26.6616	26.4261	25.1319	26.1377	25.4931	22.8992	22.2536	25.7849	24.7399	22.2975	23.1482	19.6863	Y	0.0390914	0.0294244	0.0175831	0.0358596	0.0948867	0.159511
Hist1h1d	28.3058	24.7517	23.7621	28.5042	27.2747	25.5035	28.5437	24.7533	21.7	23.1763	31.458	25.8595	27.5623	24.8713	27.3128	29.2585	24.0476	26.6557	22.283	25.9342	18.6673	Y	0.267726	0.136153	0.401707	0.232883	0.166892	0.173859
Acox3	27.7612	28.2589	28.4587	28.0734	28.1653	28.2484	27.6077	28.948	28.4865	28.078	26.9202	27.8902	27.4609	29.4423	29.047	27.8144	29.5426	29.2292	22.2722	18.4967	19.0677	Y	0.0174176	0.0196835	0.0122079	0.0159864	0.00718361	0.00784394
Ivd	26.2394	26.3613	27.3898	26.393	26.3109	26.2273	28.0751	26.5947	26.658	27.0119	25.3948	25.4125	25.9034	27.1746	26.5085	22.9326	27.0741	26.8636	22.2418	21.2051	19.7407	Y	0.00658726	0.0182285	0.00372524	0.00715879	0.00700107	0.0568395
Idh1	29.3982	29.3127	29.2698	29.4914	29.5491	29.6025	30.2602	29.3735	29.0234	29.3002	29.2256	29.0947	29.3471	29.2455	28.8708	28.9875	29.5813	29.0903	22.2351	22.8722	22.6989	Y	0.000528819	0.000552914	0.00046382	0.000302731	1.9106e-05	1.52391e-05
Rpn1	29.4423	29.9562	29.9331	29.3	29.875	30.2712	30.7311	30.1358	30.031	29.5717	29.1592	30.6116	29.888	29.4301	29.0695	29.356	29.4829	29.1234	22.2069	21.2614	20.0881	Y	0.00306807	0.00141599	0.0019403	0.000586037	0.00217167	0.0046243
Atp6v1c1	28.5672	28.8084	28.7086	28.6155	28.4958	28.3705	29.2819	27.8075	27.8426	28.6047	28.0524	28.024	27.8436	28.6496	27.7035	27.1826	28.3828	27.7558	22.2053	22.4261	19.4846	Y	0.0158653	0.0167502	0.0074152	0.0155902	0.0131742	0.0129293
Sec61a1	26.1062	27.8142	28.1884	26.027	26.5402	26.9051	29.2789	27.5463	28.0337	28.2182	27.7806	27.1688	27.4458	26.3623	27.3525	28.1902	25.8875	26.5162	22.2015	18.4493	22.1872	Y	0.0197708	0.0423264	0.0165341	0.026721	0.0317567	0.0236416
Atp6v0d1	27.7861	28.7328	28.278	27.9193	28.389	28.7306	29.0086	28.8173	28.5258	28.4488	28.0245	28.6537	28.2882	28.5454	28.1386	27.8223	28.3476	28.0142	22.1928	22.6946	19.3895	Y	0.0166393	0.0173556	0.0175021	0.0185716	0.0203548	0.021232
Rps14	27.6951	27.5658	27.3606	28.3015	27.7299	26.8212	29.3732	27.6589	28.2679	28.1263	28.1742	27.2218	27.542	25.9371	24.4984	27.8629	25.5757	25.232	22.1729	24.1391	19.3979	Y	0.0540162	0.0430697	0.0299469	0.0438582	0.077405	0.0674809
Acsl1	26.5859	27.5092	27.9434	27.9116	28.6207	29.0784	29.6555	29.8977	29.1972	30.1717	29.9369	30.5752	29.2493	30.8889	30.9058	29.1545	30.9928	30.5986	22.1693	18.5169	22.7727	Y	0.0341855	0.0250257	0.0218603	0.019163	0.0109967	0.0111194
Pdhb	26.531	26.9483	26.2866	26.4988	26.8659	27.1481	28.4234	26.588	26.1822	27.038	25.2948	26.4114	26.5433	27.1275	26.8088	26.5705	26.1381	26.735	22.1476	21.2777	19.8361	Y	0.0100913	0.00930552	0.00344898	0.00457918	0.00999434	0.0111142
Kpnb1	27.7174	29.1309	29.1818	28.015	28.7123	29.1648	28.9812	28.7519	28.9146	29.2803	28.6347	28.825	28.802	30.0765	29.8622	28.3063	30.1423	29.5977	22.1051	18.5722	22.2924	Y	0.014123	0.0182883	0.0224182	0.0203954	0.0126758	0.0101238
Picalm	27.428	28.0381	28.2169	27.597	28.1069	28.47	29.3239	28.7547	28.8707	28.5234	28.3578	28.4322	28.8497	28.7832	28.4242	28.5337	28.6064	28.0432	22.0934	21.7241	20.1485	Y	0.0034652	0.00297379	0.0035275	0.00667284	0.00477012	0.00416851
Picalmtr	24.6871	25.2669	24.927	24.956	24.7583	24.5387	21.5916	26.1127	25.944	24.531	25.0182	24.638	24.6657	24.5318	24.2848	25.3343	24.9157	24.7078	22.0934	21.7241	20.1485	Y	0.019524	0.0251262	0.148883	0.0238327	0.0300072	0.0182817
Arcn1	26.354	27.7573	27.981	27.6457	27.7252	27.7978	27.945	28.1142	27.7158	28.2115	27.2052	27.8845	28.619	28.0712	27.5854	28.6114	28.1662	28.3899	22.0902	19.2864	19.1415	Y	0.00671376	0.0156182	0.0139748	0.0102581	0.00925964	0.0122197
Cct7	28.6929	29.0261	28.8292	28.3479	28.2368	28.1212	29.7725	28.9463	28.4848	29.2544	28.2389	28.3743	28.4173	28.5015	28.5122	28.2604	28.9532	29.0347	22.0462	18.1647	23.0649	Y	0.0346215	0.0407739	0.0272963	0.0324028	0.0384695	0.0330587
Rps3a	28.1433	28.9222	27.8189	28.7453	28.2108	27.3968	29.9832	28.0761	28.1922	28.8531	29.8709	26.9677	27.7469	25.2625	24.2545	28.6075	26.3305	25.0578	22.0434	25.1303	20.4543	Y	0.0459551	0.0466237	0.0299523	0.0279565	0.14068	0.079518
Slc3a2	28.357	29.0168	28.7966	28.7732	29.0707	29.3085	29.8724	29.4688	29.0012	28.8916	28.3928	29.1375	28.9127	28.5629	28.3446	28.2708	28.9242	28.0236	22.0257	19.2016	22.1848	Y	0.0132542	0.0129721	0.00963053	0.0123347	0.0143676	0.0124625
Rab5c	26.9794	27.942	27.8687	27.0784	27.4073	27.6656	28.9344	27.6704	27.7694	28.0424	27.8061	28.0849	28.1035	28.4213	28.1158	28.1935	27.951	28.0058	22.0014	21.9298	20.7081	Y	0.000497298	0.00186237	0.000355589	0.00311654	0.00253042	0.0033145
Ywhaq	26.6375	27.2371	27.2281	26.3806	27.3283	27.8772	27.6831	26.961	26.3688	26.8074	27.2852	27.1691	26.8165	27.603	26.7446	26.8825	27.5671	26.0267	21.9879	21.8425	21.6765	Y	0.000261261	0.00504647	0.00369791	3.05245e-05	0.00121428	0.00618516
Rpl24	27.1107	27.4384	25.6128	27.2059	26.8666	26.442	28.8936	27.1971	26.0624	27.1484	26.3921	26.6335	25.6637	27.2349	26.5624	26.0173	27.6458	26.9686	21.9661	23.8129	19.7556	Y	0.0356942	0.0467086	0.0221359	0.048788	0.0440678	0.036
Lta4h	28.8107	29.7121	29.0416	29.1263	29.8157	30.2648	29.5272	29.5901	29.2293	29.4448	29.894	29.8372	29.7031	30.8361	30.125	28.5391	30.9952	30.5511	21.94	17.7747	21.893	Y	0.0212234	0.0173898	0.0225702	0.0209191	0.015581	0.00831758
Itgax	27.8554	28.9536	28.6995	28.5308	28.7732	28.9732	29.5474	28.4356	28.8754	31.4443	28.852	29.5447	28.6854	28.9235	27.6074	28.3884	29.2637	32.7128	21.9151	22.2243	21.255	Y	0.000122659	0.00033238	8.59113e-05	0.00435754	0.000342674	0.0203146
Ddx3x	26.7486	28.242	27.7651	27.5028	27.8066	28.0485	28.0972	28.1523	27.2327	28.4249	28.0232	27.8046	27.6082	28.1689	27.6208	27.5104	28.6513	27.7902	21.9132	21.8807	22.0186	Y	0.00568019	0.000350437	0.00216615	0.000509275	0.000598055	0.00285929
Ncf1	27.6321	27.5119	27.3397	28.1915	27.9699	27.719	28.2278	27.9354	27.7397	28.6338	28.0905	27.5546	27.7801	27.9316	26.7155	27.957	27.8634	27.2188	21.9125	18.9784	21.3554	Y	0.0166388	0.0136374	0.0134929	0.00865988	0.00874245	0.0122514
Vcp	29.3351	29.3609	29.1807	29.0731	29.4346	29.7133	30.3046	28.9619	28.6574	29.4117	29.342	29.6922	29.2885	28.5562	27.8308	29.1772	29.1977	29.1893	21.8562	20.5132	18.5857	Y	0.0107936	0.00874887	0.00336643	0.00984616	0.00561906	0.0112553
Tufm	26.3307	26.5197	26.7974	26.1204	26.6155	26.9709	25.5777	27.3941	26.4067	27.4013	25.3731	26.1816	25.1	25.747	23.9467	24.5796	26.1811	24.9387	21.8438	18.3602	20.1227	Y	0.0219042	0.0186318	0.0111146	0.0106891	0.023586	0.0211802
Atp2a2	27.6191	28.7729	28.7114	27.2799	28.1405	28.6585	29.1777	28.8433	28.471	28.6425	27.6643	28.8477	29.1862	29.5727	29.3883	27.8781	29.2539	29.0354	21.8438	20.94	19.5372	Y	0.00182081	0.00185353	0.00394849	0.00189888	0.00502595	0.00124191
Gm10260	26.2281	26.235	25.7408	22.559	23.1181	23.5064	28.6058	25.3732	26.9134	25.468	25.8239	23.9912	23.245	22.1509	24.2643	21.6124	20.5665	22.558	21.8425	24.5182	19.8659	Y	0.0955103	0.543082	0.0471569	0.141625	0.499522	0.759317
Got1	27.5198	28.7898	28.4249	28.2048	28.4712	28.6879	29.2517	28.9458	28.6222	28.397	27.752	28.902	28.533	29.5372	28.8745	27.5217	29.2866	29.0376	21.8242	21.0518	20.4361	Y	0.000209418	0.00120351	0.000594708	0.000191905	0.000164424	0.000620175
Rps16	28.1843	28.8885	28.4926	28.7517	28.8646	28.9654	30.6305	29.1081	29.0563	29.012	27.7703	28.8449	28.4799	27.7614	26.6698	28.4567	28.0431	26.8082	21.8189	20.3942	20.0753	Y	0.00186888	0.00395459	0.00029053	0.000496165	0.000792455	0.000677842
Vat1	30.0454	30.2108	30.3602	30.093	30.1267	30.1584	31.3902	30.0851	30.1806	30.5132	29.0867	29.9671	30.2573	29.9546	28.8387	30.0053	30.0069	29.2648	21.8057	18.1111	19.4298	Y	0.0101806	0.0107274	0.00467118	0.00560317	0.00559227	0.00881323
Tgm2	26.9876	28.0134	27.8353	27.0361	27.6189	28.0188	30.1934	28.866	28.5387	28.6788	28.9601	28.6945	29.501	28.3761	27.5241	28.8253	28.4073	28.1286	21.7992	20.7304	21.6482	Y	0.000176398	0.000173779	0.00047637	0.00108486	0.00127507	0.000206588
Rps3	28.902	29.2904	29.0239	29.325	29.1682	28.9994	31.0076	29.3769	29.2547	30.1024	29.604	29.3249	29.3528	27.5698	27.5323	29.1481	27.7467	27.2758	21.7938	20.2007	19.7699	Y	0.00412804	0.00435548	0.000386982	0.00186268	0.000924731	0.000891611
Hsd17b4	27.4516	27.305	27.7024	27.348	27.1838	27.0061	28.8021	27.8048	27.8302	28.0499	26.8669	27.3559	26.1665	27.2745	27.1567	25.7404	27.6181	26.685	21.7528	19.0188	19.8133	Y	0.0109531	0.0122968	0.00463548	0.00559523	0.00670603	0.00427327
Nceh1	28.4578	29.4456	29.0132	28.4915	28.6767	28.8348	28.8416	29.1984	28.7964	28.253	29.4218	28.8937	28.6667	28.4536	28.1669	28.2215	28.3698	28.0555	21.6605	20.9269	20.0042	Y	0.00044491	0.0027303	0.00207626	0.000317856	0.00209589	0.00326096
Cat	28.2334	28.2969	28.6459	28.5498	28.4224	28.2883	28.4662	27.979	27.4389	28.2531	26.4953	27.5089	27.6539	27.3041	26.0418	26.5808	27.7022	26.8039	21.6179	20.6585	20.1297	Y	0.00171763	0.00257841	0.00035884	0.000664301	0.000743398	0.000477242
Hist1h1a	28.4751	26.784	25.542	28.3966	27.3635	19.9857	27.3983	23.6492	19.8694	24.2117	30.9982	23.4112	28.0811	21.1088	27.6458	27.9782	21.1752	26.2325	21.603	24.5022	18.856	Y	0.0636246	0.323941	0.508422	0.201912	0.23459	0.257251
Uso1	27.5006	28.2853	28.1208	27.7734	27.9635	28.1253	29.1162	28.4516	28.1087	28.2313	27.2067	28.0023	27.744	28.8463	28.1208	27.3839	29.1122	28.1451	21.6029	21.1313	20.2487	Y	0.000384794	0.00196776	0.000177723	0.000242742	0.000186082	0.000457229
Atp6v0a1	27.9008	28.6114	28.7318	28.4468	28.6612	28.8411	28.9534	28.8451	28.2731	28.0744	27.6998	28.6591	28.4335	28.8708	28.0136	27.8854	28.6743	28.3738	21.5609	20.5393	18.9001	Y	0.0049853	0.00755288	0.00558397	0.00498267	0.00519622	0.00578112
Fdps	28.1684	28.2654	28.6152	28.5532	28.4845	28.4151	29.1091	28.8972	28.5406	29.1789	27.4065	27.9611	28.0669	28.3799	28.1286	27.766	28.3324	27.7721	21.5569	19.2079	21.9181	Y	0.0111939	0.0121596	0.00917598	0.00370433	0.012462	0.0112191
Cyfip1	27.7966	28.9215	28.4639	28.3331	28.708	28.9949	29.3449	28.8114	28.5614	28.5079	28.1765	28.4956	29.0432	30.0348	29.6518	28.227	29.9226	29.4084	21.5014	21.5326	21.7602	Y	0.00137461	0.000123343	0.000302628	2.15515e-06	0.000622103	0.00359711
Mapk3	27.5701	28.5331	28.3504	28.2439	28.2944	28.3412	29.0119	28.5196	28.4072	28.3681	26.8008	27.8675	28.1613	28.7799	27.5294	28.0384	28.3177	28.1806	21.472	22.0792	20.8292	Y	0.000174695	0.00264399	0.00040085	0.000600542	0.000194942	0.00193768
Cct2	28.2935	28.9341	28.8113	28.6726	29.1867	29.552	29.733	29.22	28.8067	29.5331	29.0658	29.3923	28.6415	29.2742	29.0094	28.181	29.603	29.4956	21.4598	20.3912	20.5937	Y	0.00014186	5.68555e-05	5.00864e-05	0.000325191	0.000157132	0.000229896
Gsdmdc1	26.8015	27.5925	27.2485	26.8754	27.0104	27.1293	28.5789	27.3124	27.193	27.2698	26.8058	27.4402	27.3483	27.9936	28.1921	27.4111	27.8467	27.764	21.4366	21.8521	21.1607	Y	5.32045e-05	0.000399328	0.0014803	3.37117e-05	5.9174e-05	4.32947e-05
Aars	26.5254	27.0707	26.6054	26.9159	27.2806	27.5612	28.606	27.2565	26.6058	28.0985	25.0771	27.4313	27.3259	27.8842	27.4921	26.9201	27.8205	26.9248	21.3614	20.9572	20.0333	Y	0.00131553	0.000852379	0.00131222	0.0117695	0.000978357	0.000299309
Rnpep	27.6704	28.4543	28.3629	27.7396	28.0273	28.2585	28.984	28.5399	28.2397	28.2351	27.6855	28.726	28.0456	28.9117	28.432	27.3812	28.8566	27.878	21.3544	19.3444	22.3877	Y	0.0108483	0.0140387	0.0103335	0.00920993	0.00980987	0.00658733
Arhgap25	29.0782	29.6114	29.2833	28.8589	28.7829	28.7059	28.734	28.8936	28.9611	28.6677	27.7552	27.8539	28.3491	28.4514	27.6555	28.214	28.3358	27.862	21.2921	21.6141	18.9224	Y	0.00774187	0.010454	0.0100524	0.00731413	0.00814897	0.0108115
Fscn1	21.887	23.468	21.7118	25.7327	25.5568	25.3646	26.9305	27.7868	26.1511	28.0997	27.0725	26.2305	24.7806	28.0927	27.6175	25.8223	29.3501	29.5328	21.2673	18.8834	21.4813	Y	0.155289	0.0249918	0.00571569	0.00451902	0.0101073	0.0087349
Rftn1	26.1645	26.4952	26.6881	26.8444	26.5406	26.1722	26.6955	26.9799	26.525	26.6758	26.7507	25.2906	25.5067	26.4167	25.7697	26.2759	26.6761	25.1955	21.2245	20.5876	19.7125	Y	0.00250714	0.00163676	0.00267985	0.000918481	0.00116165	0.000881116
Tbxas1	26.1116	27.4754	27.3359	26.5221	27.3881	27.908	28.0761	27.8774	27.4016	27.1031	25.8502	27.4128	28.0182	29.1737	27.9602	26.4189	29.1043	27.9407	21.2062	21.2161	18.9917	Y	0.00366939	0.00354154	0.00682664	0.00355508	0.00234121	0.00240082
Ctsb	28.4055	29.1392	28.9767	27.7057	28.3426	28.7681	30.285	28.0193	27.1095	29.3484	28.6301	28.2142	26.9167	28.9367	28.555	27.8007	28.4686	28.3047	21.1945	21.1828	22.2279	Y	0.000176533	0.000142326	0.0105892	0.000116243	0.00218594	0.000319439
Actn4	29.5463	30.2439	29.865	29.8659	29.9528	30.0316	29.9265	29.9995	29.7904	29.8358	29.6384	29.8463	29.7501	29.7738	28.8357	29.6291	29.8274	29.496	21.1715	19.1497	19.851	Y	0.00158889	0.00339674	0.00332123	0.00335421	0.000764153	0.00311835
Dock2	28.2415	29.4066	28.4641	28.5351	28.9885	29.321	29.5512	29.2347	28.6782	28.7074	28.2119	29.0449	28.9642	29.6105	29.3262	27.5963	29.8409	29.1775	21.152	20.6085	19.0539	Y	0.00104207	0.00227176	0.00177983	0.00225895	0.00266277	0.000727322
Eif3e	26.989	26.9499	27.3474	26.9304	27.5643	27.9885	28.774	27.2644	27.5041	27.803	27.4018	27.6994	27.2448	27.9436	28.0766	27.0362	27.9607	28.1297	21.1339	22.0593	19.7711	Y	0.00963533	0.00382276	0.0017081	0.00821472	0.00442589	0.00297293
Ahcy	26.8449	26.9366	27.2438	26.9501	26.7701	26.5729	27.95	26.6735	26.5011	27.5228	26.6688	26.2564	25.3191	27.4578	26.3254	25.6009	27.9645	27.6566	21.1143	21.3469	19.5387	Y	0.0060697	0.00691939	0.00115101	0.00159079	0.00251503	0.00300133
Tm9sf3	24.9674	25.9674	25.4338	24.1117	24.8027	25.2526	26.3616	25.9544	25.7691	25.6696	24.1732	25.2371	26.4864	27.491	25.6834	25.7673	26.6209	25.7686	21.108	18.0065	19.7713	Y	0.01574	0.0196196	0.0162851	0.0133794	0.00552391	0.012719
Pcbp1	25.415	25.4606	26.0349	24.1665	25.245	25.8358	26.4225	25.9385	25.517	26.6601	26.0189	25.521	26.5571	27.1216	26.5065	25.2399	27.9024	26.8537	21.1042	21.5525	22.3141	Y	0.00180669	0.00626347	0.000904241	0.000817104	0.000876635	0.0118741
Rpl23a	23.9875	27.98	25.5672	24.4963	22.9467	22.7173	25.5962	22.9099	25.4517	22.2233	25.0513	22.672	21.9382	20.3696	23.8079	21.5403	20.1101	22.1016	21.0871	22.557	19.5946	Y	0.033771	0.0975923	0.0430511	0.14212	0.505899	0.878282
Capn2	28.1141	28.8483	28.5028	27.8842	28.3342	28.6649	28.7691	28.8634	28.0147	28.7874	27.3174	28.7998	28.3136	29.2825	28.5541	28.2583	28.9928	28.5779	21.0802	19.7808	20.2748	Y	0.000251489	0.000223966	0.000125804	0.000314617	9.88834e-05	0.000238189
Psmc2	28.0005	28.3979	28.0897	28.0367	28.1039	28.1658	29.3217	28.3706	28.2559	28.4575	28.1397	28.3938	28.041	28.669	28.3519	27.4459	28.9161	28.5252	21.0672	22.1538	19.8453	Y	0.00712213	0.00859298	0.0021155	0.00724813	0.00534942	0.00154178
Sprr2k	24.5672	22.2734	20.5172	23.5606	22.3438	20.4718	24.4323	20.6645	19.8176	20.7523	23.792	20.4265	19.6927	18.1241	21.5625	20.9168	21.6404	22.6969	21.0206	21.7875	19.4006	Y	0.291512	0.293872	0.60967	0.518199	0.486284	0.314872
Vars	27.051	27.4587	27.5991	27.2467	27.0754	26.889	28.5616	27.847	27.5244	27.5992	24.9663	26.7858	26.9605	28.5882	27.7146	26.6121	28.4796	28.2253	20.9699	18.7364	20.0111	Y	0.00505768	0.00691797	0.0018731	0.00329762	0.000937035	0.000876169
Stxbp2	25.8604	27.3567	26.5302	26.665	27.3867	27.8498	28.13	27.5472	27.0621	27.804	25.9283	27.1989	27.0443	28.0598	27.4106	26.8126	28.0794	27.8232	20.9596	19.4292	20.5421	Y	0.000577117	0.000388118	0.000407667	0.000877058	0.000459016	0.000308415
Psmb6	26.4345	25.8156	26.357	26.5447	26.0801	25.4242	27.6516	25.8468	24.184	25.3434	25.5653	24.6743	24.6959	23.6475	21.631	24.9961	24.1689	24.2693	20.956	21.167	19.562	Y	0.0034939	0.00162923	0.0182974	0.00368005	0.0713796	0.00621977
H2-Aa	26.1815	26.2043	26.612	27.0991	27.1171	27.1341	28.6063	28.1168	28.0134	28.3771	28.2065	27.9909	28.0698	26.2413	26.0527	26.8064	27.0812	27.4577	20.9409	23.4316	19.4989	Y	0.0463304	0.0367309	0.0238604	0.0256797	0.0228338	0.0338284
Flii	29.0367	29.3747	28.3864	27.7743	28.2755	28.6341	27.682	28.144	28.0971	28.3945	20.4774	28.5527	27.6924	28.599	27.4672	26.7158	28.9151	27.7506	20.8308	20.6917	18.9003	Y	0.00135964	0.00225127	0.00438183	0.161646	0.00134874	0.00100214
Samhd1tr1	21.452	23.0329	21.2768	21.2882	19.0445	21.7482	26.5896	22.7723	22.8647	25.1294	25.4877	22.782	25.392	23.8826	23.7875	25.9073	24.5902	24.2991	20.759	21.8542	24.8113	Y	0.707184	0.300126	0.410998	0.256731	0.257923	0.168789
Samhd1	28.3205	29.0289	29.0861	27.9343	28.8945	29.4477	31.366	30.6365	30.4182	31.1403	30.7685	31.5669	30.8487	30.1718	29.1797	30.1213	31.1445	30.565	20.759	21.8542	24.8113	Y	0.0303833	0.0243218	0.0163016	0.016159	0.0144492	0.0169126
Samhd1tr2	14.4202	15.0197	15.0336	14.8589	15.0301	14.9523	15.2631	15.0488	14.7783	24.9254	24.6001	23.0562	24.6461	23.9636	24.344	24.3747	24.3973	23.7763	20.759	21.8542	24.8113	Y	0.0216663	0.0247252	0.0241564	0.293687	0.26564	0.29241
Myo5a	26.7395	27.8886	27.9577	27.441	28.1231	28.569	28.4512	28.118	28.1037	28.0657	23.6788	28.221	28.0757	28.6132	27.8697	27.2123	28.2109	27.824	20.7302	18.5894	20.8628	Y	0.00272749	0.00307886	0.00698148	0.0299489	0.00486445	0.00406781
Lmna	26.3782	27.4216	27.5184	27.6451	27.3828	27.0759	28.4637	28.0406	28.7689	26.4499	24.8872	26.6514	26.7301	25.7506	22.5875	26.4043	24.7502	22.7551	20.6971	20.5282	18.7768	Y	0.00151188	0.00444376	0.00248164	0.00201126	0.0384273	0.028373
Lap3	25.4686	27.1566	26.3988	25.9054	26.3436	26.6677	29.389	27.2472	27.1113	27.9017	27.2273	27.4471	27.2065	27.1577	25.4491	27.5197	27.8514	27.5978	20.6395	21.8858	21.1179	Y	0.00152802	0.000779368	0.00428827	0.000511588	0.00276306	0.00177555
Coro7	27.5467	27.9857	27.6828	27.5603	27.5865	27.6114	28.4031	28.1353	27.9418	27.9983	26.8117	27.8515	27.3752	28.4225	28.1258	27.7629	28.2808	27.3467	20.6147	21.0255	19.2163	Y	0.00369028	0.00555134	0.0031946	0.00075011	0.000899911	0.00131933
Ifit1	25.2892	25.147	25.0579	25.3526	25.7271	26.0137	24.6008	27.2817	26.2159	26.4027	26.9147	27.4917	25.5188	28.9241	27.9552	26.5631	28.6833	28.3112	20.6126	19.9116	19.7165	Y	0.00176217	0.000149933	0.01008	9.13187e-05	0.0135231	0.00267925
Rpsa	25.4727	26.1241	25.1522	25.5496	25.9142	26.1949	27.5266	25.5283	24.7425	26.7156	25.8553	25.8213	26.0258	25.1445	23.4251	25.2664	26.1761	26.5201	20.4926	22.0871	21.5275	Y	0.00318268	0.00485312	0.0153582	0.00208074	0.0248732	0.00183016
Phgdh	28.1312	28.0297	27.7553	28.1805	28.0725	27.9604	30.0135	28.3747	27.6866	28.5132	27.4605	28.1638	27.5058	28.5411	28.2337	26.7821	28.5409	28.0407	20.3802	20.5908	19.5299	Y	0.00061846	0.00118798	0.00195745	6.25045e-05	6.04443e-05	0.00066216
Atg3	24.8736	25.8409	25.7879	25.6464	26.3661	26.8283	25.5912	25.5816	25.4987	25.4173	25.278	26.4081	25.8042	26.1063	26.5731	25.7308	26.0602	26.2179	20.3502	20.7331	19.9584	Y	0.000330206	0.000337041	0.00157559	0.000576071	5.15233e-05	9.56811e-05
Aldh16a1	25.342	26.028	26.3204	26.7461	26.2796	25.6198	26.8954	26.5876	26.0738	26.2136	23.3127	26.137	24.258	26.8364	26.4648	25.9138	26.5124	25.3174	20.3105	18.625	20.6062	Y	0.00371834	0.00264303	0.00379927	0.0132389	0.00498925	0.00279077
Sec24c	24.0442	25.8915	25.6241	23.9822	25.1078	25.7126	27.1706	26.0991	25.6568	26.5046	24.8428	25.6643	26.0748	27.1919	26.8303	25.3737	26.9169	27.02	20.2483	19.996	20.5177	Y	0.00964197	0.00742039	0.00268495	0.00441358	0.000572957	0.00457
Atl3	26.6263	27.4209	26.9007	26.3845	26.7183	26.9796	27.8352	27.7838	26.9332	27.4426	26.6003	27.143	26.1431	27.4422	26.3378	26.0904	27.242	27.04	20.2274	20.456	20.2582	Y	0.000503175	0.000131398	0.000961582	0.000610188	0.00323252	0.00217285
Mgst1	25.0024	26.2709	26.2361	23.8583	24.6976	25.2076	26.4954	25.5946	24.8998	25.7916	25.6918	25.2086	25.4718	25.9397	25.7181	25.0597	25.6573	25.1266	20.1531	21.2552	19.8542	Y	0.000816165	0.00203451	0.00116021	0.00251231	0.00348893	0.00269345
Gstm1	29.2944	29.8393	29.6466	29.2344	29.7205	30.071	30.462	29.1595	28.7402	29.1546	29.3193	29.8636	28.9081	28.8359	28.0619	28.6268	28.7906	28.2903	20.0836	20.8979	19.8194	Y	0.000156912	3.79421e-05	0.000338204	5.96087e-05	4.95106e-05	0.00027885
Pgam1	30.2595	30.3814	30.5326	30.3841	30.0779	29.7059	29.8054	29.7145	29.7994	30.3631	29.7418	29.8275	29.6279	29.1376	28.6032	30.1493	30.4045	29.9021	20.0546	22.6053	24.0539	Y	0.0195577	0.0193044	0.0231748	0.0197429	0.0221505	0.0198243
Ap3s1	25.0596	21.264	23.5167	25.5667	24.8655	23.5375	26.5475	25.5977	25.1541	24.7393	24.1241	25.6484	25.0953	25.2242	25.8575	25.4168	24.2181	25.4352	20.0518	21.2594	20.3773	Y	0.121546	0.007497	0.000737832	0.00199352	0.000787582	0.00123883
Gnb2l1	25.5843	28.0602	27.8958	26.8919	27.3974	27.7583	28.9414	27.5814	27.0067	28.4342	27.4932	28.2073	27.2365	27.8536	27.3385	26.8541	28.0098	28.1602	20.0506	21.941	21.7194	Y	0.005081	0.00389334	0.00134415	0.00239245	0.00518501	0.00149912
Rap1gds1	26.4138	26.7328	26.2646	26.1331	26.6842	27.0685	26.4374	26.5884	26.7667	27.043	26.1952	26.6447	26.27	27.0811	27.7292	25.531	27.7368	27.0489	19.8667	20.5296	20.1934	Y	2.66502e-05	9.133e-05	9.68902e-05	4.97848e-05	0.000994099	0.00610341
Por	27.4832	27.9722	27.9996	28.1011	28.0459	27.9908	29.0113	27.7615	27.5661	27.6322	26.3465	28.1124	27.6875	27.7169	27.5033	26.8271	27.8523	27.0854	19.8027	21.5231	22.3321	Y	0.00973149	0.0116126	0.00298209	0.00368207	0.0127134	0.00737225
Akr1b1	28.4363	28.8153	29.0281	28.5202	28.7016	28.8569	29.776	29.0516	28.8968	29.0734	28.5578	28.7461	28.5016	29.4402	28.6364	27.9229	29.3851	29.1921	19.7374	22.6136	21.9612	Y	0.0114266	0.0132536	0.00763928	0.0118472	0.00801846	0.00471232
Ero1l	24.3348	26.3779	25.984	24.7495	25.9725	26.6044	26.6086	25.8878	24.7871	26.4582	25.5805	26.1733	25.1691	27.2643	26.6775	23.6548	27.5406	27.0005	19.6438	20.049	19.5052	Y	0.00798824	0.00481234	0.00441693	0.00011192	0.0059391	0.0329547
Lsp1	24.8954	19.1192	21.4981	25.3065	24.3682	21.2978	23.4479	24.0767	22.8833	24.07	26.917	21.2202	23.4025	22.6157	20.672	24.9689	24.0959	20.7024	19.5958	20.3824	19.7153	Y	0.366538	0.0844876	0.00167188	0.123613	0.0922237	0.118454
Ifih1	23.0326	22.9322	23.4567	23.7749	23.5153	23.2123	25.0276	24.9953	24.8687	25.1599	23.9645	25.0509	21.7843	27.0337	26.3704	24.4096	27.3001	25.4295	19.368	20.7708	20.7441	Y	0.0169613	0.012693	0.00911474	0.00206359	0.092402	0.0102191
1600014C10Rik	14.4686	14.9115	14.5447	21.3076	20.7343	21.7062	14.7468	15.1976	15.3687	15.0072	13.8611	14.866	22.9276	22.0725	23.4603	22.6729	22.2625	22.9946	N.D.	N.D.	N.D.	N	N.A.	N.A.	N.A.	N.A.	N.A.	N.A.
1810009J06Rik	24.7965	22.0075	22.6379	24.3243	22.7536	22.5926	26.553	22.7852	21.819	22.0808	24.4007	20.8803	24.8463	20.2448	21.7348	24.8664	19.9854	21.9769	N.D.	N.D.	N.D.	N	N.A.	N.A.	N.A.	N.A.	N.A.	N.A.
2210010C04Rik	27.9006	30.9897	29.6574	26.8951	26.9128	26.9297	32.7213	29.0188	29.1391	28.9609	30.8432	22.7396	28.7224	25.9964	28.845	30.4174	25.9382	26.9495	N.D.	N.D.	N.D.	N	N.A.	N.A.	N.A.	N.A.	N.A.	N.A.
2210016F16Rik	25.1892	25.714	25.4153	25.1885	25.334	25.4612	22.2957	25.2235	25.2258	22.6216	24.9053	26.1991	23.4625	26.3257	25.4191	22.121	26.249	25.8943	N.D.	N.D.	N.D.	N	N.A.	N.A.	N.A.	N.A.	N.A.	N.A.
3110043O21Rik	14.5762	15.0278	15.0808	14.8201	15.0497	15.1101	22.2297	22.3233	21.529	20.4211	20.6119	20.6651	20.6188	19.6913	21.1769	20.1818	20.0146	20.3348	N.D.	N.D.	N.D.	N	N.A.	N.A.	N.A.	N.A.	N.A.	N.A.
9930111J21Rik1	14.8431	14.7072	15.2285	24.0993	23.5327	24.5046	25.2549	25.3804	25.117	24.4672	23.9592	24.3802	25.0124	26.7758	25.1271	25.3245	25.4019	25.2426	N.D.	N.D.	N.D.	N	N.A.	N.A.	N.A.	N.A.	N.A.	N.A.
Aaas	22.0345	28.3273	27.9527	26.8904	25.8165	21.8139	25.7744	27.4938	27.631	27.6015	28.1916	21.7686	27.3096	27.1604	27.5506	27.3027	27.127	27.5198	N.D.	N.D.	N.D.	N	N.A.	N.A.	N.A.	N.A.	N.A.	N.A.
Aacs	26.5947	26.6652	26.7004	26.9528	27.0097	27.0624	27.4963	26.66	26.6362	26.5074	25.0796	26.4895	26.0256	27.9746	26.6893	26.225	27.9091	27.0835	N.D.	N.D.	N.D.	N	N.A.	N.A.	N.A.	N.A.	N.A.	N.A.
Aak1	18.635	20.2159	18.4598	18.4712	18.4425	18.4144	22.3749	18.607	21.3501	20.9095	21.7345	18.369	17.6352	21.5102	19.505	18.8593	15.8072	21.5937	N.D.	N.D.	N.D.	N	N.A.	N.A.	N.A.	N.A.	N.A.	N.A.
Abcb7	19.2455	20.8264	19.0703	19.0817	19.053	19.0249	22.9854	22.0997	18.3707	19.3053	22.345	18.9795	18.2457	23.0226	20.1155	19.4698	16.4177	18.4092	N.D.	N.D.	N.D.	N	N.A.	N.A.	N.A.	N.A.	N.A.	N.A.
Abcc1	22.8486	22.9137	23.3717	22.8001	22.4493	22.0057	24.4114	23.8013	24.1386	23.8992	23.0811	21.7444	22.4453	23.6818	21.8567	23.9636	24.5525	22.9564	N.D.	N.D.	N.D.	N	N.A.	N.A.	N.A.	N.A.	N.A.	N.A.
Abcd1	22.7788	24.7663	24.7275	24.7248	25.9176	26.5413	25.4255	26.0552	25.5204	25.5592	18.6144	27.0126	25.3704	26.5291	23.9813	23.3606	26.709	26.1201	N.D.	N.D.	N.D.	N	N.A.	N.A.	N.A.	N.A.	N.A.	N.A.
Abcd3	23.4524	25.9593	25.9354	22.6378	25.0663	25.9005	23.6125	26.2131	25.7503	25.0399	25.4452	25.7614	24.2401	26.1823	25.9103	22.4424	25.7776	26.1363	N.D.	N.D.	N.D.	N	N.A.	N.A.	N.A.	N.A.	N.A.	N.A.
Abce1	23.7994	24.5615	24.8667	24.0423	23.3889	22.2344	24.9178	24.4592	23.8511	24.3567	23.3437	21.9093	25.7431	23.0079	23.2719	24.2679	25.1707	23.0535	N.D.	N.D.	N.D.	N	N.A.	N.A.	N.A.	N.A.	N.A.	N.A.
Abcf1	24.3873	25.088	25.1808	24.1089	25.1829	25.7724	24.7591	25.5737	25.9031	25.1118	21.1119	25.7318	24.7735	26.7573	26.3056	25.8113	26.4441	25.485	N.D.	N.D.	N.D.	N	N.A.	N.A.	N.A.	N.A.	N.A.	N.A.
Abcf2	23.1894	22.4687	23.6697	22.7442	23.6835	24.2295	24.2891	24.9528	23.0242	23.3921	23.8306	24.1656	23.864	24.6128	23.5554	22.469	25.5877	22.753	N.D.	N.D.	N.D.	N	N.A.	N.A.	N.A.	N.A.	N.A.	N.A.
Abcf3	15.3218	15.0101	15.0957	20.8477	20.2757	21.2476	22.6358	22.6675	22.6058	14.955	14.7598	14.618	22.73	23.1739	23.1293	22.8239	22.771	22.7799	N.D.	N.D.	N.D.	N	N.A.	N.A.	N.A.	N.A.	N.A.	N.A.
Abhd12	26.8902	27.6659	27.1942	27.3007	27.7925	28.146	27.7498	27.556	27.3186	27.5871	25.6707	27.5723	27.2136	27.7116	26.9205	26.0673	27.5684	26.6899	N.D.	N.D.	N.D.	N	N.A.	N.A.	N.A.	N.A.	N.A.	N.A.
Abhd16a	14.8308	15.3266	15.0804	14.7912	14.8753	15.055	24.0597	23.1563	23.6787	22.169	23.1531	23.7319	22.6263	24.2204	23.7867	21.5823	22.5679	22.5675	N.D.	N.D.	N.D.	N	N.A.	N.A.	N.A.	N.A.	N.A.	N.A.
Abr	26.7082	26.8986	27.4097	27.2032	27.8374	28.2618	28.5523	27.9406	27.4037	27.3932	26.86	28.7134	27.4708	28.3505	28.0245	27.0444	29.3179	28.173	N.D.	N.D.	N.D.	N	N.A.	N.A.	N.A.	N.A.	N.A.	N.A.
Abracl	23.6418	24.0726	23.0278	25.9372	25.371	26.3429	23.3352	23.2702	23.5093	26.2272	24.4997	24.5178	26.0097	24.5511	24.5415	24.7542	26.1518	26.6519	N.D.	N.D.	N.D.	N	N.A.	N.A.	N.A.	N.A.	N.A.	N.A.
Acaa1a	28.1962	28.3477	28.1374	27.926	28.8063	29.3315	28.1615	28.9435	28.632	28.6698	27.8883	29.4147	29.3897	29.1903	29.4451	27.6099	29.4681	29.2612	N.D.	N.D.	N.D.	N	N.A.	N.A.	N.A.	N.A.	N.A.	N.A.
Acaa2	27.4181	27.7942	27.8619	27.8492	28.0393	28.2011	28.0278	28.2786	28.1434	28.3674	26.5709	27.8187	28.2102	28.6134	28.2543	27.7275	28.308	27.8893	N.D.	N.D.	N.D.	N	N.A.	N.A.	N.A.	N.A.	N.A.	N.A.
Acaca	18.021	22.1554	19.9461	23.2823	23.8868	24.2972	20.8936	24.8947	23.5315	23.4174	21.1205	24.5698	23.8441	26.9919	24.204	18.2454	26.2633	25.2701	N.D.	N.D.	N.D.	N	N.A.	N.A.	N.A.	N.A.	N.A.	N.A.
Acad9	23.2852	25.1825	24.5782	24.7647	25.4151	25.8469	24.2367	24.9923	25.3131	25.2092	23.1397	27.1642	22.8438	26.5216	26.0448	23.2777	26.0972	25.7758	N.D.	N.D.	N.D.	N	N.A.	N.A.	N.A.	N.A.	N.A.	N.A.
Acadl	27.5445	28.2182	28.4921	27.6702	27.9091	28.1066	28.483	28.8815	28.5066	28.5341	28.0075	28.118	27.6431	28.9176	28.6745	27.594	28.7077	28.277	N.D.	N.D.	N.D.	N	N.A.	N.A.	N.A.	N.A.	N.A.	N.A.
Acadm	26.4254	26.4965	26.2547	26.3645	26.1837	25.9856	27.144	27.1326	26.9667	26.8143	25.2659	26.2561	26.2059	27.5723	26.2674	25.7873	26.7799	26.4252	N.D.	N.D.	N.D.	N	N.A.	N.A.	N.A.	N.A.	N.A.	N.A.
Acads	25.7763	27.2693	26.5712	25.1914	26.5116	27.1682	26.8654	26.9669	26.1455	26.741	25.2554	27.4327	25.6876	27.9767	27.5836	25.583	27.4208	27.7591	N.D.	N.D.	N.D.	N	N.A.	N.A.	N.A.	N.A.	N.A.	N.A.
Acadsb	23.9634	26.1053	26.1639	24.6897	25.4891	25.9837	26.1658	25.9641	25.7668	26.1522	24.0672	27.2731	23.7273	26.8742	26.0183	24.3339	26.6166	25.2259	N.D.	N.D.	N.D.	N	N.A.	N.A.	N.A.	N.A.	N.A.	N.A.
Acadvl	25.381	25.6542	26.0541	25.8092	25.6593	25.4988	26.2146	26.5056	26.4334	26.1946	21.8516	25.2064	24.8468	26.612	26.6783	23.7278	26.6566	25.5715	N.D.	N.D.	N.D.	N	N.A.	N.A.	N.A.	N.A.	N.A.	N.A.
Acap2	15.0566	14.7536	14.6307	22.7161	21.6874	22.2909	22.7341	22.8084	22.6555	23.6902	23.0214	21.7369	23.0875	25.0841	22.4867	22.5016	23.804	20.9224	N.D.	N.D.	N.D.	N	N.A.	N.A.	N.A.	N.A.	N.A.	N.A.
Acat1	26.2002	26.5051	26.6961	27.2937	27.1099	26.9078	27.9016	27.594	26.6864	26.844	25.8665	26.5755	26.097	26.5313	25.8952	24.6905	26.6046	26.4809	N.D.	N.D.	N.D.	N	N.A.	N.A.	N.A.	N.A.	N.A.	N.A.
Acat2	24.5552	24.2635	24.057	25.0666	25.5815	25.9472	24.8127	21.7517	23.9769	24.6292	24.751	24.8632	25.9186	26.2354	23.256	24.9899	26.0911	24.7364	N.D.	N.D.	N.D.	N	N.A.	N.A.	N.A.	N.A.	N.A.	N.A.
Acbd3	23.0011	22.5793	22.7034	20.1192	19.5672	20.5391	23.3939	23.0311	23.2119	22.9049	23.465	23.8673	14.2633	14.0473	14.9303	23.6498	22.2558	24.3456	N.D.	N.D.	N.D.	N	N.A.	N.A.	N.A.	N.A.	N.A.	N.A.
Acly	28.2547	28.9252	28.6142	28.3135	29.2184	29.7524	29.4913	29.2545	28.7068	29.1288	28.9034	29.2154	29.2991	30.127	29.558	28.4421	30.1223	29.4493	N.D.	N.D.	N.D.	N	N.A.	N.A.	N.A.	N.A.	N.A.	N.A.
Aco1	27.4699	27.1944	27.6642	27.6416	28.336	28.7873	27.8545	27.6056	27.5836	27.2669	26.4462	28.0868	27.1995	28.3998	28.2942	26.9455	28.5179	28.1551	N.D.	N.D.	N.D.	N	N.A.	N.A.	N.A.	N.A.	N.A.	N.A.
Acot11	14.4035	14.731	14.9586	22.1152	21.547	22.5188	15.2959	14.7477	14.7377	23.1348	23.3449	23.1083	22.6176	22.3873	22.5772	23.4913	23.6246	23.3458	N.D.	N.D.	N.D.	N	N.A.	N.A.	N.A.	N.A.	N.A.	N.A.
Acot2	23.7307	23.6007	23.4568	23.179	23.9639	24.4528	24.1817	24.143	24.22	26.1912	25.8947	25.5211	22.8986	24.3899	23.6168	22.7862	22.9399	23.9056	N.D.	N.D.	N.D.	N	N.A.	N.A.	N.A.	N.A.	N.A.	N.A.
Acot7	23.4101	23.6495	22.1094	23.1567	23.2433	23.322	20.1252	23.9688	23.939	23.4771	20.9487	25.5433	25.0907	24.5855	22.088	21.3639	25.3988	25.1199	N.D.	N.D.	N.D.	N	N.A.	N.A.	N.A.	N.A.	N.A.	N.A.
Acot9	24.4496	24.7878	25.4817	24.4774	25.5146	26.0928	26.3979	26.3072	25.7346	26.0726	25.3073	25.7406	24.6453	25.9256	24.5487	19.8973	26.5196	24.7941	N.D.	N.D.	N.D.	N	N.A.	N.A.	N.A.	N.A.	N.A.	N.A.
Acp2	23.4673	25.4973	23.2786	23.8751	25.375	26.0724	23.2351	22.7843	23.5788	23.956	22.7525	25.5494	24.8271	25.7064	25.1151	23.5848	25.4276	25.0995	N.D.	N.D.	N.D.	N	N.A.	N.A.	N.A.	N.A.	N.A.	N.A.
Acsl4	25.9823	27.1028	27.2016	26.5571	27.2153	27.6506	26.4455	27.1068	26.4415	26.9616	26.8874	27.1922	26.2594	26.9592	26.68	26.1994	27.0887	26.4988	N.D.	N.D.	N.D.	N	N.A.	N.A.	N.A.	N.A.	N.A.	N.A.
Acsl5	22.8619	22.8855	24.2198	23.6406	23.5534	23.4642	25.717	25.049	24.571	24.8929	21.624	24.616	23.5977	26.1305	23.6194	22.5304	26.0148	25.137	N.D.	N.D.	N.D.	N	N.A.	N.A.	N.A.	N.A.	N.A.	N.A.
Acta1	32.175	32.5037	32.5048	32.1867	32.0723	31.9531	28.6648	32.7775	32.7972	32.8633	33.1718	32.3372	33.2213	32.6362	33.0791	33.4223	31.526	32.5904	N.D.	N.D.	N.D.	N	N.A.	N.A.	N.A.	N.A.	N.A.	N.A.
Actb	36.3325	36.5423	36.5621	36.7712	36.7475	36.7243	37.8733	36.6585	36.707	36.8377	36.6549	36.6718	36.8585	36.1366	36.9979	36.7031	35.9509	36.8447	N.D.	N.D.	N.D.	N	N.A.	N.A.	N.A.	N.A.	N.A.	N.A.
Actbl2	29.2459	30.7729	28.87	29.0396	28.8977	28.7468	32.9858	29.1612	28.2739	29.2316	32.321	28.7652	27.4617	26.8324	29.8968	29.3155	24.5354	28.0473	N.D.	N.D.	N.D.	N	N.A.	N.A.	N.A.	N.A.	N.A.	N.A.
Actl6a	24.6631	25.1524	24.9187	24.7505	25.173	25.4881	25.446	24.8168	22.6257	23.4903	25.278	23.9544	24.8404	25.0447	23.7383	24.4263	26.0307	23.7325	N.D.	N.D.	N.D.	N	N.A.	N.A.	N.A.	N.A.	N.A.	N.A.
Actr10	23.08	22.6086	20.7122	21.1218	20.5587	21.5306	25.2932	23.9928	24.7844	24.1019	23.9624	23.8106	23.3793	23.972	23.923	22.2915	23.3045	21.4468	N.D.	N.D.	N.D.	N	N.A.	N.A.	N.A.	N.A.	N.A.	N.A.
Actr1a	26.3747	27.2908	27.6558	27.1687	27.779	28.1921	29.1455	28.2506	27.9374	27.7463	27.1019	27.7034	27.0477	28.4912	28.2094	26.5318	27.8352	28.0909	N.D.	N.D.	N.D.	N	N.A.	N.A.	N.A.	N.A.	N.A.	N.A.
Actr1b	23.0997	24.5136	23.7943	23.509	24.8973	25.57	23.1019	24.9769	24.6555	24.0743	22.4615	25.8694	24.0898	25.2697	24.9533	24.0515	25.1301	24.0935	N.D.	N.D.	N.D.	N	N.A.	N.A.	N.A.	N.A.	N.A.	N.A.
Adam17	19.2874	20.8683	22.5185	23.5101	23.7168	23.891	25.0531	22.8804	22.8122	19.5545	22.3868	23.1083	18.2876	16.719	20.1574	22.8418	21.1344	19.8376	N.D.	N.D.	N.D.	N	N.A.	N.A.	N.A.	N.A.	N.A.	N.A.
Adcy7	22.128	22.3319	21.89	20.2753	19.7127	20.6846	23.0512	22.7266	22.5313	22.2211	22.5839	22.1345	22.4294	21.9907	22.2236	22.7814	21.5987	22.307	N.D.	N.D.	N.D.	N	N.A.	N.A.	N.A.	N.A.	N.A.	N.A.
Add1	21.9631	23.2166	24.2344	24.1598	24.2227	24.2806	24.9305	24.1757	24.2983	23.5101	21.7418	23.2921	17.6425	24.4584	24.2046	23.5014	24.0019	23.8025	N.D.	N.D.	N.D.	N	N.A.	N.A.	N.A.	N.A.	N.A.	N.A.
Emr1	24.9068	24.9552	25.337	25.7388	25.7841	25.8264	25.0509	25.0744	25.463	25.9232	24.0451	25.4201	21.9264	25.2066	22.9323	25.6299	24.5208	24.5291	N.D.	N.D.	N.D.	N	N.A.	N.A.	N.A.	N.A.	N.A.	N.A.
Adh5	24.5939	25.3249	24.5839	24.7856	26.0344	26.6731	27.241	23.9074	22.9984	26.236	23.2715	26.68	25.0104	26.239	26.1347	25.3272	26.2367	27.2565	N.D.	N.D.	N.D.	N	N.A.	N.A.	N.A.	N.A.	N.A.	N.A.
Adk	23.3749	23.4914	23.2494	23.0256	23.2993	23.521	24.5062	22.908	21.4232	24.6483	24.9635	24.6379	22.1931	24.0904	22.1054	22.3991	22.0381	22.6845	N.D.	N.D.	N.D.	N	N.A.	N.A.	N.A.	N.A.	N.A.	N.A.
Adpgk	23.3137	23.5008	23.6669	21.4804	20.9088	21.8807	24.9482	24.9409	24.9561	24.5362	24.0598	23.3427	23.9281	24.2909	23.44	23.9899	24.6951	22.5522	N.D.	N.D.	N.D.	N	N.A.	N.A.	N.A.	N.A.	N.A.	N.A.
Adprh	25.1889	25.4244	25.0625	24.9436	25.3684	25.6848	23.2169	25.1371	25.3789	25.5457	25.1857	25.319	26.0689	26.7727	26.107	24.7737	26.8895	26.3997	N.D.	N.D.	N.D.	N	N.A.	N.A.	N.A.	N.A.	N.A.	N.A.
Adrm1	23.503	24.1595	23.8694	24.3337	23.6595	22.4328	25.6148	23.6125	23.663	24.2269	24.3459	22.2469	23.5378	24.0984	22.6117	23.8162	23.3873	22.6906	N.D.	N.D.	N.D.	N	N.A.	N.A.	N.A.	N.A.	N.A.	N.A.
Adsl	25.7268	25.9762	25.5049	25.2137	26.3327	26.9356	24.5443	26.2906	25.6824	25.6519	24.7354	26.6541	26.5781	27.7432	26.5055	26.6741	27.9866	27.1547	N.D.	N.D.	N.D.	N	N.A.	N.A.	N.A.	N.A.	N.A.	N.A.
Adss	24.5483	24.6667	23.6624	24.8195	24.8857	24.9467	25.015	24.1819	24.4895	24.5569	22.1932	23.2193	24.0175	24.7151	19.9638	22.787	22.7474	22.9941	N.D.	N.D.	N.D.	N	N.A.	N.A.	N.A.	N.A.	N.A.	N.A.
Adssl1	23.0888	21.1376	24.0323	23.5685	23.0114	22.1407	24.2294	21.8361	23.0833	23.2365	22.6077	22.9555	19.9021	18.2765	19.3178	21.5415	20.4665	20.327	N.D.	N.D.	N.D.	N	N.A.	N.A.	N.A.	N.A.	N.A.	N.A.
Afg3l2	23.5228	22.5668	24.4468	24.7111	24.0056	22.6603	23.9049	23.4263	22.8898	23.467	22.9899	22.2761	21.6097	21.7291	24.185	22.5808	22.9951	22.0002	N.D.	N.D.	N.D.	N	N.A.	N.A.	N.A.	N.A.	N.A.	N.A.
Aftph	21.7057	21.7964	21.6797	18.6223	18.0926	19.0645	20.6468	20.5771	20.7124	18.6452	19.0191	18.979	20.4852	20.4677	20.4267	19.6997	19.1009	19.2885	N.D.	N.D.	N.D.	N	N.A.	N.A.	N.A.	N.A.	N.A.	N.A.
Agk	23.4672	23.5743	23.7725	23.1186	23.7986	24.2437	23.3516	23.5818	23.0773	22.8408	23.6055	24.1021	21.9672	24.7695	24.6395	24.6155	25.0122	24.0685	N.D.	N.D.	N.D.	N	N.A.	N.A.	N.A.	N.A.	N.A.	N.A.
Agl	23.3648	24.9967	24.393	24.1778	25.4424	26.0851	22.891	23.0529	22.708	24.4668	25.0113	25.4051	23.4728	25.9956	25.3589	26.1623	26.6559	25.4067	N.D.	N.D.	N.D.	N	N.A.	N.A.	N.A.	N.A.	N.A.	N.A.
Agpat4	23.0609	23.2684	23.1076	23.6679	23.102	24.0739	23.463	23.3858	23.5342	22.1514	23.3038	23.3007	24.2534	23.7571	24.0767	20.2566	23.7025	22.0499	N.D.	N.D.	N.D.	N	N.A.	N.A.	N.A.	N.A.	N.A.	N.A.
Agtrap	23.9063	24.2953	24.6026	23.5321	24.2922	24.7712	25.6725	25.8255	25.5022	24.9354	25.5201	25.1522	24.4707	24.7241	24.7553	24.4327	24.5923	24.8949	N.D.	N.D.	N.D.	N	N.A.	N.A.	N.A.	N.A.	N.A.	N.A.
Ahcyl2	25.2464	25.8089	25.1494	23.9513	24.0584	24.1544	26.1604	25.2095	25.1172	25.729	24.3291	22.9597	24.5055	25.0844	23.0376	23.6471	25.2652	25.2527	N.D.	N.D.	N.D.	N	N.A.	N.A.	N.A.	N.A.	N.A.	N.A.
Ahnak2	27.4922	26.3061	27.6356	27.6368	28.0341	28.3344	26.9047	26.5599	27.3223	27.7512	26.8067	28.1414	26.5853	25.6326	23.4938	27.2621	25.8616	25.222	N.D.	N.D.	N.D.	N	N.A.	N.A.	N.A.	N.A.	N.A.	N.A.
Ahsa1	24.5269	24.9045	25.4597	24.8391	25.9717	26.5786	26.0409	25.9484	25.8731	26.4514	25.6496	26.1732	25.6714	26.9989	25.4809	24.1938	26.6543	26.2534	N.D.	N.D.	N.D.	N	N.A.	N.A.	N.A.	N.A.	N.A.	N.A.
Aifm1	26.492	26.89	27.0927	26.6013	26.5272	26.4522	25.897	27.3357	27.1465	25.8284	25.1164	26.1605	25.4067	26.0206	23.3338	24.5127	25.3936	25.2318	N.D.	N.D.	N.D.	N	N.A.	N.A.	N.A.	N.A.	N.A.	N.A.
Aifm2	24.8699	24.87	24.8696	23.1689	22.604	23.5759	15.5526	14.593	15.1364	24.8432	24.1453	22.741	22.769	22.3664	22.7508	23.3279	23.5835	23.4611	N.D.	N.D.	N.D.	N	N.A.	N.A.	N.A.	N.A.	N.A.	N.A.
Aimp1	25.5224	26.3827	26.2343	26.0442	26.6032	26.9915	26.0463	26.5609	25.1888	27.4654	25.4026	26.4538	26.2611	26.4145	26.3518	24.8567	26.3096	26.467	N.D.	N.D.	N.D.	N	N.A.	N.A.	N.A.	N.A.	N.A.	N.A.
Aimp2	25.0104	25.7015	24.8783	25.3496	25.5223	25.6709	25.6121	25.6785	24.8965	25.4456	24.4674	24.746	25.0307	26.1676	25.1883	23.8632	25.7642	25.8514	N.D.	N.D.	N.D.	N	N.A.	N.A.	N.A.	N.A.	N.A.	N.A.
Ak2	26.0609	26.5342	26.4159	26.0613	26.3139	26.521	27.4112	26.3226	26.2401	26.6328	24.5978	26.4381	26.6313	26.0949	26.401	26.0428	26.7905	26.4288	N.D.	N.D.	N.D.	N	N.A.	N.A.	N.A.	N.A.	N.A.	N.A.
Ak3	23.6672	25.7418	25.6334	23.8172	25.6133	26.3657	26.12	26.3308	26.3224	24.9472	23.0372	25.4696	24.8642	24.7575	24.9817	21.3102	23.8834	23.1015	N.D.	N.D.	N.D.	N	N.A.	N.A.	N.A.	N.A.	N.A.	N.A.
Akap10	22.3854	22.4252	22.4647	23.279	22.6294	21.4877	22.7349	22.5978	22.8618	21.1729	20.9955	21.0377	23.4252	24.1527	21.881	22.6688	22.6649	22.4577	N.D.	N.D.	N.D.	N	N.A.	N.A.	N.A.	N.A.	N.A.	N.A.
Akr1b10	23.2832	26.8918	24.3374	23.8115	24.586	25.0708	25.9786	25.3108	25.7633	26.0718	25.3805	24.004	22.2559	25.5361	24.3056	23.2147	25.6684	23.3555	N.D.	N.D.	N.D.	N	N.A.	N.A.	N.A.	N.A.	N.A.	N.A.
Akr1c13	25.2192	25.603	24.8147	25.2913	26.0284	26.498	25.8962	25.9148	25.6302	25.6626	25.1942	24.4955	24.3293	25.5668	23.8925	23.7416	25.5327	24.9137	N.D.	N.D.	N.D.	N	N.A.	N.A.	N.A.	N.A.	N.A.	N.A.
Akr7a2	23.218	23.0634	23.3343	23.8678	25.0328	25.6489	24.8384	24.9309	22.9049	24.5865	23.1295	25.3603	23.9718	25.6273	24.9067	22.9705	26.3463	26.9806	N.D.	N.D.	N.D.	N	N.A.	N.A.	N.A.	N.A.	N.A.	N.A.
Akt1	23.9174	26.1296	25.4435	23.4866	22.6286	20.4359	26.3192	25.958	25.5472	24.5216	25.7705	24.9078	24.5817	24.802	25.0729	24.2612	25.5254	25.0688	N.D.	N.D.	N.D.	N	N.A.	N.A.	N.A.	N.A.	N.A.	N.A.
Akt2	14.9572	14.7765	13.7688	22.0961	21.5333	22.5052	15.2353	15.0167	15.2637	22.746	22.8823	22.6754	22.1668	21.7078	22.5154	23.3364	23.7896	22.6661	N.D.	N.D.	N.D.	N	N.A.	N.A.	N.A.	N.A.	N.A.	N.A.
Aldh18a1	24.182	24.3904	24.4504	22.4647	24.5748	25.3728	26.1313	25.2464	24.9987	24.5771	23.4506	25.9871	23.9575	26.3974	26.1865	22.1409	27.014	25.9668	N.D.	N.D.	N.D.	N	N.A.	N.A.	N.A.	N.A.	N.A.	N.A.
Aldh1b1	26.1357	27.1358	27.1476	26.2684	26.5396	26.7597	26.0864	27.5286	27.2574	27.2941	25.4431	27.3982	26.278	27.8436	27.5142	26.4892	27.3587	27.4761	N.D.	N.D.	N.D.	N	N.A.	N.A.	N.A.	N.A.	N.A.	N.A.
Aldh1l1	22.4925	23.8186	24.5079	24.3718	24.7309	25.0081	26.4739	25.3685	26.2243	25.4526	22.5477	24.6592	24.3145	23.6682	22.1942	23.3008	24.5598	23.4705	N.D.	N.D.	N.D.	N	N.A.	N.A.	N.A.	N.A.	N.A.	N.A.
Aldh3a2	25.0709	25.5176	25.6612	25.7023	25.7667	25.8261	27.0256	26.2825	25.9086	26.2815	24.2148	27.0135	25.6926	26.1975	26.5363	25.6388	26.5707	26.7081	N.D.	N.D.	N.D.	N	N.A.	N.A.	N.A.	N.A.	N.A.	N.A.
Aldh3b1	26.6996	26.851	25.6042	26.18	26.8447	27.283	27.0327	26.5968	26.4615	26.4287	26.355	27.0851	26.4858	27.2569	26.3883	26.2863	27.354	26.6286	N.D.	N.D.	N.D.	N	N.A.	N.A.	N.A.	N.A.	N.A.	N.A.
Aldh4a1	23.5091	23.1236	23.1529	25.1365	24.3675	22.7378	26.1084	25.083	23.5221	23.0903	23.2744	19.909	18.2005	23.5435	21.0449	21.412	23.6236	19.3386	N.D.	N.D.	N.D.	N	N.A.	N.A.	N.A.	N.A.	N.A.	N.A.
Aldoc	27.0444	27.6561	27.6193	27.8966	28.0212	28.1316	29.0363	27.5365	27.9678	27.5949	25.4752	27.8325	27.534	27.6928	28.6555	27.7487	28.602	27.999	N.D.	N.D.	N.D.	N	N.A.	N.A.	N.A.	N.A.	N.A.	N.A.
Alg5	23.1955	24.3367	24.1826	23.08	22.6877	22.1723	23.905	24.7564	24.5341	22.1399	23.0924	22.3144	22.9895	24.8778	24.0438	23.3196	24.4753	23.1354	N.D.	N.D.	N.D.	N	N.A.	N.A.	N.A.	N.A.	N.A.	N.A.
Alox5ap	28.1428	28.221	28.4648	28.3289	27.9501	27.4586	29.4263	28.276	28.583	28.2288	26.4046	27.2306	28.305	25.9027	28.0044	27.6552	25.3833	27.5312	N.D.	N.D.	N.D.	N	N.A.	N.A.	N.A.	N.A.	N.A.	N.A.
Ambra1	22.6231	22.2738	22.3192	22.1812	21.6164	22.5883	22.4119	22.8297	22.6156	23.2183	22.7319	22.8338	23.6646	23.5956	23.3409	15.0162	14.8886	13.6301	N.D.	N.D.	N.D.	N	N.A.	N.A.	N.A.	N.A.	N.A.	N.A.
Amdhd2	23.0914	25.9156	25.9387	24.8084	25.4019	25.8071	25.6542	25.9993	25.3154	25.6299	23.3707	25.7791	25.2336	26.6021	25.5872	25.1951	26.6181	25.6438	N.D.	N.D.	N.D.	N	N.A.	N.A.	N.A.	N.A.	N.A.	N.A.
Ankfy1	24.8649	26.9922	26.361	24.8897	26.0682	26.6879	25.208	27.3881	26.208	26.5671	25.0207	26.2123	26.373	27.6261	27.1245	24.9599	27.1636	27.3238	N.D.	N.D.	N.D.	N	N.A.	N.A.	N.A.	N.A.	N.A.	N.A.
Ankrd44	23.2101	24.584	24.3148	23.2895	24.2939	24.8617	25.2687	23.7043	23.1764	23.7309	23.848	24.6034	25.8695	25.6143	26.0862	21.7095	26.4426	25.9188	N.D.	N.D.	N.D.	N	N.A.	N.A.	N.A.	N.A.	N.A.	N.A.
Ano10	15.1935	14.0519	14.8829	23.3242	22.7573	23.7292	14.9243	14.6032	14.7198	21.2149	22.0086	21.5088	22.3058	22.2513	22.3626	22.9802	23.6365	21.74	N.D.	N.D.	N.D.	N	N.A.	N.A.	N.A.	N.A.	N.A.	N.A.
Ano6	23.2372	23.5953	22.7589	22.7455	22.1759	23.1478	25.55	25.5559	23.1732	24.0316	24.1416	24.2457	22.1847	23.7791	23.1916	23.5817	23.55	23.5661	N.D.	N.D.	N.D.	N	N.A.	N.A.	N.A.	N.A.	N.A.	N.A.
Anp32b	23.7389	23.4294	23.3614	21.7238	25.019	25.9169	22.7522	22.7549	22.7465	24.1852	23.2532	25.1246	25.8659	23.5295	23.7721	24.9647	25.2948	24.5355	N.D.	N.D.	N.D.	N	N.A.	N.A.	N.A.	N.A.	N.A.	N.A.
Anxa11	27.4076	28.3102	27.7501	27.331	28.1296	28.624	28.543	28.141	27.8029	27.5302	27.0285	28.3935	28.1067	28.1773	28.3067	27.8062	28.6077	28.2919	N.D.	N.D.	N.D.	N	N.A.	N.A.	N.A.	N.A.	N.A.	N.A.
Anxa3	28.3071	29.1614	28.9108	28.5268	28.6545	28.7674	29.5117	28.5061	28.286	28.4395	28.1993	28.563	28.0291	28.3105	27.3593	27.205	28.4714	28.3565	N.D.	N.D.	N.D.	N	N.A.	N.A.	N.A.	N.A.	N.A.	N.A.
Anxa6	29.1957	30.3267	30.1868	29.7769	30.659	31.1848	30.0087	30.4837	30.2178	30.2672	30.1695	31.1104	30.3434	30.9811	30.8427	29.8333	31.2464	30.9575	N.D.	N.D.	N.D.	N	N.A.	N.A.	N.A.	N.A.	N.A.	N.A.
Anxa7	27.7597	28.6284	27.9209	27.6026	28.1976	28.6035	28.6635	28.079	27.7058	28.4355	28.4918	28.5653	28.3239	28.1812	28.445	27.7846	28.5957	28.4838	N.D.	N.D.	N.D.	N	N.A.	N.A.	N.A.	N.A.	N.A.	N.A.
Ap1b1	26.8961	27.4326	27.294	27.0852	27.9422	28.4589	26.8581	27.8401	27.6822	27.3598	25.3289	27.0916	27.9668	28.2432	27.9725	26.9504	28.4324	27.812	N.D.	N.D.	N.D.	N	N.A.	N.A.	N.A.	N.A.	N.A.	N.A.
Ap1g1	26.2846	26.2706	26.8172	26.1621	27.1414	27.7008	28.1012	26.5213	25.7405	26.7369	26.4287	27.4245	25.9146	27.9273	27.7614	25.2504	27.7511	27.8498	N.D.	N.D.	N.D.	N	N.A.	N.A.	N.A.	N.A.	N.A.	N.A.
Ap1m1	26.2569	26.9745	26.8975	26.4015	26.2185	26.0176	27.0859	27.2921	26.7388	26.5317	25.9571	25.9939	25.3981	27.6026	26.5674	25.8738	27.2276	26.2629	N.D.	N.D.	N.D.	N	N.A.	N.A.	N.A.	N.A.	N.A.	N.A.
Ap1s1	22.9245	23.2078	23.1208	23.3329	23.0356	22.6772	23.4503	23.5148	23.3807	23.6037	23.7198	23.5633	14.2398	14.2475	15.0528	23.5272	22.9326	21.9097	N.D.	N.D.	N.D.	N	N.A.	N.A.	N.A.	N.A.	N.A.	N.A.
Ap1s2	14.889	14.8674	14.5403	14.8074	15.2243	14.9441	22.774	22.7897	22.7608	15.1451	15.0404	14.628	21.4228	21.5494	21.6608	21.9856	23.0271	22.2626	N.D.	N.D.	N.D.	N	N.A.	N.A.	N.A.	N.A.	N.A.	N.A.
Ap2a1	27.6987	28.693	28.1036	27.447	28.137	28.5864	28.5082	27.9951	28.0168	28.0372	27.4951	27.9331	27.7743	29.0896	28.527	27.322	28.9123	28.251	N.D.	N.D.	N.D.	N	N.A.	N.A.	N.A.	N.A.	N.A.	N.A.
Ap2a2	26.9706	27.53	27.4719	27.1682	27.8003	28.2238	27.024	27.4042	26.7858	27.0769	25.7452	28.0463	27.5973	28.8386	28.0637	27.2155	28.5481	28.4274	N.D.	N.D.	N.D.	N	N.A.	N.A.	N.A.	N.A.	N.A.	N.A.
Ap2b1	28.5977	29.4073	29.3655	28.8444	29.6713	30.1766	30.0635	29.4776	28.7122	29.3235	28.5484	29.8588	29.7198	30.0025	29.7336	28.9891	29.9304	29.595	N.D.	N.D.	N.D.	N	N.A.	N.A.	N.A.	N.A.	N.A.	N.A.
Ap2m1	26.9769	27.5323	27.5105	26.0758	26.7307	27.1645	27.282	27.4277	27.4371	27.5677	27.3729	26.4426	27.2843	27.1475	24.9746	26.8327	26.7671	25.0348	N.D.	N.D.	N.D.	N	N.A.	N.A.	N.A.	N.A.	N.A.	N.A.
Ap2s1	14.5973	14.3959	14.577	25.7469	25.1977	24.347	24.4493	24.7831	24.8429	25.9901	25.5869	25.0253	25.7006	25.4885	23.3238	24.5606	24.2561	23.5457	N.D.	N.D.	N.D.	N	N.A.	N.A.	N.A.	N.A.	N.A.	N.A.
Ap3b1	26.8371	28.2872	28.0248	27.208	27.7144	28.0758	27.9035	27.7713	27.3896	28.1392	27.3485	27.9274	27.7909	28.4017	27.998	27.1341	28.3075	27.7229	N.D.	N.D.	N.D.	N	N.A.	N.A.	N.A.	N.A.	N.A.	N.A.
Ap3d1	26.6663	27.4641	27.7611	27.4657	27.831	28.112	27.8045	27.4536	27.2737	26.7753	26.9848	27.7314	27.6175	28.4934	28.072	26.8035	28.358	27.7655	N.D.	N.D.	N.D.	N	N.A.	N.A.	N.A.	N.A.	N.A.	N.A.
Ap3m1	24.6141	25.9314	26.0269	25.6238	26.7781	27.3911	25.8405	26.6452	26.0278	26.6173	24.2402	27.4804	25.8144	27.1224	26.3654	25.7799	27.2541	26.7284	N.D.	N.D.	N.D.	N	N.A.	N.A.	N.A.	N.A.	N.A.	N.A.
Ap5z1	15.0044	14.923	15.0703	21.7656	21.2033	22.1752	15.249	15.0589	15.1692	14.63	14.6272	14.9954	21.7876	21.0368	21.4577	21.6482	20.9589	22.1169	N.D.	N.D.	N.D.	N	N.A.	N.A.	N.A.	N.A.	N.A.	N.A.
Apaf1	23.174	23.0146	23.3159	22.2017	22.4611	22.6729	24.8212	24.051	21.6264	23.8023	23.9372	23.7855	20.7871	25.5672	24.6331	24.6728	24.9976	25.1427	N.D.	N.D.	N.D.	N	N.A.	N.A.	N.A.	N.A.	N.A.	N.A.
Apbb1ip	25.5353	26.7654	26.234	25.9083	26.7773	27.2983	26.857	26.3543	25.4517	26.1832	25.7829	26.811	26.2424	26.3817	26.2534	26.4636	26.5905	26.2988	N.D.	N.D.	N.D.	N	N.A.	N.A.	N.A.	N.A.	N.A.	N.A.
Apeh	23.8476	25.6818	24.723	23.5692	25.5059	26.2801	26.016	26.5796	25.6234	25.8541	22.6137	26.6978	24.1665	26.5959	26.853	25.0519	26.7603	27.0256	N.D.	N.D.	N.D.	N	N.A.	N.A.	N.A.	N.A.	N.A.	N.A.
Api5	24.0121	23.7712	24.347	24.8915	24.5658	24.1631	23.8512	23.2326	22.8859	25.5205	23.9756	21.8708	24.9225	25.055	21.7443	23.41	26.1391	21.6624	N.D.	N.D.	N.D.	N	N.A.	N.A.	N.A.	N.A.	N.A.	N.A.
Apmap	24.2192	23.8748	24.0539	22.9272	23.4236	23.7797	26.0331	24.8297	24.5605	24.9521	22.9754	23.173	22.4654	22.755	22.5506	22.9072	23.7795	22.2593	N.D.	N.D.	N.D.	N	N.A.	N.A.	N.A.	N.A.	N.A.	N.A.
Apobr	24.8475	23.6919	24.1271	25.4472	25.1688	24.8385	25.2044	24.4458	25.3695	23.9568	24.6328	24.1698	23.4276	24.2564	24.1749	21.7477	24.5379	23.0447	N.D.	N.D.	N.D.	N	N.A.	N.A.	N.A.	N.A.	N.A.	N.A.
Apool	25.8345	25.9407	25.9815	25.6964	25.4236	25.1014	27.0541	26.1404	26.5075	26.1262	21.9487	25.0433	25.5723	25.6487	25.094	24.4853	24.9405	24.7033	N.D.	N.D.	N.D.	N	N.A.	N.A.	N.A.	N.A.	N.A.	N.A.
Appl1	14.6539	14.8096	14.8491	22.5836	22.6005	22.6166	23.1516	23.1934	23.1078	23.5202	23.3054	23.0521	25.3088	24.1085	24.8301	22.6302	24.2022	22.8968	N.D.	N.D.	N.D.	N	N.A.	N.A.	N.A.	N.A.	N.A.	N.A.
Aprt	25.8221	24.6024	24.5168	25.0465	24.8093	24.5372	27.4243	26.7682	24.873	26.2558	20.4227	25.6681	24.772	24.3828	24.9051	25.0985	24.8643	25.0009	N.D.	N.D.	N.D.	N	N.A.	N.A.	N.A.	N.A.	N.A.	N.A.
Araf	14.7408	14.7923	15.4567	23.1518	23.3033	23.4353	23.3319	22.8296	22.5201	22.4125	21.271	22.1716	23.5899	24.1675	22.6145	22.5237	23.0268	22.8071	N.D.	N.D.	N.D.	N	N.A.	N.A.	N.A.	N.A.	N.A.	N.A.
Arap1	24.4902	24.3947	24.6953	24.6227	25.2922	25.7326	25.7297	25.5091	24.8223	25.7811	21.0791	25.5022	24.4525	26.6134	26.3866	22.7367	26.5656	25.6627	N.D.	N.D.	N.D.	N	N.A.	N.A.	N.A.	N.A.	N.A.	N.A.
Arf1	24.2467	24.9715	25.7269	23.7435	23.9535	24.1301	25.7843	24.8462	25.2575	24.8278	24.525	24.1413	25.8392	25.3324	24.7162	24.6941	25.1657	24.4149	N.D.	N.D.	N.D.	N	N.A.	N.A.	N.A.	N.A.	N.A.	N.A.
Arf4	25.0571	26.5503	26.5188	25.9286	26.412	26.7611	27.9541	26.6363	27.0302	26.0579	26.2779	27.0175	26.3202	26.9675	26.0755	26.1315	26.9199	26.6206	N.D.	N.D.	N.D.	N	N.A.	N.A.	N.A.	N.A.	N.A.	N.A.
Arf5	20.1527	26.2135	25.7132	25.1261	25.7433	26.1598	27.4504	26.0916	25.9292	25.7167	24.4057	25.7274	23.9612	25.9085	25.7517	25.6957	25.4366	25.8555	N.D.	N.D.	N.D.	N	N.A.	N.A.	N.A.	N.A.	N.A.	N.A.
Arf6	22.8778	23.2302	23.2237	22.675	22.1085	23.0803	25.1317	23.907	23.3976	23.2486	23.7746	24.2396	23.2262	23.0954	23.1622	24.0155	24.5225	23.2295	N.D.	N.D.	N.D.	N	N.A.	N.A.	N.A.	N.A.	N.A.	N.A.
Arfgap2	23.9021	23.9655	23.8542	23.9609	23.9509	23.9413	24.1985	24.3833	22.3768	23.3879	22.3365	23.3083	18.2372	16.6687	20.107	22.0736	22.5666	18.4007	N.D.	N.D.	N.D.	N	N.A.	N.A.	N.A.	N.A.	N.A.	N.A.
Arfgef1	14.965	15.1593	14.8822	21.8848	21.3147	22.2865	22.4526	23.1537	21.0317	20.5892	20.836	20.5341	23.9184	24.1717	24.2743	22.3244	23.0667	20.7234	N.D.	N.D.	N.D.	N	N.A.	N.A.	N.A.	N.A.	N.A.	N.A.
Arfgef2	22.8779	26.6605	23.8371	22.6027	23.614	24.184	23.6242	24.0847	22.9455	20.822	21.5339	22.0065	23.0701	26.6363	23.9139	25.9199	26.5326	24.8333	N.D.	N.D.	N.D.	N	N.A.	N.A.	N.A.	N.A.	N.A.	N.A.
Arfip1	14.5211	15.0721	15.2724	23.0546	22.026	22.6286	23.858	24.2772	24.6022	23.1471	23.3782	23.5773	21.3351	24.0554	22.4202	24.8432	25.34	24.0802	N.D.	N.D.	N.D.	N	N.A.	N.A.	N.A.	N.A.	N.A.	N.A.
Arhgap1	26.3516	27.3199	27.7514	27.9516	27.967	27.9817	29.016	28.1778	28.1233	27.7159	25.6092	27.9925	27.9337	28.5516	27.5534	26.9621	28.1161	27.6993	N.D.	N.D.	N.D.	N	N.A.	N.A.	N.A.	N.A.	N.A.	N.A.
Arhgap17	26.5215	26.9246	26.7479	26.9579	26.9698	26.9811	27.6915	27.433	27.4408	26.7609	25.8292	27.28	27.1341	27.7733	27.4087	26.6434	27.7951	26.8403	N.D.	N.D.	N.D.	N	N.A.	N.A.	N.A.	N.A.	N.A.	N.A.
Arhgap30	25.3236	25.1337	24.8533	25.4791	25.6022	25.7115	27.1587	26.3579	26.547	25.2658	24.7132	25.6905	26.1003	27.2677	25.9836	25.3948	26.1376	25.3748	N.D.	N.D.	N.D.	N	N.A.	N.A.	N.A.	N.A.	N.A.	N.A.
Hmha1	25.3706	26.1283	26.1883	25.1136	25.8902	26.3758	26.0184	26.6583	26.313	26.515	23.6436	25.8771	25.6058	26.9989	26.1705	24.5396	27.2005	26.3718	N.D.	N.D.	N.D.	N	N.A.	N.A.	N.A.	N.A.	N.A.	N.A.
Arhgap9	22.837	24.646	25.7768	25.9099	25.9948	26.072	26.2758	25.9333	26.136	26.0522	22.362	26.0559	24.3143	25.4904	25.3449	24.553	26.2231	24.609	N.D.	N.D.	N.D.	N	N.A.	N.A.	N.A.	N.A.	N.A.	N.A.
Arhgdia	22.9957	23.528	22.2124	24.0058	24.1078	24.1996	23.5312	23.976	22.8829	24.4613	23.7837	22.4645	23.7743	24.0595	23.59	22.856	22.6887	22.5007	N.D.	N.D.	N.D.	N	N.A.	N.A.	N.A.	N.A.	N.A.	N.A.
Arhgdib	14.6806	14.3004	15.1154	24.7327	24.1667	25.1386	23.0759	21.9249	22.5423	21.8187	21.5972	21.5971	22.5999	23.7199	23.2669	23.0297	24.2946	23.2878	N.D.	N.D.	N.D.	N	N.A.	N.A.	N.A.	N.A.	N.A.	N.A.
Arhgef1	26.6177	27.8809	27.6418	27.0152	27.8114	28.3048	28.2218	28.1167	27.6146	27.613	26.8562	28.2183	27.3293	28.5134	28.1685	26.7475	28.099	28.0431	N.D.	N.D.	N.D.	N	N.A.	N.A.	N.A.	N.A.	N.A.	N.A.
Arhgef2	25.7035	26.0433	26.1003	25.244	27.135	27.9024	28.0109	27.5491	27.3105	26.5091	24.9359	27.626	27.1668	28.5032	27.6672	26.6089	28.1976	27.7612	N.D.	N.D.	N.D.	N	N.A.	N.A.	N.A.	N.A.	N.A.	N.A.
Arhgef6	22.4668	23.6081	22.81	25.0312	24.4649	25.4368	24.049	22.1113	23.8828	21.6178	25.5132	26.4639	25.4055	26.5738	25.468	22.7579	25.5395	26.0207	N.D.	N.D.	N.D.	N	N.A.	N.A.	N.A.	N.A.	N.A.	N.A.
Arhgef7	24.6485	25.17	24.8652	24.7245	26.3974	27.1284	25.9339	25.8986	25.7581	25.0643	25.6109	26.0062	24.1759	26.9491	25.1025	24.226	25.9049	25.9767	N.D.	N.D.	N.D.	N	N.A.	N.A.	N.A.	N.A.	N.A.	N.A.
Arl1	22.3248	24.3821	23.835	21.9034	24.2062	25.0272	23.6681	22.2288	22.571	23.1356	23.9631	25.5332	23.9229	25.2144	24.9557	23.6126	25.9258	25.4576	N.D.	N.D.	N.D.	N	N.A.	N.A.	N.A.	N.A.	N.A.	N.A.
Arl6ip1	25.1975	26.4748	26.4804	25.5197	25.6076	25.6873	28.1368	26.6127	27.5673	26.8598	26.1601	25.8068	26.7814	26.2073	25.24	21.769	24.1811	25.0382	N.D.	N.D.	N.D.	N	N.A.	N.A.	N.A.	N.A.	N.A.	N.A.
Arl6ip5	22.5836	23.1997	22.727	21.296	20.7332	21.7051	24.6111	24.9884	25.287	23.7591	23.6399	23.4784	22.6121	21.6939	22.5373	22.9158	22.7915	23.0591	N.D.	N.D.	N.D.	N	N.A.	N.A.	N.A.	N.A.	N.A.	N.A.
Arl8a	25.6553	25.5597	26.2278	26.2149	25.6398	24.7216	27.9464	25.9509	25.3005	26.0309	25.511	24.689	25.54	25.4517	25.3095	24.8963	23.7122	24.8341	N.D.	N.D.	N.D.	N	N.A.	N.A.	N.A.	N.A.	N.A.	N.A.
Arl8b	26.6225	29.0201	27.8476	25.6714	29.2316	30.1423	29.4792	27.6125	27.2211	28.375	27.0545	30.4368	29.3824	29.8589	27.7449	28.0329	29.8333	29.527	N.D.	N.D.	N.D.	N	N.A.	N.A.	N.A.	N.A.	N.A.	N.A.
Armc10	22.5393	20.1635	23.5212	18.4187	21.391	22.4503	24.325	24.3827	23.984	23.473	21.6821	22.4502	17.5828	16.0142	22.9132	21.9812	15.7547	23.47	N.D.	N.D.	N.D.	N	N.A.	N.A.	N.A.	N.A.	N.A.	N.A.
Armc8	15.274	14.3488	14.8384	22.1346	21.5664	22.5383	24.6911	24.4026	24.2826	22.5921	22.4119	22.4311	22.6027	24.974	24.2639	24.2047	24.1406	24.2661	N.D.	N.D.	N.D.	N	N.A.	N.A.	N.A.	N.A.	N.A.	N.A.
Arpc2	29.419	30.1302	30.2038	29.2193	29.3698	29.501	31.0027	29.8873	29.8185	30.2728	30.2808	29.7042	29.9011	30.0096	29.3055	29.7449	30.001	29.5144	N.D.	N.D.	N.D.	N	N.A.	N.A.	N.A.	N.A.	N.A.	N.A.
Arpc5	26.719	26.4058	25.9596	26.5284	26.238	25.89	27.4902	26.4664	26.4439	26.3463	25.0919	25.8903	26.952	26.699	26.2512	25.6571	26.7303	26.7465	N.D.	N.D.	N.D.	N	N.A.	N.A.	N.A.	N.A.	N.A.	N.A.
Asah1	22.5793	22.1238	22.3424	25.2381	24.6718	25.6437	25.2885	24.9341	23.5917	25.0168	25.1104	25.1503	23.9156	25.607	24.5972	25.4897	24.6501	26.0162	N.D.	N.D.	N.D.	N	N.A.	N.A.	N.A.	N.A.	N.A.	N.A.
Asap1	24.0208	22.4512	22.481	23.4713	24.8223	25.4864	23.7593	24.3255	23.3808	24.907	22.947	25.1541	24.2782	25.7566	25.4118	22.9523	25.3447	25.6668	N.D.	N.D.	N.D.	N	N.A.	N.A.	N.A.	N.A.	N.A.	N.A.
Ascc3	14.3765	14.4252	15.3704	22.0106	22.8291	23.3313	22.7336	22.0553	23.1932	22.8204	22.3391	22.7776	24.5179	25.4079	21.7477	14.8335	14.853	14.8196	N.D.	N.D.	N.D.	N	N.A.	N.A.	N.A.	N.A.	N.A.	N.A.
Asl	25.4883	26.7088	26.8047	24.9954	26.215	26.846	27.3431	26.7722	26.7485	26.1599	26.083	25.6939	26.1225	27.0028	26.4761	26.361	26.9499	26.1656	N.D.	N.D.	N.D.	N	N.A.	N.A.	N.A.	N.A.	N.A.	N.A.
Asna1	25.8577	25.8094	25.2653	25.5889	26.1191	26.4928	26.2478	26.1786	24.5411	26.0915	25.1093	27.3401	26.2918	26.1033	26.6416	24.6212	26.485	26.1592	N.D.	N.D.	N.D.	N	N.A.	N.A.	N.A.	N.A.	N.A.	N.A.
Asph	25.6591	26.2384	26.2917	25.3606	25.2029	25.0332	26.4859	26.6953	26.7611	25.9477	24.3678	25.8068	23.4729	23.8976	23.9769	24.1402	23.3649	23.4338	N.D.	N.D.	N.D.	N	N.A.	N.A.	N.A.	N.A.	N.A.	N.A.
Atad1	22.7572	23.3789	23.7464	24.0769	24.3861	24.6316	24.1838	24.5068	25.0131	23.8243	24.6304	25.1449	23.6593	24.6209	23.936	22.5503	25.1443	24.2501	N.D.	N.D.	N.D.	N	N.A.	N.A.	N.A.	N.A.	N.A.	N.A.
Atad3	20.1598	21.7407	21.7061	19.9959	21.966	23.1079	23.8996	24.6047	23.6142	20.9157	23.2593	23.6781	19.16	23.281	22.0567	20.3841	22.3365	23.5744	N.D.	N.D.	N.D.	N	N.A.	N.A.	N.A.	N.A.	N.A.	N.A.
Atg5	23.0002	24.8501	24.6678	22.5667	23.846	24.4925	25.484	25.0246	25.0368	24.4408	22.8034	25.7168	26.1635	25.7154	24.2889	22.6245	26.0692	26.4149	N.D.	N.D.	N.D.	N	N.A.	N.A.	N.A.	N.A.	N.A.	N.A.
Atg7	26.7769	28.5173	27.6295	27.6177	28.0507	28.3717	28.834	27.7296	27.5035	27.9129	26.2051	28.0752	27.4418	28.8177	28.1205	27.0249	28.6263	28.3807	N.D.	N.D.	N.D.	N	N.A.	N.A.	N.A.	N.A.	N.A.	N.A.
Atic	27.9707	28.8935	28.6801	28.63	28.7704	28.8936	28.9694	28.9988	28.6458	28.4516	27.4729	28.7775	28.339	29.5301	28.8336	28.06	29.5335	29.0829	N.D.	N.D.	N.D.	N	N.A.	N.A.	N.A.	N.A.	N.A.	N.A.
Atl2	15.5531	14.7298	15.213	23.6795	22.8603	20.9452	22.4333	22.4255	21.7603	23.9963	23.74	22.9068	23.3545	23.4021	23.3176	21.9785	22.0161	21.9404	N.D.	N.D.	N.D.	N	N.A.	N.A.	N.A.	N.A.	N.A.	N.A.
Atox1	14.1744	14.9775	14.8579	22.5338	21.9675	22.9394	22.8731	23.3532	23.3548	21.9851	22.7468	23.2441	23.718	24.6637	22.2494	25.0098	25.6734	23.7447	N.D.	N.D.	N.D.	N	N.A.	N.A.	N.A.	N.A.	N.A.	N.A.
Atp13a1	25.3705	25.323	25.4772	25.5079	25.9519	26.2792	27.2059	26.5981	26.1435	25.0539	24.7199	25.7369	25.7475	26.5573	25.9903	25.347	26.1754	25.636	N.D.	N.D.	N.D.	N	N.A.	N.A.	N.A.	N.A.	N.A.	N.A.
Atp1a3	24.9974	26.3916	24.9037	24.4517	26.22	26.9677	24.8977	23.7317	23.6415	24.8138	24.6728	24.7451	23.6513	25.7891	25.4083	25.144	24.159	23.0637	N.D.	N.D.	N.D.	N	N.A.	N.A.	N.A.	N.A.	N.A.	N.A.
Atp1b3	26.0736	27.4083	26.7216	25.0856	26.9122	27.6695	25.7425	26.5945	26.5005	26.6057	26.2496	27.0047	26.4054	27.4062	25.6322	26.3271	26.8768	27.0985	N.D.	N.D.	N.D.	N	N.A.	N.A.	N.A.	N.A.	N.A.	N.A.
Atp2a3	22.8829	22.7991	22.7754	19.8593	19.2913	20.2632	23.7279	24.5355	21.7331	13.9083	14.4455	14.3436	23.9363	23.7441	24.1055	24.3835	23.303	24.994	N.D.	N.D.	N.D.	N	N.A.	N.A.	N.A.	N.A.	N.A.	N.A.
Atp2b1	27.3127	27.9931	27.9245	27.7989	27.737	27.6748	28.2501	28.0593	27.7548	27.524	26.9553	27.5512	27.9062	27.9541	27.3366	27.5643	27.6752	26.7657	N.D.	N.D.	N.D.	N	N.A.	N.A.	N.A.	N.A.	N.A.	N.A.
Atp5b	27.0002	27.4877	29.1392	27.4016	28.6107	29.2389	29.0497	28.7833	30.3627	28.348	28.4666	29.4287	28.8113	29.2499	28.809	27.8835	28.8924	28.8583	N.D.	N.D.	N.D.	N	N.A.	N.A.	N.A.	N.A.	N.A.	N.A.
Atp5c1	26.9844	28.2736	28.4337	27.0801	27.3867	27.6305	28.6989	28.2526	27.865	28.3861	27.515	27.6311	26.4434	27.5222	26.843	26.349	27.1618	27.1008	N.D.	N.D.	N.D.	N	N.A.	N.A.	N.A.	N.A.	N.A.	N.A.
Usmg5	23.8375	25.2041	24.5941	22.9353	22.3694	23.3413	24.4484	24.6947	24.152	24.3431	24.7852	24.1583	24.7377	22.8813	23.0125	23.8377	22.7146	23.2487	N.D.	N.D.	N.D.	N	N.A.	N.A.	N.A.	N.A.	N.A.	N.A.
Atp5j2	24.5907	24.9997	25.4859	26.1929	25.4072	23.689	26.0666	25.9969	26.5466	25.9592	23.1883	23.4322	26.1384	25.7177	26.1636	25.1216	24.5484	25.1655	N.D.	N.D.	N.D.	N	N.A.	N.A.	N.A.	N.A.	N.A.	N.A.
Atp5h	27.0367	26.0271	27.0245	25.7147	25.7688	25.819	26.3183	26.9626	26.5658	27.4614	26.5084	25.2591	26.0112	26.3822	26.4216	25.7681	26.3271	25.7235	N.D.	N.D.	N.D.	N	N.A.	N.A.	N.A.	N.A.	N.A.	N.A.
Atp6ap1	24.3597	24.3881	24.3295	25.4554	24.8889	25.8608	23.9996	24.112	23.8778	22.3642	25.1617	26.0539	24.182	25.0345	24.369	24.3379	24.2787	22.723	N.D.	N.D.	N.D.	N	N.A.	N.A.	N.A.	N.A.	N.A.	N.A.
Atp6v0a2	15.0516	15.2445	14.8816	15.2762	14.5407	14.2694	22.8158	23.4902	21.5088	21.6459	21.5554	21.4544	23.1293	23.322	22.9034	23.2076	22.8637	23.4862	N.D.	N.D.	N.D.	N	N.A.	N.A.	N.A.	N.A.	N.A.	N.A.
Atp6v0d2	26.9348	28.1961	27.7839	27.1727	28.0028	28.5093	26.5819	27.317	27.1847	26.4282	26.2165	28.0612	26.6604	27.0991	26.9511	26.4456	27.0438	27.0158	N.D.	N.D.	N.D.	N	N.A.	N.A.	N.A.	N.A.	N.A.	N.A.
Atp6v1e1	25.3961	26.1369	25.7571	24.1477	26.0817	26.8555	25.4122	25.087	25.5048	25.9845	25.0569	24.8287	26.2177	23.9013	24.4452	23.0155	26.3419	24.9813	N.D.	N.D.	N.D.	N	N.A.	N.A.	N.A.	N.A.	N.A.	N.A.
Atp6v1h	28.181	28.6332	28.7205	28.5773	29.1005	29.4706	28.9458	28.6541	28.7631	28.4547	27.6631	29.1743	28.5298	29.1588	28.6985	28.5766	29.2504	28.5489	N.D.	N.D.	N.D.	N	N.A.	N.A.	N.A.	N.A.	N.A.	N.A.
Atp8a1	14.7446	15.4751	14.8634	14.911	14.8211	14.729	23.0982	23.2652	23.5151	24.1442	24.4081	24.1151	23.8288	22.6677	23.3043	23.0397	23.4662	22.4319	N.D.	N.D.	N.D.	N	N.A.	N.A.	N.A.	N.A.	N.A.	N.A.
Atxn10	23.8593	24.2414	24.8281	24.2114	24.1264	24.0397	24.8793	23.848	24.4539	23.1359	24.1585	24.7504	24.0814	25.779	24.6238	22.3082	25.6267	24.6487	N.D.	N.D.	N.D.	N	N.A.	N.A.	N.A.	N.A.	N.A.	N.A.
Atxn2l	14.9198	14.7217	14.9353	21.1775	20.6084	21.5803	22.1016	21.7427	21.8283	23.0898	23.5823	20.5866	22.6631	22.4316	22.5978	23.5879	23.7352	24.0825	N.D.	N.D.	N.D.	N	N.A.	N.A.	N.A.	N.A.	N.A.	N.A.
Aup1	24.385	22.4669	24.3943	25.2225	24.8463	24.3595	25.8415	25.2267	25.188	25.1657	23.1318	24.7291	23.2849	25.556	24.1542	19.0225	23.4476	23.7689	N.D.	N.D.	N.D.	N	N.A.	N.A.	N.A.	N.A.	N.A.	N.A.
Axl	24.7099	24.107	25.1179	23.8939	23.653	23.3759	25.611	24.8211	24.9048	25.2563	24.679	23.703	23.8749	24.974	24.5459	23.239	23.1324	22.9267	N.D.	N.D.	N.D.	N	N.A.	N.A.	N.A.	N.A.	N.A.	N.A.
B4galnt1	22.2934	22.6493	21.8179	23.1656	22.6003	23.5722	25.5896	24.9363	23.7421	24.2045	23.8278	23.3152	22.5731	22.627	22.5993	23.2146	22.9315	22.8249	N.D.	N.D.	N.D.	N	N.A.	N.A.	N.A.	N.A.	N.A.	N.A.
Bre	22.7506	23.0217	22.4169	24.0469	23.4814	24.4533	22.7114	22.7394	22.6834	22.7336	24.1263	24.8221	22.3436	23.2142	23.7548	23.1092	22.8691	22.9217	N.D.	N.D.	N.D.	N	N.A.	N.A.	N.A.	N.A.	N.A.	N.A.
Bag6	23.5655	23.3798	23.9068	23.3221	25.3158	26.0982	22.8481	24.2054	23.8486	23.614	21.9928	25.8092	24.157	25.7708	24.5213	23.5326	26.0172	25.0793	N.D.	N.D.	N.D.	N	N.A.	N.A.	N.A.	N.A.	N.A.	N.A.
Bak1	24.6335	26.084	26.0744	24.3495	24.916	25.308	26.9912	26.331	25.8973	25.7991	25.408	26.6298	25.0351	25.2352	26.0015	25.0772	25.0008	25.6144	N.D.	N.D.	N.D.	N	N.A.	N.A.	N.A.	N.A.	N.A.	N.A.
Bax	25.016	24.8892	26.3813	24.9436	26.5443	27.2618	27.9011	26.8542	26.7916	26.2522	25.4696	25.211	25.971	26.1019	25.6774	26.5036	25.6928	25.43	N.D.	N.D.	N.D.	N	N.A.	N.A.	N.A.	N.A.	N.A.	N.A.
Bcap29	22.3619	23.4653	23.1532	22.5036	22.299	22.0706	24.5238	23.4158	23.7376	22.0318	22.2386	22.1858	14.7391	15.0816	15.0013	21.306	21.1149	21.0079	N.D.	N.D.	N.D.	N	N.A.	N.A.	N.A.	N.A.	N.A.	N.A.
Bcap31	25.5387	24.4186	26.3745	25.5167	25.4282	25.3377	27.5494	26.0703	27.0994	26.6565	26.3906	25.6597	27.584	23.0398	25.0462	27.9121	25.6601	24.271	N.D.	N.D.	N.D.	N	N.A.	N.A.	N.A.	N.A.	N.A.	N.A.
Bcat2	25.7421	26.5233	27.07	25.456	27.0144	27.7236	27.1305	27.0555	26.601	26.97	25.556	27.6349	26.1293	27.3764	26.6445	26.1059	27.2962	26.9059	N.D.	N.D.	N.D.	N	N.A.	N.A.	N.A.	N.A.	N.A.	N.A.
Bcl2l13	18.8265	20.4074	18.6512	18.6626	18.634	18.6059	22.5663	18.7985	22.5964	18.8863	21.926	18.5605	23.0728	21.6854	19.6965	19.0508	15.9986	20.7953	N.D.	N.D.	N.D.	N	N.A.	N.A.	N.A.	N.A.	N.A.	N.A.
Bdh1	19.1638	24.1962	23.4602	23.7912	24.4446	24.8778	21.4318	25.6684	24.8364	24.6542	22.2633	25.1886	25.5998	25.7527	25.4854	24.36	26.0313	25.5077	N.D.	N.D.	N.D.	N	N.A.	N.A.	N.A.	N.A.	N.A.	N.A.
Bin1	22.9154	23.73	23.3793	23.4148	24.5832	25.2002	23.0252	22.4315	23.3181	15.4344	14.82	14.865	21.236	20.9021	20.7885	22.4462	23.0587	23.0833	N.D.	N.D.	N.D.	N	N.A.	N.A.	N.A.	N.A.	N.A.	N.A.
Bin2	25.0215	23.5667	25.3767	26.5568	25.8917	24.6973	26.1025	25.8049	24.1633	25.8483	25.966	23.0585	24.9245	25.0775	24.1963	25.4579	24.8708	23.4543	N.D.	N.D.	N.D.	N	N.A.	N.A.	N.A.	N.A.	N.A.	N.A.
Birc6	22.3598	23.6312	24.1564	25.0562	24.4896	25.4615	25.074	25.2576	24.8634	24.5792	25.158	25.57	22.4043	25.6311	25.4228	22.0522	25.6523	25.4854	N.D.	N.D.	N.D.	N	N.A.	N.A.	N.A.	N.A.	N.A.	N.A.
Blmh	25.5504	25.4861	25.8675	24.8233	25.4574	25.8817	24.2445	25.8383	24.8634	25.858	25.1462	25.8467	25.3358	26.4351	26.0196	24.7131	26.8888	26.346	N.D.	N.D.	N.D.	N	N.A.	N.A.	N.A.	N.A.	N.A.	N.A.
Blvrb	28.1744	28.5109	29.0125	28.7065	28.6049	28.4999	30.5901	28.6552	29.1854	29.4136	27.9208	28.3759	28.3371	28.9358	29.0221	28.4492	28.8899	28.7144	N.D.	N.D.	N.D.	N	N.A.	N.A.	N.A.	N.A.	N.A.	N.A.
Bmt2	14.8651	14.754	14.2919	22.6111	21.5824	22.189	15.1687	14.664	15.0787	20.453	23.7287	23.8778	14.5037	14.9414	14.2945	21.9271	22.1151	22.2112	N.D.	N.D.	N.D.	N	N.A.	N.A.	N.A.	N.A.	N.A.	N.A.
Bpnt1	24.2024	24.6536	23.7754	22.7511	22.2132	21.391	24.7244	24.3119	22.9533	25.201	24.3223	21.6944	24.7193	25.1952	24.005	24.4511	24.888	23.82	N.D.	N.D.	N.D.	N	N.A.	N.A.	N.A.	N.A.	N.A.	N.A.
Bri3bp	24.1537	22.7076	24.8613	21.5562	20.9888	21.9607	24.3162	25.1901	21.7376	22.4543	22.5427	22.4729	25.4693	24.3712	25.0223	24.0452	24.5936	23.6416	N.D.	N.D.	N.D.	N	N.A.	N.A.	N.A.	N.A.	N.A.	N.A.
Brox	26.274	26.2471	26.898	25.4178	25.5326	25.6349	26.121	26.3844	25.7983	26.2505	24.2264	25.5602	24.0808	26.5239	24.8186	23.624	26.5494	25.524	N.D.	N.D.	N.D.	N	N.A.	N.A.	N.A.	N.A.	N.A.	N.A.
Bst2	15.3413	14.9834	15.0351	14.8862	14.8485	15.1006	22.6491	22.7708	22.5153	21.5707	21.3661	21.3722	23.3069	24.0085	21.8855	23.2105	23.6856	22.4962	N.D.	N.D.	N.D.	N	N.A.	N.A.	N.A.	N.A.	N.A.	N.A.
Btk	23.3152	24.0163	22.9032	22.6761	22.8983	23.0839	25.9077	24.0715	22.7588	22.476	22.481	22.6042	24.1294	24.9446	23.1645	23.5314	25.1868	24.0339	N.D.	N.D.	N.D.	N	N.A.	N.A.	N.A.	N.A.	N.A.	N.A.
Bzw1	25.5433	26.8918	26.0541	25.8251	25.5214	25.1532	28.0486	24.9881	23.3857	26.481	27.4353	25.8273	24.9816	26.1416	26.2103	25.6242	26.2451	25.2004	N.D.	N.D.	N.D.	N	N.A.	N.A.	N.A.	N.A.	N.A.	N.A.
Bzw2	22.5981	24.7972	24.5859	23.1956	22.7537	22.1442	24.2773	24.0877	23.8684	24.562	25.2261	23.2742	22.9548	23.3686	22.7636	22.08	22.0686	22.3801	N.D.	N.D.	N.D.	N	N.A.	N.A.	N.A.	N.A.	N.A.	N.A.
C1qb	22.8608	22.895	23.2281	14.714	15.1287	15.3722	26.7534	24.5614	24.8191	24.6764	23.5659	23.4417	24.3309	23.9237	24.1417	23.8038	23.4485	23.6379	N.D.	N.D.	N.D.	N	N.A.	N.A.	N.A.	N.A.	N.A.	N.A.
C3	15.4566	14.9582	15.3059	15.062	14.765	14.7016	22.9536	23.3633	22.3739	24.2321	25.4848	23.9776	25.5525	26.4019	23.2156	25.5956	26.4413	23.2927	N.D.	N.D.	N.D.	N	N.A.	N.A.	N.A.	N.A.	N.A.	N.A.
C5ar1	22.5586	24.7491	24.5792	23.3454	23.6088	23.8235	15.3325	15.2317	15.0337	21.963	21.9756	22.3647	15.134	15.3134	14.9166	21.7036	21.6684	21.1009	N.D.	N.D.	N.D.	N	N.A.	N.A.	N.A.	N.A.	N.A.	N.A.
Cab39	23.6874	25.233	25.2554	25.2904	26.384	26.9794	24.6582	25.1695	24.7483	24.7838	25.391	25.8173	25.312	26.8407	25.9701	24.2164	26.4911	26.4061	N.D.	N.D.	N.D.	N	N.A.	N.A.	N.A.	N.A.	N.A.	N.A.
Cad	24.5786	26.2041	25.0837	25.1462	26.4479	27.1	26.4814	26.8839	26.4718	26.3242	18.3318	27.2635	26.0826	28.7714	28.2041	25.1556	28.8545	28.4562	N.D.	N.D.	N.D.	N	N.A.	N.A.	N.A.	N.A.	N.A.	N.A.
Fam26f	14.3529	14.9535	15.2047	14.8768	14.9828	14.6635	26.4836	25.504	23.9747	24.1755	24.4666	24.7088	24.8468	25.2742	25.4342	24.9568	23.8041	25.3091	N.D.	N.D.	N.D.	N	N.A.	N.A.	N.A.	N.A.	N.A.	N.A.
Calr	29.0158	29.056	29.0931	29.0514	28.6677	28.1676	29.3994	28.9565	29.0833	29.4856	29.0734	27.9054	28.4446	28.2092	26.9588	27.9847	28.4767	27.2316	N.D.	N.D.	N.D.	N	N.A.	N.A.	N.A.	N.A.	N.A.	N.A.
Camk1	24.0046	24.2631	23.6889	23.1994	25.8201	26.6722	23.7262	23.7227	23.6714	24.8504	24.745	24.6318	25.0123	25.7764	25.1773	24.1868	25.6579	25.064	N.D.	N.D.	N.D.	N	N.A.	N.A.	N.A.	N.A.	N.A.	N.A.
Camk2d	25.5181	26.1866	26.4718	25.1668	25.6884	26.0577	26.0613	26.5737	26.3675	25.7787	23.908	26.2102	24.8198	26.7447	25.7311	25.7386	26.6439	26.3006	N.D.	N.D.	N.D.	N	N.A.	N.A.	N.A.	N.A.	N.A.	N.A.
Camk2g	22.4728	22.771	22.1002	14.8649	14.9242	15.1854	23.0526	23.5305	22.3331	21.5467	21.7573	21.1368	23.251	23.3836	23.1888	21.3668	23.0087	23.3596	N.D.	N.D.	N.D.	N	N.A.	N.A.	N.A.	N.A.	N.A.	N.A.
Cand1	26.875	28.0589	27.8434	27.1211	28.3384	28.9688	28.4588	28.284	27.9163	27.8421	27.7362	28.5975	28.2953	29.1286	29.1292	27.9592	29.269	28.8632	N.D.	N.D.	N.D.	N	N.A.	N.A.	N.A.	N.A.	N.A.	N.A.
Canx	29.1595	30.0557	29.9812	29.2537	29.1744	29.0937	30.066	30.0964	30.5223	29.5915	29.8209	29.3512	29.2691	29.0162	27.888	29.0847	28.941	28.051	N.D.	N.D.	N.D.	N	N.A.	N.A.	N.A.	N.A.	N.A.	N.A.
Capn1	27.448	28.1402	28.1614	27.395	28.0975	28.5524	29.1884	28.6679	28.1974	28.4681	27.9186	28.3072	28.1954	28.5033	28.5043	27.8319	28.5898	27.9472	N.D.	N.D.	N.D.	N	N.A.	N.A.	N.A.	N.A.	N.A.	N.A.
Capns1	21.1666	25.7751	25.4968	24.2051	24.5576	24.8307	25.0946	25.882	25.5008	26.0987	23.3827	25.4781	24.0749	23.4851	23.3055	23.0731	24.8643	21.6981	N.D.	N.D.	N.D.	N	N.A.	N.A.	N.A.	N.A.	N.A.	N.A.
Caprin1	19.1674	20.7484	22.261	19.0036	20.4508	21.6612	24.3909	22.696	18.2926	23.7756	22.8794	21.6959	18.1677	16.5991	20.0374	19.3918	16.3396	18.3311	N.D.	N.D.	N.D.	N	N.A.	N.A.	N.A.	N.A.	N.A.	N.A.
Capza1	24.9597	24.7202	25.0227	23.456	24.5744	25.1771	25.6281	24.3535	25.4026	24.9801	25.5248	23.9667	24.6185	24.0772	22.4736	23.4897	24.8804	24.9067	N.D.	N.D.	N.D.	N	N.A.	N.A.	N.A.	N.A.	N.A.	N.A.
Capza2	27.751	27.8593	27.7426	27.5212	28.2722	28.7474	28.4311	27.678	27.2744	27.5617	27.8294	28.6788	27.7056	27.7559	28.0746	27.04	28.0628	27.9407	N.D.	N.D.	N.D.	N	N.A.	N.A.	N.A.	N.A.	N.A.	N.A.
Capzb	21.2175	20.8749	20.8505	22.9779	22.4116	23.3835	22.3069	22.6863	21.4232	22.5377	22.6937	22.8329	22.3965	22.9686	22.7116	21.4262	21.6088	21.4447	N.D.	N.D.	N.D.	N	N.A.	N.A.	N.A.	N.A.	N.A.	N.A.
Capzbtr	27.6647	27.2887	27.3004	26.1077	26.5067	26.808	28.9601	27.3736	27.2281	28.0106	26.5975	26.1393	27.4999	27.4407	26.8782	27.2458	27.4306	26.9699	N.D.	N.D.	N.D.	N	N.A.	N.A.	N.A.	N.A.	N.A.	N.A.
Card19	20.298	20.5193	20.338	14.3652	14.9376	15.2084	23.4033	22.6927	22.2452	20.512	20.4356	20.6022	14.6351	14.5363	14.8599	21.8248	21.3586	21.5101	N.D.	N.D.	N.D.	N	N.A.	N.A.	N.A.	N.A.	N.A.	N.A.
Casp1	25.5259	26.5005	25.5514	24.1506	25.897	26.6411	26.9718	26.7741	26.3366	26.8381	23.1977	27.1936	27.1124	26.8153	26.6169	26.265	26.9882	26.7443	N.D.	N.D.	N.D.	N	N.A.	N.A.	N.A.	N.A.	N.A.	N.A.
Casp3	22.9998	23.1464	22.781	14.9977	15.281	14.738	24.8408	22.9943	22.9625	15.0011	15.0825	15.3916	22.7521	23.1299	23.0786	22.5533	22.3951	22.6138	N.D.	N.D.	N.D.	N	N.A.	N.A.	N.A.	N.A.	N.A.	N.A.
Casp6	21.3224	21.0007	21.0807	15.2023	13.8473	15.27	14.5516	14.9634	14.691	24.9407	25.191	25.1826	23.1482	23.9091	24.2881	24.4818	25.123	23.2984	N.D.	N.D.	N.D.	N	N.A.	N.A.	N.A.	N.A.	N.A.	N.A.
Casp7	21.7973	21.2754	20.8045	22.0092	21.2637	19.7473	24.2227	21.3464	21.2545	22.4804	21.7579	20.2326	22.9766	22.0428	22.5847	23.782	23.8349	23.7285	N.D.	N.D.	N.D.	N	N.A.	N.A.	N.A.	N.A.	N.A.	N.A.
Casp8	26.0196	25.4059	26.2631	26.0335	26.4724	26.7968	27.068	26.3772	26.0957	27.3187	26.9532	26.8998	24.7163	27.2791	26.3859	25.6696	26.9591	26.2787	N.D.	N.D.	N.D.	N	N.A.	N.A.	N.A.	N.A.	N.A.	N.A.
Cbl	24.648	24.6693	25.4988	25.3684	25.1823	24.9775	25.9195	25.2626	25.2548	25.2662	22.6701	23.6286	25.4296	26.8232	26.5761	25.4941	26.0724	25.8792	N.D.	N.D.	N.D.	N	N.A.	N.A.	N.A.	N.A.	N.A.	N.A.
Cbr1	23.7679	25.6407	25.152	25.1682	24.4407	23.0045	25.9642	25.5326	25.4297	24.99	21.7735	22.4433	24.5299	25.2106	22.128	23.8736	25.5963	22.1522	N.D.	N.D.	N.D.	N	N.A.	N.A.	N.A.	N.A.	N.A.	N.A.
Cbr3	24.6812	25.0231	25.2932	24.6047	24.2128	23.6982	24.3023	24.331	24.4587	23.2965	23.8586	24.2602	23.4301	22.8069	22.8775	23.4391	22.9511	23.8038	N.D.	N.D.	N.D.	N	N.A.	N.A.	N.A.	N.A.	N.A.	N.A.
Ccdc22	24.6686	23.1535	24.8524	25.7057	25.6956	25.6858	25.1432	24.9957	24.7176	24.3605	19.2447	24.9565	24.2681	25.3246	24.7037	23.3726	25.2955	24.6048	N.D.	N.D.	N.D.	N	N.A.	N.A.	N.A.	N.A.	N.A.	N.A.
Ccdc88a	22.8104	22.7294	22.781	23.0168	23.174	23.3105	23.8842	23.8987	23.0767	22.9135	22.9412	22.9671	24.7659	25.6678	21.8448	25.045	25.7175	23.7465	N.D.	N.D.	N.D.	N	N.A.	N.A.	N.A.	N.A.	N.A.	N.A.
Ccdc88b	19.4775	21.0584	22.3405	23.5798	25.3769	26.1294	24.4334	25.9131	25.7475	25.4709	22.577	26.4827	25.6727	27.6207	27.8085	24.2661	27.6942	27.758	N.D.	N.D.	N.D.	N	N.A.	N.A.	N.A.	N.A.	N.A.	N.A.
Ccdc93	25.9109	25.0748	25.0656	24.2879	24.8119	25.1825	26.9769	25.3686	25.3924	25.6224	25.3909	25.1155	22.205	25.0825	25.8211	21.9304	25.0392	25.2536	N.D.	N.D.	N.D.	N	N.A.	N.A.	N.A.	N.A.	N.A.	N.A.
Ccr1	22.5015	23.6822	22.807	23.6658	23.1003	24.0722	23.8595	23.8298	23.889	24.2663	23.1369	23.9131	23.1747	22.4882	23.7791	23.8101	22.9431	24.2347	N.D.	N.D.	N.D.	N	N.A.	N.A.	N.A.	N.A.	N.A.	N.A.
Cct5	28.1772	28.5171	28.3559	27.559	28.1873	28.609	28.9518	27.9699	27.5637	28.4726	27.8239	28.6106	28.4881	28.9126	28.7063	26.9681	29.311	28.803	N.D.	N.D.	N.D.	N	N.A.	N.A.	N.A.	N.A.	N.A.	N.A.
Cct6a	28.395	28.8038	28.4986	27.8689	28.1845	28.4342	29.5612	28.8775	28.1604	28.5918	28.0695	28.436	28.7536	28.3834	28.2052	27.716	28.7466	28.2213	N.D.	N.D.	N.D.	N	N.A.	N.A.	N.A.	N.A.	N.A.	N.A.
Cct8	28.7444	28.9159	28.5607	28.5533	28.6413	28.7211	29.4094	28.7475	28.5549	29.0803	28.7828	28.4689	28.8954	28.6184	28.0544	28.5088	29.049	28.524	N.D.	N.D.	N.D.	N	N.A.	N.A.	N.A.	N.A.	N.A.	N.A.
Ccz1	25.0253	24.8609	24.779	24.2926	23.7263	24.6981	25.8681	24.9684	22.0775	24.3707	24.1189	24.2367	24.2634	24.7353	22.3918	23.7168	24.7869	23.8675	N.D.	N.D.	N.D.	N	N.A.	N.A.	N.A.	N.A.	N.A.	N.A.
Cd14	23.4881	25.1078	24.9238	27.4701	27.831	28.1094	24.3233	24.0219	22.136	26.3376	27.1671	27.3077	24.5777	18.2033	19.4657	25.8147	27.808	26.6443	N.D.	N.D.	N.D.	N	N.A.	N.A.	N.A.	N.A.	N.A.	N.A.
Cd180	24.5182	24.8732	24.0463	22.5282	25.1682	26.0219	25.12	24.5787	25.5129	25.1735	26.1061	26.6677	26.0367	25.3774	24.6633	23.8643	25.4944	24.9239	N.D.	N.D.	N.D.	N	N.A.	N.A.	N.A.	N.A.	N.A.	N.A.
Cd274	14.8953	15.0248	14.3468	22.49	21.4614	22.0663	25.8022	24.7422	23.9759	24.3087	24.6604	23.2521	22.9339	24.4018	23.8478	23.9788	24.3186	24.1579	N.D.	N.D.	N.D.	N	N.A.	N.A.	N.A.	N.A.	N.A.	N.A.
Cd300a	23.2821	23.4537	23.4333	24.6162	23.9136	22.5798	24.7237	22.9216	23.3345	22.9849	22.9415	23.2011	17.8524	17.6127	17.2045	21.4866	22.1663	21.6939	N.D.	N.D.	N.D.	N	N.A.	N.A.	N.A.	N.A.	N.A.	N.A.
Cd36	27.7155	29.4938	29.0047	27.609	28.4199	28.919	28.422	28.1094	28.1625	27.2462	25.5618	28.5204	28.4417	28.3946	26.5169	26.9701	29.1618	27.0689	N.D.	N.D.	N.D.	N	N.A.	N.A.	N.A.	N.A.	N.A.	N.A.
Cd40	19.6135	21.1944	19.4382	19.4496	19.7349	21.1945	23.3533	19.5855	18.7386	25.8403	22.713	26.1203	18.6137	25.014	22.8556	24.6584	26.1943	25.9385	N.D.	N.D.	N.D.	N	N.A.	N.A.	N.A.	N.A.	N.A.	N.A.
Cd44	25.9072	26.7034	26.1563	26.3153	26.6544	26.9192	27.5912	25.4917	26.5535	26.7127	26.1872	26.6528	27.4492	26.969	26.537	26.6124	27.3372	26.0546	N.D.	N.D.	N.D.	N	N.A.	N.A.	N.A.	N.A.	N.A.	N.A.
Cd47	20.2205	22.1641	23.8409	20.9876	21.8993	22.4357	24.458	24.8077	24.8815	25.0583	24.2256	23.3875	22.4102	23.3432	23.7082	22.0912	23.1672	22.9897	N.D.	N.D.	N.D.	N	N.A.	N.A.	N.A.	N.A.	N.A.	N.A.
Cd63	25.9705	26.8154	26.4435	26.5184	25.9523	26.9242	26.1391	26.0911	26.1854	26.3468	26.4251	26.4993	23.8922	25.1054	25.7667	24.7242	23.1471	22.5645	N.D.	N.D.	N.D.	N	N.A.	N.A.	N.A.	N.A.	N.A.	N.A.
Cd68	26.0462	27.1357	27.4738	25.8287	26.1039	26.3267	26.3431	26.1201	26.3648	26.5455	26.5345	25.9303	25.9253	24.2832	24.8476	25.8562	24.1499	25.2417	N.D.	N.D.	N.D.	N	N.A.	N.A.	N.A.	N.A.	N.A.	N.A.
Cd74	26.9376	27.3981	27.2948	27.5657	27.6948	27.8088	28.4965	28.4716	28.4726	28.3747	28.065	28.6608	28.4915	28.5775	28.3171	28.2658	29.1157	29.0449	N.D.	N.D.	N.D.	N	N.A.	N.A.	N.A.	N.A.	N.A.	N.A.
Cd84	25.5082	26.7051	26.8047	25.9596	25.411	24.5621	25.816	24.787	25.5469	23.1979	24.3881	23.7013	24.0859	24.1074	23.1684	21.7608	24.2365	22.198	N.D.	N.D.	N.D.	N	N.A.	N.A.	N.A.	N.A.	N.A.	N.A.
Cd9	26.4741	27.5288	27.1532	24.3484	27.041	27.8992	27.579	26.651	26.5942	26.7242	26.9497	27.248	26.4532	26.2909	26.3614	26.3537	26.2494	26.4002	N.D.	N.D.	N.D.	N	N.A.	N.A.	N.A.	N.A.	N.A.	N.A.
Cdc37	24.243	24.4614	24.4869	24.7993	25.2513	25.5831	25.8853	25.213	24.5766	25.3571	24.1281	25.0501	22.8067	25.6168	25.1097	23.8473	25.9592	23.3114	N.D.	N.D.	N.D.	N	N.A.	N.A.	N.A.	N.A.	N.A.	N.A.
Cdc42	23.3128	22.997	24.2073	24.1335	24.0519	23.9689	25.2526	24.6523	24.4739	25.8473	20.423	24.1592	24.6929	22.7428	22.3273	24.6687	23.6921	24.2173	N.D.	N.D.	N.D.	N	N.A.	N.A.	N.A.	N.A.	N.A.	N.A.
Cdc42bpb	22.3094	22.1808	23.4932	22.2006	22.7579	23.1454	25.3813	24.7089	23.7468	23.6089	21.8195	23.0558	17.7202	22.2957	22.7462	24.197	21.9698	22.3259	N.D.	N.D.	N.D.	N	N.A.	N.A.	N.A.	N.A.	N.A.	N.A.
Cdipt	22.9752	22.6784	22.6984	23.1041	24.5725	25.2631	24.5258	24.5485	24.378	24.1718	25.7497	26.4852	24.412	26.399	26.0735	23.4777	25.4109	25.7189	N.D.	N.D.	N.D.	N	N.A.	N.A.	N.A.	N.A.	N.A.	N.A.
Cdk18	25.3922	24.7403	24.8781	24.7112	25.1471	25.4698	27.5707	23.4608	18.159	26.3421	26.069	25.3882	25.9084	25.9936	25.5652	21.2461	25.7962	25.376	N.D.	N.D.	N.D.	N	N.A.	N.A.	N.A.	N.A.	N.A.	N.A.
Cdk3	14.9778	14.8414	14.8844	24.729	24.1625	25.1344	24.3526	23.9286	23.3244	22.8331	22.5838	22.2825	21.5155	21.8219	21.5489	23.3631	23.02	22.5131	N.D.	N.D.	N.D.	N	N.A.	N.A.	N.A.	N.A.	N.A.	N.A.
Cdk5	22.7321	22.9054	23.0571	22.553	24.1299	24.8428	24.0594	23.6225	22.9951	23.0381	22.5917	23.2596	22.9132	25.1291	24.4921	21.7594	24.1398	24.6514	N.D.	N.D.	N.D.	N	N.A.	N.A.	N.A.	N.A.	N.A.	N.A.
Cds2	23.9979	26.3314	26.3145	24.0269	25.6479	26.3693	25.1683	26.5644	26.0671	25.4875	24.7396	26.2169	26.67	26.6319	25.6371	24.4912	26.7312	25.6958	N.D.	N.D.	N.D.	N	N.A.	N.A.	N.A.	N.A.	N.A.	N.A.
Cept1	23.0768	19.8527	18.0965	23.3415	22.9676	22.4847	24.1216	18.2438	17.397	23.4348	23.1032	18.0058	25.0779	25.725	25.5937	23.6208	23.0107	25.1715	N.D.	N.D.	N.D.	N	N.A.	N.A.	N.A.	N.A.	N.A.	N.A.
Cers2	24.6916	25.1615	25.2371	24.2323	25.2757	25.8558	25.7246	25.6896	25.685	25.2178	24.7965	25.9445	26.0264	26.265	22.9176	24.5199	25.5302	24.5868	N.D.	N.D.	N.D.	N	N.A.	N.A.	N.A.	N.A.	N.A.	N.A.
Cers6	24.9359	24.6083	24.6949	24.4389	24.7314	24.9657	25.1323	21.3471	22.5763	26.0057	25.5693	23.6066	25.2332	25.8459	24.99	25.73	24.8235	25.0209	N.D.	N.D.	N.D.	N	N.A.	N.A.	N.A.	N.A.	N.A.	N.A.
Chchd3	24.4525	24.0695	23.5461	25.2843	24.4127	22.1073	24.8273	24.6156	24.6504	23.6675	22.951	21.469	21.3485	22.0416	22.307	24.2733	22.2962	23.5994	N.D.	N.D.	N.D.	N	N.A.	N.A.	N.A.	N.A.	N.A.	N.A.
Chd4	23.3221	23.797	23.2619	24.1992	24.144	24.0888	22.4303	23.4536	23.346	25.2013	21.6291	24.0462	24.1054	23.643	19.3997	23.823	26.162	22.5373	N.D.	N.D.	N.D.	N	N.A.	N.A.	N.A.	N.A.	N.A.	N.A.
Chil3	25.613	26.5826	26.3183	26.2306	26.6582	26.9763	25.7988	26.5251	25.9454	26.8229	26.5259	26.6222	26.2037	28.0972	28.3894	26.0779	27.9433	27.9775	N.D.	N.D.	N.D.	N	N.A.	N.A.	N.A.	N.A.	N.A.	N.A.
Chm	22.7176	22.9768	22.6704	14.7963	14.5446	15.0533	14.8837	14.8501	14.6489	14.9813	14.6078	15.1979	22.2063	23.4873	21.9207	22.079	23.407	22.8908	N.D.	N.D.	N.D.	N	N.A.	N.A.	N.A.	N.A.	N.A.	N.A.
Cisd1	23.3143	23.3535	23.2897	21.5978	21.0309	22.0028	23.8742	23.7703	23.8245	22.8772	22.975	22.6331	23.0589	22.8457	22.8405	22.3721	22.7068	22.4288	N.D.	N.D.	N.D.	N	N.A.	N.A.	N.A.	N.A.	N.A.	N.A.
Cisd2	24.4604	24.9179	23.7862	21.5815	25.7047	26.6354	25.7708	25.1002	22.6144	24.4621	25.4524	26.0343	25.3873	25.2674	25.3232	23.8254	25.6135	25.82	N.D.	N.D.	N.D.	N	N.A.	N.A.	N.A.	N.A.	N.A.	N.A.
Ckap4	23.1419	24.6952	25.5888	24.6835	24.5453	24.3987	24.2638	25.1608	27.2165	25.505	22.1359	24.9288	22.2536	24.6709	21.2386	22.0346	24.3864	24.028	N.D.	N.D.	N.D.	N	N.A.	N.A.	N.A.	N.A.	N.A.	N.A.
Ckap5	22.5947	21.3136	20.8143	22.9778	22.2559	20.8435	24.5442	23.8176	24.3217	20.6679	21.8753	18.5098	24.6511	25.2069	24.6943	22.2794	25.2496	24.4182	N.D.	N.D.	N.D.	N	N.A.	N.A.	N.A.	N.A.	N.A.	N.A.
Ckb	25.3774	26.042	24.9313	25.4326	25.8877	26.2213	22.8895	25.3118	24.9085	24.3733	22.6804	25.0415	25.3494	25.3633	25.6357	23.7016	26.1954	26.9847	N.D.	N.D.	N.D.	N	N.A.	N.A.	N.A.	N.A.	N.A.	N.A.
Clasp2	22.4934	22.4046	22.0773	25.0212	24.6436	24.1544	27.0196	25.5577	26.0359	23.9503	24.6557	25.1273	21.8398	25.5832	24.6249	23.2904	25.4135	24.9478	N.D.	N.D.	N.D.	N	N.A.	N.A.	N.A.	N.A.	N.A.	N.A.
Clcc1	22.8644	23.1896	23.4546	22.5666	21.5379	22.1418	24.3365	24.893	24.6072	24.3023	23.7843	22.9672	23.3076	24.0752	23.7421	24.0265	24.1529	23.972	N.D.	N.D.	N.D.	N	N.A.	N.A.	N.A.	N.A.	N.A.	N.A.
Clcn7	23.8747	24.3635	22.9095	24.6244	24.0788	23.2373	24.4778	25.2136	24.5336	25.2875	21.4353	23.8077	24.7897	24.4523	22.0597	23.92	24.7996	25.2292	N.D.	N.D.	N.D.	N	N.A.	N.A.	N.A.	N.A.	N.A.	N.A.
Clec4e	15.0359	14.6722	14.7674	23.8324	22.8038	23.4072	14.6274	14.8426	14.9149	23.6414	23.8982	23.8613	23.2156	23.3736	23.7616	23.8405	23.9498	23.0906	N.D.	N.D.	N.D.	N	N.A.	N.A.	N.A.	N.A.	N.A.	N.A.
Clec4n	25.1177	25.9938	26.0894	24.8953	25.2259	25.4852	25.1714	26.8186	26.007	26.7388	26.5907	25.974	24.9455	26.1098	25.3645	25.0677	25.5037	25.4371	N.D.	N.D.	N.D.	N	N.A.	N.A.	N.A.	N.A.	N.A.	N.A.
Clec7a	25.2608	25.1833	25.334	22.9931	23.4502	23.7849	23.8229	24.0605	23.5397	23.7995	23.4889	23.0921	22.5659	23.0016	21.9437	21.8887	22.4756	20.8897	N.D.	N.D.	N.D.	N	N.A.	N.A.	N.A.	N.A.	N.A.	N.A.
Clint1	23.6218	24.8314	24.9795	24.4727	24.0805	23.5653	22.4773	25.9816	25.6495	24.9832	26.6174	24.0998	25.2069	23.1249	19.6075	23.9962	22.9757	17.9011	N.D.	N.D.	N.D.	N	N.A.	N.A.	N.A.	N.A.	N.A.	N.A.
Cln8	22.0989	22.6421	22.1986	23.4667	22.9004	23.8723	23.2941	23.0184	23.5248	22.3039	22.3053	21.9391	22.4444	22.4718	22.5532	15.2739	14.9434	14.8957	N.D.	N.D.	N.D.	N	N.A.	N.A.	N.A.	N.A.	N.A.	N.A.
Clptm1	24.8903	25.3884	25.7777	24.2764	24.6284	24.9013	26.2711	26.0626	25.1317	26.0543	25.4144	24.4461	25.8815	25.7546	25.2706	24.8834	25.4194	23.5992	N.D.	N.D.	N.D.	N	N.A.	N.A.	N.A.	N.A.	N.A.	N.A.
Clptm1l	14.6796	14.7933	14.8514	21.3483	20.3197	20.9247	21.7543	21.6364	21.9183	21.4256	21.7107	21.9433	22.049	21.5501	22.413	23.1076	23.3355	22.833	N.D.	N.D.	N.D.	N	N.A.	N.A.	N.A.	N.A.	N.A.	N.A.
Cluh	14.8113	14.8118	14.6527	22.2018	21.6362	22.6081	22.338	22.5603	22.0783	21.5825	23.2815	24.0408	24.7432	25.5579	22.694	24.7895	25.3019	23.9867	N.D.	N.D.	N.D.	N	N.A.	N.A.	N.A.	N.A.	N.A.	N.A.
Cmklr1	14.5872	14.9424	14.6253	23.1962	22.1675	22.7705	25.083	23.6271	24.5317	22.7336	22.8945	22.6887	23.3142	23.2358	23.0048	23.6781	23.1373	22.258	N.D.	N.D.	N.D.	N	N.A.	N.A.	N.A.	N.A.	N.A.	N.A.
Cmpk1	26.8826	27.0897	26.7781	27.048	27.0503	27.0524	28.0132	27.3305	27.2445	27.1281	27.3979	26.8879	26.7782	27.0847	26.7874	25.6929	27.2277	26.3822	N.D.	N.D.	N.D.	N	N.A.	N.A.	N.A.	N.A.	N.A.	N.A.
Cmpk2	23.0067	19.7429	23.6427	23.0256	23.6334	24.0454	25.0763	24.79	21.953	23.878	21.2615	24.2355	24.3197	26.545	25.9849	23.1704	26.741	26.3499	N.D.	N.D.	N.D.	N	N.A.	N.A.	N.A.	N.A.	N.A.	N.A.
Cmtm7	24.1995	24.4177	24.312	24.9786	24.407	23.4982	26.7053	24.8802	26.0639	25.0609	24.6591	24.1015	23.1621	22.7308	23.4944	25.3179	22.6547	24.1345	N.D.	N.D.	N.D.	N	N.A.	N.A.	N.A.	N.A.	N.A.	N.A.
Cmtr1	14.7504	15.0653	14.7805	20.2678	19.7043	20.6762	14.7131	14.9435	14.2983	22.1867	22.6789	22.1001	22.9577	22.8331	23.2221	22.1188	22.625	21.3224	N.D.	N.D.	N.D.	N	N.A.	N.A.	N.A.	N.A.	N.A.	N.A.
Cnih4	22.863	23.1127	23.2743	22.8318	22.2658	23.2377	22.7638	23.8202	23.4206	22.704	22.2983	21.7309	24.9537	25.3123	24.4752	24.7237	24.8394	24.5979	N.D.	N.D.	N.D.	N	N.A.	N.A.	N.A.	N.A.	N.A.	N.A.
Cnot1	24.1602	24.6037	23.5195	24.1508	25.2533	25.8514	24.6183	23.8275	24.2762	23.1381	23.8283	25.973	20.9819	26.1357	26.32	26.1601	26.3225	25.9771	N.D.	N.D.	N.D.	N	N.A.	N.A.	N.A.	N.A.	N.A.	N.A.
Cnot10	14.9414	14.8548	14.9995	19.2255	18.6965	19.6684	21.6468	21.9709	21.2342	14.8809	15.2665	14.4576	21.5986	21.6771	21.7892	20.3273	19.4496	20.587	N.D.	N.D.	N.D.	N	N.A.	N.A.	N.A.	N.A.	N.A.	N.A.
Cnp	14.8311	14.8897	15.1756	15.1162	14.8421	15.228	23.3403	22.8688	23.6947	14.619	14.9022	15.0072	22.3774	21.8335	22.7745	21.2388	21.7242	21.8206	N.D.	N.D.	N.D.	N	N.A.	N.A.	N.A.	N.A.	N.A.	N.A.
Cog1	20.2364	20.7223	20.8224	14.5517	14.6088	15.3272	22.4978	23.2292	20.9369	21.735	21.666	21.7035	23.8	23.934	24.0281	22.8513	23.5022	23.0701	N.D.	N.D.	N.D.	N	N.A.	N.A.	N.A.	N.A.	N.A.	N.A.
Cog2	14.3602	15.1031	14.426	23.2767	22.7115	23.6834	24.2134	22.4004	23.5746	22.2215	21.9295	22.3317	22.2394	22.1376	22.3329	23.3212	23.7526	22.7027	N.D.	N.D.	N.D.	N	N.A.	N.A.	N.A.	N.A.	N.A.	N.A.
Cog3	22.7441	23.1973	22.8713	22.5121	22.1793	21.7655	22.784	23.1614	22.7899	23.1607	22.5872	21.6213	21.8502	21.6123	21.3472	22.4426	22.9214	22.8392	N.D.	N.D.	N.D.	N	N.A.	N.A.	N.A.	N.A.	N.A.	N.A.
Cog4	22.0988	21.2597	21.6631	23.9618	23.3958	24.3677	15.3596	14.9789	14.9783	15.1552	15.0321	14.6246	20.7053	25.0283	23.9397	23.8189	24.5732	22.1453	N.D.	N.D.	N.D.	N	N.A.	N.A.	N.A.	N.A.	N.A.	N.A.
Cog5	22.84	21.7179	23.463	23.1956	22.6285	23.6004	24.717	24.0788	23.9039	21.5561	21.4891	21.4284	23.5397	24.1324	22.5202	23.911	23.316	24.331	N.D.	N.D.	N.D.	N	N.A.	N.A.	N.A.	N.A.	N.A.	N.A.
Cog7	14.0494	15.0236	14.822	14.5741	14.7615	15.1603	22.5536	22.7057	22.3858	23.5217	23.3253	23.1152	21.9539	23.9393	23.259	14.6282	14.9777	14.868	N.D.	N.D.	N.D.	N	N.A.	N.A.	N.A.	N.A.	N.A.	N.A.
Col1a2	14.2569	15.2002	15.0941	22.0872	21.0586	21.6567	15.0483	14.6854	14.9516	14.6304	14.9925	14.8994	24.0522	23.9909	24.1116	23.0071	23.2796	22.6693	N.D.	N.D.	N.D.	N	N.A.	N.A.	N.A.	N.A.	N.A.	N.A.
Col4a3bp	21.4995	20.272	21.2719	22.8432	22.2773	23.2492	22.566	22.5055	22.5365	22.168	22.1432	22.1193	21.278	21.5601	21.8279	21.6841	22.0217	22.094	N.D.	N.D.	N.D.	N	N.A.	N.A.	N.A.	N.A.	N.A.	N.A.
Colgalt1	26.9351	26.8949	26.8898	27.043	26.9535	26.8619	27.0813	27.3644	27.1109	27.1699	26.2858	27.0376	26.8892	25.5816	26.2943	25.758	26.4662	26.1402	N.D.	N.D.	N.D.	N	N.A.	N.A.	N.A.	N.A.	N.A.	N.A.
Commd3	23.4936	23.6831	23.0969	23.5651	22.9989	23.9708	24.0878	23.8908	23.9925	21.0197	20.4752	20.482	23.2496	23.2889	22.4943	23.8433	23.5745	23.6483	N.D.	N.D.	N.D.	N	N.A.	N.A.	N.A.	N.A.	N.A.	N.A.
Comt	24.5937	25.0492	24.818	24.851	26.0865	26.7216	26.3222	24.4611	24.9888	24.7796	24.4592	25.6861	25.248	26.3684	25.9173	24.1834	26.8086	26.3549	N.D.	N.D.	N.D.	N	N.A.	N.A.	N.A.	N.A.	N.A.	N.A.
Comtd1	21.0439	25.7208	24.927	22.4057	24.4536	25.2434	26.3803	25.1344	24.8039	25.3872	24.9633	24.3599	24.2062	25.1856	24.4644	24.1103	23.1558	22.6888	N.D.	N.D.	N.D.	N	N.A.	N.A.	N.A.	N.A.	N.A.	N.A.
Copb1	28.2504	28.8996	28.3544	28.5023	29.1841	29.6298	29.0954	28.8053	28.5474	28.736	28.3762	29.4469	29.002	30.08	29.8176	27.9427	30.038	29.6181	N.D.	N.D.	N.D.	N	N.A.	N.A.	N.A.	N.A.	N.A.	N.A.
Copb2	27.6454	28.081	28.0027	27.7239	27.5358	27.3284	29.4573	27.8378	27.1733	28.3089	26.5853	27.4868	27.8249	27.8633	27.0523	27.132	27.4539	27.5191	N.D.	N.D.	N.D.	N	N.A.	N.A.	N.A.	N.A.	N.A.	N.A.
Cope	24.971	26.2369	25.3664	25.1638	25.8937	26.3602	23.2434	25.9421	25.7312	25.5163	25.6096	26.7154	25.483	26.7975	26.258	25.2106	26.4729	26.0204	N.D.	N.D.	N.D.	N	N.A.	N.A.	N.A.	N.A.	N.A.	N.A.
Copg1	27.1288	28.3993	28.1096	27.5012	28.3538	28.8688	28.2838	28.7726	28.0903	28.4303	24.9886	28.8602	28.1062	29.5781	28.534	28.3026	29.752	29.0118	N.D.	N.D.	N.D.	N	N.A.	N.A.	N.A.	N.A.	N.A.	N.A.
Copg2	23.9239	25.3894	25.6234	24.8956	25.6306	26.0993	26.9066	24.4829	25.2228	25.4579	25.3602	25.2552	23.5299	26.5408	25.6039	24.9048	25.6796	25.1202	N.D.	N.D.	N.D.	N	N.A.	N.A.	N.A.	N.A.	N.A.	N.A.
Cops2	22.4761	22.3572	22.4333	25.1129	24.5467	25.5186	23.5202	24.4171	20.663	22.499	23.017	23.3971	23.1563	22.9425	23.5141	25.1719	25.1413	24.9359	N.D.	N.D.	N.D.	N	N.A.	N.A.	N.A.	N.A.	N.A.	N.A.
Cops3	21.5867	24.7101	24.4842	23.4426	23.0293	22.475	21.2842	24.7021	24.8082	23.9561	23.1764	20.7679	24.41	25.5143	23.2516	22.5627	24.7766	23.7848	N.D.	N.D.	N.D.	N	N.A.	N.A.	N.A.	N.A.	N.A.	N.A.
Cops4	22.3437	22.9595	23.3896	23.474	23.6424	23.7876	24.7976	22.9378	21.9719	20.9152	23.7316	24.6247	22.6883	23.0839	22.7418	23.6485	23.5412	23.9353	N.D.	N.D.	N.D.	N	N.A.	N.A.	N.A.	N.A.	N.A.	N.A.
Cops6	24.0368	24.1222	23.9469	22.8529	23.7755	24.3158	24.3744	24.8824	23.5853	23.2883	23.4092	23.3313	22.457	24.8815	23.2776	22.8089	24.4144	24.0788	N.D.	N.D.	N.D.	N	N.A.	N.A.	N.A.	N.A.	N.A.	N.A.
Copz1	25.1332	23.9694	25.3189	25.2241	25.8785	26.3121	22.9065	26.0931	25.8274	24.5735	24.8691	25.5051	25.017	24.0785	19.721	22.6445	24.0738	23.7503	N.D.	N.D.	N.D.	N	N.A.	N.A.	N.A.	N.A.	N.A.	N.A.
Coro1b	29.0713	29.7914	29.5996	29.4077	29.2471	29.0738	30.9092	29.9913	29.8355	29.8968	29.2894	28.9821	29.4926	29.4477	29.4867	29.7583	29.4803	29.3167	N.D.	N.D.	N.D.	N	N.A.	N.A.	N.A.	N.A.	N.A.	N.A.
Coro2a	25.1326	25.769	26.5175	25.118	26.1113	26.6754	27.8223	26.6001	26.1681	27.2741	24.4842	26.9637	27.5088	27.251	27.1994	27.1593	27.2083	27.0866	N.D.	N.D.	N.D.	N	N.A.	N.A.	N.A.	N.A.	N.A.	N.A.
Cox4i1	24.0317	25.2801	25.7524	22.2937	22.9631	24.3226	24.4392	25.1122	27.129	24.8225	23.9239	23.3086	25.5234	25.0573	25.6779	24.3524	24.8463	24.3728	N.D.	N.D.	N.D.	N	N.A.	N.A.	N.A.	N.A.	N.A.	N.A.
Cox5a	23.4891	23.3459	23.6165	22.5653	22.3729	22.1601	23.6045	23.1686	23.9368	22.4066	23.6826	23.1814	21.5161	22.0138	21.1672	22.2856	22.0217	22.3701	N.D.	N.D.	N.D.	N	N.A.	N.A.	N.A.	N.A.	N.A.	N.A.
Cox6a1	23.6981	23.831	23.7474	22.0692	21.5031	22.475	24.2589	23.2781	24.8374	22.844	22.6667	22.3626	22.8914	23.0045	23.2301	22.2836	22.3891	22.1742	N.D.	N.D.	N.D.	N	N.A.	N.A.	N.A.	N.A.	N.A.	N.A.
Cpne1	22.4661	24.6654	24.4677	21.8911	23.1722	23.8191	25.1077	23.9939	22.4425	24.8787	24.1277	23.8511	23.6352	24.3891	24.9227	24.689	25.1278	24.4673	N.D.	N.D.	N.D.	N	N.A.	N.A.	N.A.	N.A.	N.A.	N.A.
Cpne3	22.6074	22.5928	22.5994	22.4986	21.4699	22.0743	23.7389	22.6686	22.8309	22.6862	22.8904	23.0705	22.164	22.7412	22.4798	22.4912	24.095	24.068	N.D.	N.D.	N.D.	N	N.A.	N.A.	N.A.	N.A.	N.A.	N.A.
Cpox	22.1293	22.5223	22.5345	22.1045	21.5372	22.509	23.4286	23.7672	23.0225	24.0033	24.0492	23.6336	22.7841	22.3667	21.7867	24.1015	22.9331	24.7391	N.D.	N.D.	N.D.	N	N.A.	N.A.	N.A.	N.A.	N.A.	N.A.
Cpt1a	25.3604	26.4865	26.3537	25.2389	25.5507	25.7979	27.0468	26.0855	25.8078	26.5565	25.0589	25.9708	25.7648	27.0614	26.1022	25.2404	26.7701	26.3115	N.D.	N.D.	N.D.	N	N.A.	N.A.	N.A.	N.A.	N.A.	N.A.
Cpt2	21.8846	23.8983	22.4004	23.9945	23.1532	21.0876	26.3368	24.412	23.2716	23.3693	23.4618	23.5473	24.0072	26.0761	25.1055	25.3948	25.6271	25.1173	N.D.	N.D.	N.D.	N	N.A.	N.A.	N.A.	N.A.	N.A.	N.A.
Crat	24.1388	24.0799	24.8156	24.8212	24.1836	23.0813	25.7839	22.205	24.4079	23.1247	22.8752	22.5735	23.8375	24.5359	23.8999	22.7882	25.2283	22.8535	N.D.	N.D.	N.D.	N	N.A.	N.A.	N.A.	N.A.	N.A.	N.A.
Crlf3	23.4693	23.7267	23.9454	23.9206	23.9071	23.894	24.5837	24.1403	24.3783	23.8499	24.52	24.9752	23.8958	25.9091	23.403	24.9598	25.9739	24.8219	N.D.	N.D.	N.D.	N	N.A.	N.A.	N.A.	N.A.	N.A.	N.A.
Cryl1	22.5855	22.4693	22.6604	20.6369	20.0719	21.0438	22.1657	22.0352	22.4481	21.598	21.5203	21.725	22.4321	22.6346	22.5345	23.0799	23.5647	22.3433	N.D.	N.D.	N.D.	N	N.A.	N.A.	N.A.	N.A.	N.A.	N.A.
Cryzl1	23.3314	23.6212	22.9719	21.6731	21.1041	22.076	24.7657	24.3995	23.9073	23.9059	23.2032	21.7748	22.989	24.5128	22.2416	23.5684	24.5017	20.0864	N.D.	N.D.	N.D.	N	N.A.	N.A.	N.A.	N.A.	N.A.	N.A.
Cse1l	30.5545	31.1288	26.6028	29.7485	28.88	26.6014	31.085	26.0757	25.8263	26.0667	29.7874	26.5049	26.682	27.9025	28.7574	25.7708	27.9721	28.0534	N.D.	N.D.	N.D.	N	N.A.	N.A.	N.A.	N.A.	N.A.	N.A.
Csf1r	25.5163	26.0917	25.7343	22.6798	23.3417	23.7788	22.5454	22.8286	22.4707	21.6578	22.0848	21.7214	23.1478	23.5067	22.6682	20.6398	21.285	20.729	N.D.	N.D.	N.D.	N	N.A.	N.A.	N.A.	N.A.	N.A.	N.A.
Csk	26.8222	26.9959	26.6812	26.627	27.1093	27.4577	28.5862	26.4983	26.8904	26.7979	26.3261	26.7077	26.9402	27.6029	27.4183	26.4711	27.6916	27.228	N.D.	N.D.	N.D.	N	N.A.	N.A.	N.A.	N.A.	N.A.	N.A.
Csnk1d	23.4723	25.2705	24.6355	25.6305	25.2195	24.6696	26.564	23.4383	25.3798	25.0487	24.3121	22.7292	25.8584	25.5683	26.0488	22.6317	25.2748	24.706	N.D.	N.D.	N.D.	N	N.A.	N.A.	N.A.	N.A.	N.A.	N.A.
Csnk2a1	17.9575	19.5384	21.9284	23.0406	24.5359	25.2322	21.6974	24.1058	24.6422	24.058	21.057	24.5747	22.6773	23.1517	18.8275	18.1818	24.8179	23.157	N.D.	N.D.	N.D.	N	N.A.	N.A.	N.A.	N.A.	N.A.	N.A.
Csnk2a2	20.9006	21.0164	21.1079	22.9691	22.4037	23.3756	21.2151	21.6773	21.4673	23.7491	23.2949	23.5573	22.4781	23.2783	22.9331	24.7919	25.6587	22.2859	N.D.	N.D.	N.D.	N	N.A.	N.A.	N.A.	N.A.	N.A.	N.A.
Cstb	27.2059	27.3867	27.0359	26.4371	26.4377	26.4383	24.5851	27.3157	27.0814	27.6976	27.368	26.6723	26.2056	27.2822	26.2628	26.196	27.4311	26.6862	N.D.	N.D.	N.D.	N	N.A.	N.A.	N.A.	N.A.	N.A.	N.A.
Ctbp2	15.1373	15.3781	14.4508	22.7251	22.1587	23.1306	15.1687	14.6993	15.0245	14.8876	14.9322	14.4575	21.418	22.3212	21.9408	22.6663	22.686	22.6474	N.D.	N.D.	N.D.	N	N.A.	N.A.	N.A.	N.A.	N.A.	N.A.
Ctnnd1	22.9557	23.9668	24.0023	25.6284	26.2494	26.6677	23.311	25.6777	24.9435	24.8279	24.3998	25.8447	23.3874	25.0934	24.2343	24.6587	26.8807	24.9038	N.D.	N.D.	N.D.	N	N.A.	N.A.	N.A.	N.A.	N.A.	N.A.
Ctsa	26.2018	26.687	26.5239	25.8531	26.9008	27.4823	27.9201	26.1337	25.7421	27.1393	26.2197	26.203	26.2994	27.8693	27.645	25.6689	27.8753	27.6663	N.D.	N.D.	N.D.	N	N.A.	N.A.	N.A.	N.A.	N.A.	N.A.
Ctsh	23.9091	23.6397	24.1357	23.3188	25.0312	25.7693	24.6459	24.8783	24.4329	24.6216	25.2791	25.7293	24.8085	26.5789	25.1018	23.573	26.559	26.483	N.D.	N.D.	N.D.	N	N.A.	N.A.	N.A.	N.A.	N.A.	N.A.
Ctss	28.7419	30.0866	29.6026	28.6601	29.9654	30.6183	21.3002	29.1548	28.8291	28.7615	27.59	30.3608	28.953	30.6396	31.1892	28.5311	30.4549	31.2248	N.D.	N.D.	N.D.	N	N.A.	N.A.	N.A.	N.A.	N.A.	N.A.
Ctsz	24.9264	23.637	26.5175	25.5855	25.6137	25.6403	27.192	25.125	25.0187	26.751	26.1376	24.8119	22.6147	26.048	25.6126	25.8679	26.3509	25.8015	N.D.	N.D.	N.D.	N	N.A.	N.A.	N.A.	N.A.	N.A.	N.A.
Cul1	24.1203	23.5774	24.5144	23.1374	24.1483	24.7182	24.6837	23.8797	23.1861	24.8266	24.9992	25.1533	23.3825	26.9998	22.869	26.3681	26.6516	26.0149	N.D.	N.D.	N.D.	N	N.A.	N.A.	N.A.	N.A.	N.A.	N.A.
Cul2	22.944	23.426	23.5658	23.0116	22.4462	23.4181	23.7128	24.5701	24.2302	24.4952	23.8473	22.6443	23.2582	24.8657	24.3617	25.2085	25.6379	24.5958	N.D.	N.D.	N.D.	N	N.A.	N.A.	N.A.	N.A.	N.A.	N.A.
Cul3	14.874	14.7004	14.9827	25.0436	24.4773	25.4492	23.4487	23.3536	23.664	14.7815	14.9957	14.661	25.2643	25.6676	24.7036	25.2159	26.0327	23.1446	N.D.	N.D.	N.D.	N	N.A.	N.A.	N.A.	N.A.	N.A.	N.A.
Cul4a	15.0678	15.2422	15.1038	24.138	23.5716	24.5435	22.6749	22.1844	22.2681	22.3523	22.1083	21.8185	21.9231	25.4694	23.3173	24.536	25.0307	23.7767	N.D.	N.D.	N.D.	N	N.A.	N.A.	N.A.	N.A.	N.A.	N.A.
Cxcl9	14.3077	15.2018	14.5327	14.6461	14.564	14.8001	27.0398	24.0061	24.3995	23.9354	25.6016	24.9969	22.8832	22.9284	23.0022	25.4565	25.1863	25.4973	N.D.	N.D.	N.D.	N	N.A.	N.A.	N.A.	N.A.	N.A.	N.A.
Cyb5b	25.7617	26.8889	26.6476	26.3071	26.9261	27.3433	25.0007	27.1729	26.6294	26.862	26.6965	27.3034	25.2047	26.9852	25.7577	25.4939	26.6051	26.1909	N.D.	N.D.	N.D.	N	N.A.	N.A.	N.A.	N.A.	N.A.	N.A.
Cyb5r1	23.7805	23.4011	24.2811	23.3732	22.9858	22.4792	24.9788	24.9143	23.9809	23.4169	22.4118	22.3939	23.7172	25.1023	22.1315	19.5367	24.181	18.476	N.D.	N.D.	N.D.	N	N.A.	N.A.	N.A.	N.A.	N.A.	N.A.
Cyb5r3	28.0324	28.5887	28.6629	28.2527	28.97	29.4312	28.9705	28.6276	28.6837	28.3743	27.3358	29.2054	29.0741	29.7648	29.0465	28.6259	29.7432	28.8826	N.D.	N.D.	N.D.	N	N.A.	N.A.	N.A.	N.A.	N.A.	N.A.
Cyba	27.742	28.3556	28.2956	28.115	27.8568	27.5555	27.3515	28.1315	28.4969	28.1589	28.397	27.457	28.516	27.7979	27.1779	28.6604	27.7042	26.5217	N.D.	N.D.	N.D.	N	N.A.	N.A.	N.A.	N.A.	N.A.	N.A.
BC017643	24.0749	24.7099	25.2024	22.4654	23.6149	24.2265	24.4668	24.4809	24.4529	21.9792	24.4063	25.2655	24.2378	24.1464	24.1794	22.2381	23.8476	23.8208	N.D.	N.D.	N.D.	N	N.A.	N.A.	N.A.	N.A.	N.A.	N.A.
Cyc1	26.1274	26.562	26.7645	26.3913	27.0378	27.4678	27.5192	27.0347	26.0608	26.5942	23.4217	27.381	26.4786	26.9315	26.5366	26.2372	27.4239	26.9509	N.D.	N.D.	N.D.	N	N.A.	N.A.	N.A.	N.A.	N.A.	N.A.
Cyfip2	22.2438	23.9876	23.8102	23.3922	23.7834	24.0801	24.7636	24.8645	24.6558	23.6201	24.3876	24.3368	24.157	26.1242	24.4868	25.3234	25.8902	24.3759	N.D.	N.D.	N.D.	N	N.A.	N.A.	N.A.	N.A.	N.A.	N.A.
Cyp20a1	24.0408	22.7615	24.7087	23.6883	24.8087	25.412	22.9671	23.3688	22.4103	25.7944	25.4049	25.3127	21.5812	24.9431	22.1817	24.744	24.4128	25.0127	N.D.	N.D.	N.D.	N	N.A.	N.A.	N.A.	N.A.	N.A.	N.A.
Cyp4f3	15.2673	14.8034	15.164	22.1576	21.5934	22.5653	15.21	15.3555	14.9511	22.6853	22.9575	22.5064	23.3612	23.6623	22.9826	23.5834	23.842	23.2684	N.D.	N.D.	N.D.	N	N.A.	N.A.	N.A.	N.A.	N.A.	N.A.
Cyp4v2	14.9074	14.6284	15.0634	15.0477	15.2622	14.4513	24.0829	22.1552	21.6375	22.9457	22.9498	22.95	22.471	22.9653	22.7907	15.1842	14.9661	14.8917	N.D.	N.D.	N.D.	N	N.A.	N.A.	N.A.	N.A.	N.A.	N.A.
Cyp51a1	23.4467	24.6065	24.5284	23.8909	24.0409	24.1717	25.2085	22.9034	23.1109	25.1033	24.0647	24.5946	21.0639	21.0302	20.8676	15.0718	15.0714	15.4875	N.D.	N.D.	N.D.	N	N.A.	N.A.	N.A.	N.A.	N.A.	N.A.
Cyth1	14.9331	14.7594	14.7923	20.1443	19.5625	20.5344	23.0802	23.2886	22.8366	14.5368	14.6534	15.0352	21.881	20.5881	21.934	20.5595	20.5757	20.4077	N.D.	N.D.	N.D.	N	N.A.	N.A.	N.A.	N.A.	N.A.	N.A.
Cyth4	24.8311	26.2604	25.9143	23.4928	22.9257	23.8976	26.2569	26.3338	26.0277	25.2074	24.6965	23.8975	26.4384	26.7263	25.499	23.7443	26.0868	23.4208	N.D.	N.D.	N.D.	N	N.A.	N.A.	N.A.	N.A.	N.A.	N.A.
Dab2	21.2655	20.7512	21.3102	19.5274	18.9397	19.9116	23.721	22.9132	20.9114	22.0161	21.1859	19.0533	14.5375	14.7586	14.6633	19.0412	19.4869	19.3078	N.D.	N.D.	N.D.	N	N.A.	N.A.	N.A.	N.A.	N.A.	N.A.
Dad1	25.4294	25.9533	26.405	25.3138	25.3309	25.3472	27.2464	25.4461	26.068	25.5104	26.3495	25.7593	25.4494	25.7197	24.7684	25.4389	25.3194	24.89	N.D.	N.D.	N.D.	N	N.A.	N.A.	N.A.	N.A.	N.A.	N.A.
Daglb	24.9286	27.4464	27.6102	25.5196	26.7594	27.3957	26.8301	25.27	25.3947	26.5853	25.1333	26.7346	24.2013	27.1676	26.8731	25.2361	26.9046	26.539	N.D.	N.D.	N.D.	N	N.A.	N.A.	N.A.	N.A.	N.A.	N.A.
Dap3	22.8557	23.0837	22.5878	23.7486	23.1826	24.1545	21.7557	21.4652	21.9898	24.8315	24.5439	24.3474	24.0709	24.065	24.3945	23.4439	23.6419	23.2133	N.D.	N.D.	N.D.	N	N.A.	N.A.	N.A.	N.A.	N.A.	N.A.
Dars	24.9645	25.9058	24.2957	23.6877	24.5878	25.1201	24.5791	24.0748	24.6719	21.4977	24.2644	25.1545	23.7957	25.3714	24.5352	22.0039	24.9249	25.3056	N.D.	N.D.	N.D.	N	N.A.	N.A.	N.A.	N.A.	N.A.	N.A.
Dbnl	23.1938	23.0972	24.2369	24.7667	25.7917	26.366	25.6412	25.4935	25.4016	25.1797	26.1497	25.0056	25.8937	26.5789	25.3961	26.0779	26.7353	26.1353	N.D.	N.D.	N.D.	N	N.A.	N.A.	N.A.	N.A.	N.A.	N.A.
Dcakd	15.0951	15.1654	15.2955	20.2998	19.7217	20.6936	22.7201	23.2711	21.8115	22.0512	21.6817	21.184	23.0112	21.4306	22.4265	20.2715	20.1277	20.3945	N.D.	N.D.	N.D.	N	N.A.	N.A.	N.A.	N.A.	N.A.	N.A.
Dcps	23.3743	20.281	23.2636	18.5362	25.3883	26.3663	23.0517	24.0645	21.8652	24.3792	21.7996	24.2581	23.9404	23.7182	19.5701	23.3771	25.2521	24.0072	N.D.	N.D.	N.D.	N	N.A.	N.A.	N.A.	N.A.	N.A.	N.A.
Dctn1	27.4041	27.7449	27.6884	27.7688	28.0297	28.2427	27.3654	28.658	28.2213	28.0353	26.0223	27.943	27.782	28.8152	27.7175	26.746	28.7322	28.0127	N.D.	N.D.	N.D.	N	N.A.	N.A.	N.A.	N.A.	N.A.	N.A.
Dctn2	22.0824	22.9361	22.9852	21.9985	22.916	23.4545	23.9002	24.0395	24.2782	23.9467	23.7384	24.1548	23.9411	26.0626	23.26	25.4002	25.7305	24.9709	N.D.	N.D.	N.D.	N	N.A.	N.A.	N.A.	N.A.	N.A.	N.A.
Dctn4	23.856	22.1518	21.5956	18.7784	18.7497	18.7216	25.8272	24.746	25.6149	20.9582	22.3559	23.2616	23.6066	24.3369	22.4954	23.9677	24.5753	23.5847	N.D.	N.D.	N.D.	N	N.A.	N.A.	N.A.	N.A.	N.A.	N.A.
Dcxr	22.5889	24.1216	23.9956	22.8688	22.8246	22.7807	23.7808	24.1647	23.2587	23.4618	23.3051	23.1277	22.6649	23.266	22.3333	22.8775	23.538	23.4174	N.D.	N.D.	N.D.	N	N.A.	N.A.	N.A.	N.A.	N.A.	N.A.
Ddb1	25.3301	25.9609	25.7819	24.6529	25.7247	26.3135	26.6413	24.6047	24.686	26.8667	24.9746	25.6853	25.184	26.927	25.1088	25.1938	27.2094	26.8357	N.D.	N.D.	N.D.	N	N.A.	N.A.	N.A.	N.A.	N.A.	N.A.
Ddhd1	18.2857	22.8551	23.7921	24.0538	24.0474	24.0412	22.0255	24.4124	24.4287	25.1239	21.3852	25.2064	23.8043	25.2148	22.4384	23.1306	26.1615	24.0719	N.D.	N.D.	N.D.	N	N.A.	N.A.	N.A.	N.A.	N.A.	N.A.
Ddost	25.6127	27.0444	26.6196	25.8387	27.6648	28.4221	26.8456	27.1491	27.3619	26.4486	26.1985	28.1501	26.7661	25.5106	25.584	24.8491	27.0703	27.2054	N.D.	N.D.	N.D.	N	N.A.	N.A.	N.A.	N.A.	N.A.	N.A.
Ddx1	23.2672	23.8616	23.9438	23.1597	24.9996	25.7591	24.5494	24.3683	24.7104	22.57	22.0219	25.4865	23.6589	24.2425	23.9796	22.1335	25.8352	24.0239	N.D.	N.D.	N.D.	N	N.A.	N.A.	N.A.	N.A.	N.A.	N.A.
Ddx19a	26.919	27.1301	25.9827	27.1756	26.3439	24.3458	26.9443	26.2207	27.7065	24.9666	27.0478	26.5301	25.8737	25.138	24.536	26.6117	24.5674	25.1315	N.D.	N.D.	N.D.	N	N.A.	N.A.	N.A.	N.A.	N.A.	N.A.
Ddx21	22.0541	22.3512	21.8379	22.511	22.1096	21.5776	23.5636	22.5681	23.1497	23.4195	24.5867	24.1177	14.7394	15.21	14.9956	18.4189	18.7382	18.8957	N.D.	N.D.	N.D.	N	N.A.	N.A.	N.A.	N.A.	N.A.	N.A.
Ddx39b	25.025	24.7816	24.2223	24.3177	26.108	26.8594	23.3615	23.6129	23.0576	23.6778	25.2528	26.0264	24.3499	24.9391	23.36	22.3964	25.7987	24.941	N.D.	N.D.	N.D.	N	N.A.	N.A.	N.A.	N.A.	N.A.	N.A.
Ddx3y	24.256	24.3903	24.4497	24.5307	24.1112	23.5452	25.3655	24.4765	24.3686	25.1492	24.8686	23.3771	23.5635	24.2586	23.7108	23.6154	24.2667	23.4669	N.D.	N.D.	N.D.	N	N.A.	N.A.	N.A.	N.A.	N.A.	N.A.
Ddx5	26.955	27.0514	26.4117	26.8312	27.2482	27.5601	27.5134	26.59	26.4289	28.0081	26.915	27.5723	25.6564	27.1718	24.9639	26.3086	27.577	27.0575	N.D.	N.D.	N.D.	N	N.A.	N.A.	N.A.	N.A.	N.A.	N.A.
Ddx58	26.1321	25.702	27.0835	26.5926	27.1141	27.4833	26.079	26.1714	26.1317	26.0777	24.8054	26.5083	25.9122	26.6163	26.4156	25.2209	26.571	26.4567	N.D.	N.D.	N.D.	N	N.A.	N.A.	N.A.	N.A.	N.A.	N.A.
Ddx6	23.3091	24.5267	24.3373	24.013	25.6316	26.3525	24.3877	24.8864	25.1027	25.5493	23.2052	26.8025	25.0293	26.5505	26.3197	23.7849	26.1306	26.2841	N.D.	N.D.	N.D.	N	N.A.	N.A.	N.A.	N.A.	N.A.	N.A.
Decr1	22.8576	23.6991	24.228	23.0684	22.5008	23.4727	24.2154	24.4016	24.0022	23.326	23.59	23.8145	22.9195	23.5447	23.2645	22.112	22.3476	21.9654	N.D.	N.D.	N.D.	N	N.A.	N.A.	N.A.	N.A.	N.A.	N.A.
Degs1	24.7994	25.4605	24.6565	25.5926	25.2083	24.7073	22.6635	25.5524	25.1626	25.1229	22.0231	23.923	24.4789	24.1137	19.7936	24.6312	24.0175	18.0873	N.D.	N.D.	N.D.	N	N.A.	N.A.	N.A.	N.A.	N.A.	N.A.
Dennd4b	21.3336	21.4207	21.2334	18.5889	17.9961	18.968	22.1575	22.3581	21.9324	22.4461	22.7534	23.0043	23.0957	24.2196	21.8818	24.0263	24.0915	23.9579	N.D.	N.D.	N.D.	N	N.A.	N.A.	N.A.	N.A.	N.A.	N.A.
Dennd4c	22.9665	21.2872	21.5338	24.0724	24.4391	24.7209	23.9546	24.4197	23.2658	24.0765	23.3703	21.9222	23.7542	24.4438	24.1388	24.607	24.9486	24.1594	N.D.	N.D.	N.D.	N	N.A.	N.A.	N.A.	N.A.	N.A.	N.A.
Dera	21.7294	23.205	23.1866	17.82	24.639	25.6171	21.7237	23.7004	23.0126	22.875	22.4601	25.4978	24.9784	25.3423	25.5963	18.2082	25.745	25.6175	N.D.	N.D.	N.D.	N	N.A.	N.A.	N.A.	N.A.	N.A.	N.A.
Derl1	23.3554	24.4402	23.9873	23.742	23.7094	23.6774	22.6888	24.4762	24.9094	22.605	23.9172	24.5931	24.8154	23.3671	24.0882	23.0286	23.3175	23.3172	N.D.	N.D.	N.D.	N	N.A.	N.A.	N.A.	N.A.	N.A.	N.A.
Derl2	19.4691	23.2307	22.8642	24.4232	23.3524	19.2485	23.2089	19.4411	18.5943	24.3586	22.5686	19.2031	18.4693	16.9007	20.3391	22.876	16.6413	18.6328	N.D.	N.D.	N.D.	N	N.A.	N.A.	N.A.	N.A.	N.A.	N.A.
9030617O03Rik	25.1651	25.1521	24.133	24.6761	24.875	25.0434	24.3627	25.4952	25.6712	24.4972	24.7852	25.7582	26.3657	26.9572	26.2444	26.7168	26.9306	26.4659	N.D.	N.D.	N.D.	N	N.A.	N.A.	N.A.	N.A.	N.A.	N.A.
Dhcr24	22.5271	22.8808	22.8306	21.6496	21.0815	22.0534	15.0881	15.207	15.0024	23.3333	22.9146	22.9359	22.3275	22.3026	22.3526	14.8658	15.0745	14.8104	N.D.	N.D.	N.D.	N	N.A.	N.A.	N.A.	N.A.	N.A.	N.A.
Dhcr7	23.2495	24.3115	25.4738	24.4296	24.3872	24.3452	27.0738	24.8919	24.8302	25.5987	23.4172	24.0171	20.9182	25.0828	23.4438	20.7017	23.3557	22.689	N.D.	N.D.	N.D.	N	N.A.	N.A.	N.A.	N.A.	N.A.	N.A.
Dhrs1	25.616	26.1914	26.0467	26.3141	26.1575	25.9889	27.6686	26.493	25.9665	26.6334	25.6891	26.125	26.2741	27.0287	26.4849	25.7496	26.5169	26.557	N.D.	N.D.	N.D.	N	N.A.	N.A.	N.A.	N.A.	N.A.	N.A.
Dhrs7	24.4692	23.4995	25.209	23.7781	25.4374	26.166	25.4092	25.9358	24.6038	24.6028	21.278	25.6801	26.7566	25.5175	26.0034	24.5151	25.5815	25.3506	N.D.	N.D.	N.D.	N	N.A.	N.A.	N.A.	N.A.	N.A.	N.A.
Dhrs7b	14.8688	14.9345	14.9624	21.1145	20.0858	20.6871	21.433	21.5652	21.2946	21.4021	21.5963	21.6116	21.1367	22.1281	22.3081	22.0669	21.9966	22.1273	N.D.	N.D.	N.D.	N	N.A.	N.A.	N.A.	N.A.	N.A.	N.A.
Dhx15	22.2468	23.3677	23.6292	23.0721	24.183	24.7836	23.9444	18.3233	17.4765	26.5891	23.8961	18.0853	20.9616	26.0751	18.3266	18.5756	27.1264	26.3899	N.D.	N.D.	N.D.	N	N.A.	N.A.	N.A.	N.A.	N.A.	N.A.
Dhx29	20.36	20.9858	20.6598	23.3391	22.7727	23.7446	23.62	22.9355	21.5835	22.2226	22.8524	23.29	19.3937	22.8386	23.3878	25.128	25.6918	24.189	N.D.	N.D.	N.D.	N	N.A.	N.A.	N.A.	N.A.	N.A.	N.A.
Dhx58	17.6278	19.2088	17.4526	17.464	20.7957	21.8361	24.9181	23.9575	22.868	24.6195	20.7273	23.6242	24.2272	25.1986	23.8629	22.9447	25.764	23.8066	N.D.	N.D.	N.D.	N	N.A.	N.A.	N.A.	N.A.	N.A.	N.A.
Dhx9	23.7963	25.7432	24.9393	22.4885	25.4137	26.2893	23.3244	25.1366	24.0575	26.1565	23.3789	26.1248	23.8375	26.2626	22.0628	23.6495	27.0886	26.9066	N.D.	N.D.	N.D.	N	N.A.	N.A.	N.A.	N.A.	N.A.	N.A.
Diap1	28.9581	29.3371	29.3662	29.2292	29.4792	29.6845	30.1497	29.3059	29.2732	29.7225	28.5464	29.8401	30.1515	30.9221	29.8784	29.582	30.6223	29.9705	N.D.	N.D.	N.D.	N	N.A.	N.A.	N.A.	N.A.	N.A.	N.A.
Diap2	23.8967	25.0454	23.5293	24.6566	25.6447	26.2071	23.7814	25.5993	24.4111	25.1402	23.0781	25.6183	25.4308	26.3049	26.319	24.3976	26.2331	26.331	N.D.	N.D.	N.D.	N	N.A.	N.A.	N.A.	N.A.	N.A.	N.A.
Dip2b	23.6254	23.4875	23.3354	22.6561	23.3576	23.812	25.5392	24.5818	22.8066	24.174	23.6878	22.9459	23.3481	24.5249	24.674	25.3508	25.4089	25.2901	N.D.	N.D.	N.D.	N	N.A.	N.A.	N.A.	N.A.	N.A.	N.A.
Dlat	25.7373	26.7525	26.465	26.2254	26.8761	27.308	26.8211	26.8938	26.9233	25.9838	25.3832	27.3573	26.2379	26.1126	25.7858	24.2221	26.5559	25.4975	N.D.	N.D.	N.D.	N	N.A.	N.A.	N.A.	N.A.	N.A.	N.A.
Dld	26.8854	27.1818	27.0192	26.4697	27.6655	28.29	27.5266	27.1878	26.394	27.574	26.2661	28.06	27.1122	27.3991	26.9248	26.2532	28.3401	27.7041	N.D.	N.D.	N.D.	N	N.A.	N.A.	N.A.	N.A.	N.A.	N.A.
Dlst	23.5335	23.2115	23.2601	15.0654	15.1656	14.7925	22.382	22.6353	22.9036	24.4721	24.1296	23.6825	22.7801	21.7949	22.3698	22.1724	22.3902	22.4078	N.D.	N.D.	N.D.	N	N.A.	N.A.	N.A.	N.A.	N.A.	N.A.
Dnaja2	14.9318	14.9259	15.0834	14.1979	15.2176	15.4391	15.0068	15.189	14.9455	22.8263	22.2134	21.1264	22.751	22.0017	23.2362	23.2978	22.0608	23.955	N.D.	N.D.	N.D.	N	N.A.	N.A.	N.A.	N.A.	N.A.	N.A.
Dnajc10	24.3037	23.419	24.8489	22.2979	21.7318	22.7037	23.4856	24.2125	23.5841	24.201	23.3889	21.3603	24.2633	24.9728	22.8094	24.5687	25.2557	23.2088	N.D.	N.D.	N.D.	N	N.A.	N.A.	N.A.	N.A.	N.A.	N.A.
Dnajc11	21.2264	21.1981	21.2641	14.3532	14.9339	14.9815	21.8727	22.2231	21.4067	22.3133	21.8829	21.2632	22.1808	22.0944	21.9419	15.1509	14.9217	15.082	N.D.	N.D.	N.D.	N	N.A.	N.A.	N.A.	N.A.	N.A.	N.A.
Dnajc13	24.0386	26.3414	25.3174	24.6287	26.1064	26.7991	25.6326	26.2534	26.0457	26.6274	22.3054	26.9077	26.7172	27.5408	27.8326	25.6122	27.9078	27.674	N.D.	N.D.	N.D.	N	N.A.	N.A.	N.A.	N.A.	N.A.	N.A.
Dnajc5	23.662	23.9834	23.2519	23.1324	22.5659	23.5378	22.8832	23.2637	22.3688	23.6979	23.2277	22.527	24.0279	24.0358	23.997	22.8604	23.3519	22.1084	N.D.	N.D.	N.D.	N	N.A.	N.A.	N.A.	N.A.	N.A.	N.A.
Dnm1l	24.8824	26.5794	26.3843	26.0546	26.9425	27.4704	23.8476	27.0986	26.3222	25.8814	24.1379	27.8467	27.0709	28.1496	27.9063	25.9197	28.3252	27.2875	N.D.	N.D.	N.D.	N	N.A.	N.A.	N.A.	N.A.	N.A.	N.A.
Dnm2	27.8118	27.9922	28.5256	28.2235	28.6298	28.9355	29.5153	28.6824	28.544	28.5514	28.2244	28.5564	28.9921	29.0943	28.6973	28.1718	29.1946	28.9992	N.D.	N.D.	N.D.	N	N.A.	N.A.	N.A.	N.A.	N.A.	N.A.
Dnm3	23.4251	23.3408	24.1981	24.1726	23.9381	23.6698	24.8074	24.6566	24.2485	24.1971	23.2966	24.0992	21.7979	24.5059	19.0474	22.0153	23.2228	17.3411	N.D.	N.D.	N.D.	N	N.A.	N.A.	N.A.	N.A.	N.A.	N.A.
Dnpep	23.7855	25.1775	24.9073	22.1427	24.2716	25.072	26.6709	24.3891	22.5532	24.4902	24.6742	25.0864	24.4897	23.6341	24.8905	23.8195	25.6259	25.3164	N.D.	N.D.	N.D.	N	N.A.	N.A.	N.A.	N.A.	N.A.	N.A.
Dock10	25.2109	26.6024	26.7886	26.4995	26.5757	26.6454	27.2307	27.0731	27.176	27.1587	25.9801	26.6614	26.7861	27.8374	26.9855	26.6553	27.8737	27.1551	N.D.	N.D.	N.D.	N	N.A.	N.A.	N.A.	N.A.	N.A.	N.A.
Dock11	14.2493	15.3941	14.9562	23.0731	22.0444	22.6491	22.7179	22.5412	22.8489	24.0526	23.6784	23.1745	23.3524	25.1148	23.1346	24.2186	24.9716	22.5496	N.D.	N.D.	N.D.	N	N.A.	N.A.	N.A.	N.A.	N.A.	N.A.
Dock7	15.0296	14.8285	15.0394	23.1993	22.4365	20.8374	23.7823	22.7564	23.0925	23.0856	22.6023	21.8741	23.4417	23.412	23.4704	23.6652	23.5581	22.9973	N.D.	N.D.	N.D.	N	N.A.	N.A.	N.A.	N.A.	N.A.	N.A.
Dock8	26.2601	26.4008	26.8716	26.3948	26.8198	27.1363	26.347	27.197	26.2329	26.6138	24.5516	26.8877	26.4508	27.9259	27.5372	25.9478	27.8865	27.5109	N.D.	N.D.	N.D.	N	N.A.	N.A.	N.A.	N.A.	N.A.	N.A.
Dok1	23.1518	22.9934	22.814	21.1993	20.6328	21.6047	23.2721	23.0876	23.3753	22.441	22.3917	22.7799	22.6911	22.8953	22.5644	22.1492	22.3317	21.9406	N.D.	N.D.	N.D.	N	N.A.	N.A.	N.A.	N.A.	N.A.	N.A.
Dok2	24.5072	25.1337	25.1961	25.452	24.8033	23.6643	27.5203	25.082	24.9814	25.3584	23.1121	23.7781	25.1147	25.1167	23.4296	23.6691	25.2932	24.5835	N.D.	N.D.	N.D.	N	N.A.	N.A.	N.A.	N.A.	N.A.	N.A.
Dopey2	20.5436	20.1864	20.1826	21.8859	21.3192	22.2911	15.3731	14.8752	15.0505	22.9774	23.602	21.849	21.9234	22.1385	22.1713	15.2992	15.1367	14.9476	N.D.	N.D.	N.D.	N	N.A.	N.A.	N.A.	N.A.	N.A.	N.A.
Dpm1	22.3786	25.6902	24.8285	23.7084	24.7733	25.3601	25.199	23.9773	24.9384	23.7522	23.8885	24.0127	24.5921	24.1567	26.6517	21.8197	24.5374	26.6398	N.D.	N.D.	N.D.	N	N.A.	N.A.	N.A.	N.A.	N.A.	N.A.
Dpm3	24.7951	23.1627	22.9095	24.4713	23.6768	21.9105	24.6755	25.5172	24.985	14.5978	14.5543	14.7663	22.9217	23.0073	23.1078	23.4431	24.1135	21.5767	N.D.	N.D.	N.D.	N	N.A.	N.A.	N.A.	N.A.	N.A.	N.A.
Dpp3	27.4725	28.092	27.6864	27.6007	28.3902	28.881	28.6644	28.438	28.0345	27.8188	27.6062	28.1015	27.6701	28.9748	28.037	27.1553	28.7214	28.7374	N.D.	N.D.	N.D.	N	N.A.	N.A.	N.A.	N.A.	N.A.	N.A.
Dpp7	24.7794	25.2949	24.9117	24.7906	25.2312	25.5567	19.5824	25.6535	24.653	25.5191	25.0653	24.1258	24.012	26.9146	25.2982	18.9276	26.4808	26.2165	N.D.	N.D.	N.D.	N	N.A.	N.A.	N.A.	N.A.	N.A.	N.A.
Dpp9	25.1669	25.2276	24.9283	24.6341	24.0141	22.9668	25.3975	24.4463	24.035	22.9357	23.0728	22.9695	24.9245	25.4228	24.1554	21.7189	24.1032	23.187	N.D.	N.D.	N.D.	N	N.A.	N.A.	N.A.	N.A.	N.A.	N.A.
Dpysl2	26.1774	26.6179	27.1212	26.94	27.3739	27.6955	27.4079	27.0077	26.9192	27.5691	26.615	27.1546	27.0927	26.6802	25.2396	27.0112	27.8126	27.2841	N.D.	N.D.	N.D.	N	N.A.	N.A.	N.A.	N.A.	N.A.	N.A.
Dsg1b	24.4927	21.4151	22.8543	19.6703	19.6416	19.6135	19.4232	19.8062	18.9593	19.894	25.4926	19.5682	18.8344	17.2658	22.1844	20.0585	17.0063	22.8182	N.D.	N.D.	N.D.	N	N.A.	N.A.	N.A.	N.A.	N.A.	N.A.
Dsp	25.3933	25.2374	22.8941	23.1078	21.9653	19.3302	23.2907	19.5228	18.676	19.6106	27.0978	20.6875	18.551	16.9824	26.2552	19.7751	16.723	26.1236	N.D.	N.D.	N.D.	N	N.A.	N.A.	N.A.	N.A.	N.A.	N.A.
Dst	23.2327	26.7074	22.5614	25.1367	24.1081	24.7127	25.9171	26.0684	25.7483	19.9084	24.0867	25.0465	24.0249	23.5351	23.802	14.8165	15.0508	14.6704	N.D.	N.D.	N.D.	N	N.A.	N.A.	N.A.	N.A.	N.A.	N.A.
Dstn	26.7085	27.8708	27.6535	26.763	27.3171	27.7029	28.1913	27.8544	27.0526	27.8035	27.6216	27.4552	27.5776	28.2159	27.8797	26.4947	28.5022	27.5092	N.D.	N.D.	N.D.	N	N.A.	N.A.	N.A.	N.A.	N.A.	N.A.
Dtx3l	21.3165	22.4853	18.076	21.566	24.7294	25.6201	23.5608	25.3868	25.1835	24.2679	22.4849	26.4249	25.943	27.3167	26.0712	22.3095	26.7661	26.84	N.D.	N.D.	N.D.	N	N.A.	N.A.	N.A.	N.A.	N.A.	N.A.
Dusp3	25.6676	25.9703	25.9958	26.2205	26.1823	26.1447	25.8199	25.8945	25.5608	24.8046	25.2245	25.5264	25.1221	25.4284	25.2199	25.4392	26.0037	26.3029	N.D.	N.D.	N.D.	N	N.A.	N.A.	N.A.	N.A.	N.A.	N.A.
Dync1i2	26.2397	26.8269	26.8253	26.2094	26.1878	26.1667	27.0567	26.4573	26.8322	26.4726	25.4301	26.1819	25.5585	25.2338	20.7014	26.7972	26.0613	24.5253	N.D.	N.D.	N.D.	N	N.A.	N.A.	N.A.	N.A.	N.A.	N.A.
Dync1li1	26.881	27.4194	26.998	27.292	27.3162	27.3391	27.7161	27.666	27.7359	26.9561	26.5258	27.1752	26.4289	27.4153	27.0489	25.9224	27.3815	27.0007	N.D.	N.D.	N.D.	N	N.A.	N.A.	N.A.	N.A.	N.A.	N.A.
Dync1li2	24.0251	23.5067	24.2213	23.9444	24.2207	24.4443	25.815	24.344	24.415	24.3589	25.2486	25.795	25.2499	25.5652	25.1584	22.6296	26.3295	23.7268	N.D.	N.D.	N.D.	N	N.A.	N.A.	N.A.	N.A.	N.A.	N.A.
Ebf2	24.1971	24.1316	23.5541	24.537	23.8122	22.3873	26.8161	24.6241	24.53	24.5111	24.3922	22.6555	23.3535	23.3784	22.7973	23.5173	22.6509	23.148	N.D.	N.D.	N.D.	N	N.A.	N.A.	N.A.	N.A.	N.A.	N.A.
Ebp	25.9663	26.2999	25.7069	24.7127	24.591	24.4634	27.3417	24.7874	26.4904	25.2939	24.2488	24.5021	24.8476	25.5618	25.0697	25.9532	25.4274	24.2527	N.D.	N.D.	N.D.	N	N.A.	N.A.	N.A.	N.A.	N.A.	N.A.
Echs1	24.5085	23.046	22.8382	22.5185	22.5623	22.6032	24.0636	22.5501	23.4982	22.7641	23.0279	23.3484	22.398	22.3008	22.6713	14.8559	15.3694	14.2135	N.D.	N.D.	N.D.	N	N.A.	N.A.	N.A.	N.A.	N.A.	N.A.
Eci1	24.3085	24.3658	24.4816	24.6019	23.5732	24.1778	25.7237	24.5436	24.9892	24.4501	24.2337	23.9773	23.7515	24.5637	24.2141	23.0281	23.7159	23.158	N.D.	N.D.	N.D.	N	N.A.	N.A.	N.A.	N.A.	N.A.	N.A.
Ecm29	22.8543	25.5362	24.6275	23.8809	26.1174	26.9309	25.2209	25.4471	25.0776	25.5806	22.9345	26.836	26.3594	27.3468	26.9724	25.0435	27.3434	27.4112	N.D.	N.D.	N.D.	N	N.A.	N.A.	N.A.	N.A.	N.A.	N.A.
Edc4	22.5263	20.9896	22.7802	23.3366	25.7818	26.6176	23.6708	25.1585	24.9497	23.0164	23.0305	26.4548	24.1249	26.3521	25.6625	23.1069	26.613	26.0977	N.D.	N.D.	N.D.	N	N.A.	N.A.	N.A.	N.A.	N.A.	N.A.
N6amt2	15.0639	14.5197	14.8754	15.0021	14.8099	14.6477	22.38	22.3117	22.4482	22.5099	22.3995	22.8352	22.0504	22.4155	21.5622	21.5297	22.0165	20.7933	N.D.	N.D.	N.D.	N	N.A.	N.A.	N.A.	N.A.	N.A.	N.A.
Eef1b2	24.3565	25.6261	24.7105	24.6013	25.8361	26.471	23.3825	25.5459	25.0565	24.8014	25.744	26.1039	24.1137	24.7846	24.7542	23.8647	16.4388	23.7704	N.D.	N.D.	N.D.	N	N.A.	N.A.	N.A.	N.A.	N.A.	N.A.
Eef1d	25.1635	25.2996	25.5053	25.4383	25.4346	25.431	26.1573	26.0463	26.17	25.9504	24.2904	25.1258	24.9949	25.3101	24.3935	23.4059	25.6623	23.3746	N.D.	N.D.	N.D.	N	N.A.	N.A.	N.A.	N.A.	N.A.	N.A.
Eftud2	21.3864	23.0889	24.2658	23.4181	23.6049	23.7641	24.6708	23.9803	22.4748	24.8644	23.4785	24.8645	22.6266	22.5412	22.2272	22.0393	25.3757	24.8143	N.D.	N.D.	N.D.	N	N.A.	N.A.	N.A.	N.A.	N.A.	N.A.
Ehbp1l1	21.3208	21.3664	21.4619	21.789	21.2334	20.3665	23.279	23.4785	23.0445	23.8921	23.9773	23.9994	24.4597	25.0557	24.7949	23.5293	24.4563	20.1787	N.D.	N.D.	N.D.	N	N.A.	N.A.	N.A.	N.A.	N.A.	N.A.
Ehd1	27.4447	28.4443	27.9125	28.2594	29.046	29.5356	27.8987	28.5747	28.4354	28.8683	28.5178	29.6018	28.609	29.32	28.9506	28.2717	29.7038	29.6666	N.D.	N.D.	N.D.	N	N.A.	N.A.	N.A.	N.A.	N.A.	N.A.
Ehd4	28.7214	28.882	28.6979	28.6601	28.8596	29.0285	29.0602	28.664	28.7318	28.8044	28.3331	28.5684	29.0934	28.338	27.8838	28.4592	28.3627	27.885	N.D.	N.D.	N.D.	N	N.A.	N.A.	N.A.	N.A.	N.A.	N.A.
Eif2a	25.766	25.8764	25.7863	26.1046	25.6844	25.1173	27.2078	25.8543	25.3466	24.8503	22.8725	24.6972	23.4019	26.1813	25.6424	22.284	26.5989	24.7144	N.D.	N.D.	N.D.	N	N.A.	N.A.	N.A.	N.A.	N.A.	N.A.
Eif2ak2	23.4646	24.5565	21.5943	23.3085	24.4582	25.0699	22.8333	25.0792	23.8943	24.7728	23.0348	25.0924	24.1931	25.6132	25.8375	23.6424	25.7675	24.888	N.D.	N.D.	N.D.	N	N.A.	N.A.	N.A.	N.A.	N.A.	N.A.
Eif2b2	23.1573	23.147	22.7657	22.3877	21.359	21.9665	24.0629	22.7722	22.7682	21.7685	20.6913	21.9424	14.7442	15.2739	14.5959	22.6666	22.697	22.8807	N.D.	N.D.	N.D.	N	N.A.	N.A.	N.A.	N.A.	N.A.	N.A.
Eif2s1	25.2466	25.9688	26.3454	25.9209	26.3239	26.6275	28.0117	26.437	26.1199	26.8723	25.6237	26.9967	26.5745	27.0559	26.2138	25.7063	27.7221	27.7097	N.D.	N.D.	N.D.	N	N.A.	N.A.	N.A.	N.A.	N.A.	N.A.
Eif2s2	25.2378	26.0087	25.7987	22.7932	25.4213	26.274	26.3306	25.0713	25.6714	25.5084	26.5143	24.1365	24.1324	24.6544	23.5736	25.2363	24.1122	24.1961	N.D.	N.D.	N.D.	N	N.A.	N.A.	N.A.	N.A.	N.A.	N.A.
Eif2s3x	26.3104	26.7778	26.2384	25.8504	26.2616	26.5702	27.8378	26.0252	26.3154	27.242	25.9596	26.3415	25.3998	26.0127	23.6122	24.2633	25.4803	25.9404	N.D.	N.D.	N.D.	N	N.A.	N.A.	N.A.	N.A.	N.A.	N.A.
Eif3a	28.2522	28.8631	28.7628	29.2852	29.1881	29.0882	29.5018	29.1608	28.8051	29.0917	29.0188	29.1994	29.3473	29.8117	29.3606	29.9448	29.6919	29.4697	N.D.	N.D.	N.D.	N	N.A.	N.A.	N.A.	N.A.	N.A.	N.A.
Eif3b	27.1561	28.096	27.6825	27.1153	27.2514	27.3711	28.4913	27.87	27.6795	28.0467	27.8116	27.2152	26.3339	26.4103	26.0264	26.6188	26.4166	26.0789	N.D.	N.D.	N.D.	N	N.A.	N.A.	N.A.	N.A.	N.A.	N.A.
Eif3c	27.9481	28.4027	27.9412	27.9484	27.988	28.025	28.8952	28.2247	27.9547	28.1231	27.942	28.4236	27.5541	28.6147	28.5299	27.4278	28.4374	28.0743	N.D.	N.D.	N.D.	N	N.A.	N.A.	N.A.	N.A.	N.A.	N.A.
Eif3d	24.4004	26.0623	24.4851	24.6155	25.1583	25.5384	25.7276	22.0095	24.0141	26.2994	25.8506	24.3416	24.2756	25.9589	24.4237	24.3329	25.8362	25.5573	N.D.	N.D.	N.D.	N	N.A.	N.A.	N.A.	N.A.	N.A.	N.A.
Eif3f	26.0493	26.6196	25.8967	26.1596	26.4929	26.754	25.2384	25.9144	25.2265	26.3367	26.3069	26.4559	25.7719	27.027	26.8622	26.0914	27.0017	26.7631	N.D.	N.D.	N.D.	N	N.A.	N.A.	N.A.	N.A.	N.A.	N.A.
Eif3g	26.158	26.2924	25.7575	24.7033	25.2249	25.5941	27.3107	27.184	26.4489	26.4707	24.9015	26.5492	23.8347	25.5266	25.0948	25.7108	25.7583	25.2751	N.D.	N.D.	N.D.	N	N.A.	N.A.	N.A.	N.A.	N.A.	N.A.
Eif3h	22.293	22.5372	22.1544	22.3995	22.3287	22.2572	25.1007	22.0743	23.381	24.4875	23.7988	22.4355	24.8379	25.0703	24.9363	23.0984	23.0955	20.7411	N.D.	N.D.	N.D.	N	N.A.	N.A.	N.A.	N.A.	N.A.	N.A.
Eif3i	24.023	24.8077	22.1747	23.1387	22.5733	23.5452	23.2684	24.3118	24.6918	24.1688	24.1903	24.2111	23.9667	24.2562	23.6037	22.7343	24.8983	22.8492	N.D.	N.D.	N.D.	N	N.A.	N.A.	N.A.	N.A.	N.A.	N.A.
Eif3k	25.536	25.6055	25.4628	24.6775	25.5972	26.1364	26.1755	25.731	24.6417	25.6348	24.9476	26.2214	25.5206	27.0171	25.9799	24.7654	26.6188	26.1083	N.D.	N.D.	N.D.	N	N.A.	N.A.	N.A.	N.A.	N.A.	N.A.
Eif3l	26.9269	28.1436	28.0069	27.2406	27.7103	28.0519	28.1865	27.9338	28.1606	28.1936	27.027	27.8317	28.1203	29.1929	28.5415	27.1799	28.9303	28.5492	N.D.	N.D.	N.D.	N	N.A.	N.A.	N.A.	N.A.	N.A.	N.A.
Eif3m	22.1766	25.8081	25.1766	23.5141	27.2184	28.135	22.3145	25.3774	24.4107	25.396	20.7633	27.5174	27.1379	28.0294	26.5946	25.3344	28.8949	27.1499	N.D.	N.D.	N.D.	N	N.A.	N.A.	N.A.	N.A.	N.A.	N.A.
Eif4g1	28.2257	27.9498	27.39	28.2775	28.1611	28.0397	28.9905	28.2398	27.956	28.3491	25.9418	27.7938	27.5426	28.5001	28.1256	27.7217	28.1642	27.6124	N.D.	N.D.	N.D.	N	N.A.	N.A.	N.A.	N.A.	N.A.	N.A.
Eif4g2	23.604	25.6588	24.0316	24.2446	26.0949	26.856	26.4313	25.9442	24.6597	26.9297	25.328	26.9148	24.6108	25.8617	26.085	25.0789	26.8322	25.9921	N.D.	N.D.	N.D.	N	N.A.	N.A.	N.A.	N.A.	N.A.	N.A.
Eif5a	24.4614	25.2916	24.7881	24.1051	25.1558	25.7382	24.8254	25.0544	24.5529	25.9085	25.7674	25.5411	25.6875	25.6665	25.2892	24.6829	25.6581	24.2511	N.D.	N.D.	N.D.	N	N.A.	N.A.	N.A.	N.A.	N.A.	N.A.
Eif5b	26.1311	25.9645	25.379	26.3019	26.3844	26.4594	27.5536	26.4242	26.6509	26.0563	24.0279	26.187	25.6392	26.9959	22.8229	25.46	26.5422	25.0356	N.D.	N.D.	N.D.	N	N.A.	N.A.	N.A.	N.A.	N.A.	N.A.
Eif6	23.1859	23.3084	23.1635	23.9731	23.419	22.5559	23.2701	23.1329	23.3929	26.0297	25.7066	25.2895	21.5938	24.7811	23.4634	22.6508	25.461	24.7929	N.D.	N.D.	N.D.	N	N.A.	N.A.	N.A.	N.A.	N.A.	N.A.
Tssc1	23.0302	22.8404	22.742	22.327	21.2983	21.9033	22.5	22.1934	22.7471	14.8309	14.7859	14.3119	22.4661	24.3478	22.3063	22.6622	22.4677	22.8305	N.D.	N.D.	N.D.	N	N.A.	N.A.	N.A.	N.A.	N.A.	N.A.
Elavl1	18.6638	20.2447	18.4886	18.5	18.4713	18.4432	22.4037	20.7824	17.789	23.5812	21.7633	18.3978	17.664	16.0954	19.5338	18.8881	15.836	17.8275	N.D.	N.D.	N.D.	N	N.A.	N.A.	N.A.	N.A.	N.A.	N.A.
Elmo1	26.7766	26.7195	26.9892	25.9954	26.6953	27.149	26.2748	27.1813	26.8553	26.9016	24.1099	27.4683	27.1444	27.5814	27.8743	27.0098	27.663	27.1753	N.D.	N.D.	N.D.	N	N.A.	N.A.	N.A.	N.A.	N.A.	N.A.
Elmo2	26.5267	26.3234	26.4207	26.2704	26.2524	26.2349	27.3012	26.203	25.8534	25.9767	26.6149	26.2459	26.2902	26.2507	26.2868	25.4621	25.8832	26.3422	N.D.	N.D.	N.D.	N	N.A.	N.A.	N.A.	N.A.	N.A.	N.A.
Tceb1	24.4168	24.4935	24.5328	24.4783	24.3001	24.1052	26.4664	24.8871	24.6573	24.8593	24.7624	23.2239	24.2294	24.278	23.8151	24.0225	24.9368	23.9923	N.D.	N.D.	N.D.	N	N.A.	N.A.	N.A.	N.A.	N.A.	N.A.
Elovl1	20.6555	20.7141	21.029	15.1114	14.7675	13.8043	22.3564	21.9091	22.7	22.1633	21.9398	21.6824	25.3893	23.7451	24.4115	24.8545	25.5335	24.1082	N.D.	N.D.	N.D.	N	N.A.	N.A.	N.A.	N.A.	N.A.	N.A.
Ikbkap	22.0046	21.7421	21.8405	14.8563	14.8049	14.7516	24.597	22.9852	22.9566	15.2272	14.4654	15.1161	23.3233	23.7953	22.6115	22.5027	23.2119	21.0521	N.D.	N.D.	N.D.	N	N.A.	N.A.	N.A.	N.A.	N.A.	N.A.
Emc1	25.1907	25.7488	26.1402	24.5632	25.7037	26.3128	25.9745	26.3069	25.6254	25.9442	24.4575	26.7038	24.7518	26.4529	25.2769	24.3154	26.7234	25.3125	N.D.	N.D.	N.D.	N	N.A.	N.A.	N.A.	N.A.	N.A.	N.A.
Emc4	22.6918	22.9531	23.1741	22.795	22.6619	22.5213	24.1178	22.7933	23.8752	23.1984	23.2161	23.2319	14.2122	14.9105	15.3405	15.0724	14.6744	15.306	N.D.	N.D.	N.D.	N	N.A.	N.A.	N.A.	N.A.	N.A.	N.A.
Emc8	22.0069	23.1726	23.8096	24.2964	23.7963	23.0632	25.8128	24.2435	22.6851	24.101	24.7364	25.176	22.8338	22.6712	22.4937	23.6726	23.7755	23.8713	N.D.	N.D.	N.D.	N	N.A.	N.A.	N.A.	N.A.	N.A.	N.A.
Eml2	23.0154	25.4543	26.0019	24.4996	24.7205	24.905	25.3663	25.401	24.4131	25.5202	23.4337	23.3326	25.9586	25.4635	24.1913	25.1007	25.3463	24.6268	N.D.	N.D.	N.D.	N	N.A.	N.A.	N.A.	N.A.	N.A.	N.A.
Eml4	25.0571	24.5077	23.6103	25.0311	24.668	24.2038	25.5597	25.104	24.7182	25.2928	24.8639	24.2507	23.9434	25.5865	24.542	23.5583	25.689	24.366	N.D.	N.D.	N.D.	N	N.A.	N.A.	N.A.	N.A.	N.A.	N.A.
Endod1	22.4131	23.7092	23.4094	24.4838	24.1641	23.7711	23.6916	24.5581	24.7742	24.153	21.4516	23.7913	22.1319	24.387	22.6313	23.825	22.5493	24.2062	N.D.	N.D.	N.D.	N	N.A.	N.A.	N.A.	N.A.	N.A.	N.A.
Enoph1	22.0907	22.1628	22.5581	25.1841	24.6177	25.5895	21.6	21.7295	21.4545	21.6293	24.4075	25.2984	25.203	25.4551	25.4853	24.2403	25.46	23.5715	N.D.	N.D.	N.D.	N	N.A.	N.A.	N.A.	N.A.	N.A.	N.A.
Entpd1	23.803	23.9104	23.6872	23.4223	22.3937	22.9961	25.1565	24.8286	24.6443	23.8424	24.4771	22.8575	26.2526	24.302	23.6863	25.4122	22.8679	22.2672	N.D.	N.D.	N.D.	N	N.A.	N.A.	N.A.	N.A.	N.A.	N.A.
Epb4.1l2	15.6574	15.1653	14.4812	23.3399	22.3113	22.9142	23.2834	22.7238	23.683	23.501	23.4321	23.4046	18.2538	18.7742	18.7143	20.6606	20.9977	20.9757	N.D.	N.D.	N.D.	N	N.A.	N.A.	N.A.	N.A.	N.A.	N.A.
Ephx1	26.1416	26.671	25.8862	26.5056	26.6807	26.831	26.6746	27.4283	26.1652	26.7167	25.4398	27.438	26.71	28.1204	26.7251	25.7725	27.8971	26.8719	N.D.	N.D.	N.D.	N	N.A.	N.A.	N.A.	N.A.	N.A.	N.A.
Eprs	27.5664	28.2443	28.5055	28.2309	28.3261	28.412	28.6149	28.4032	28.0935	28.5913	26.1963	28.3532	27.5505	28.6674	28.3455	27.342	28.7482	28.2959	N.D.	N.D.	N.D.	N	N.A.	N.A.	N.A.	N.A.	N.A.	N.A.
Eps15l1	23.3388	22.8343	22.0522	22.2523	22.7355	23.0844	23.4377	22.9984	23.7712	21.2038	23.8326	23.1895	20.995	20.5989	20.6544	22.7264	23.0018	23.0969	N.D.	N.D.	N.D.	N	N.A.	N.A.	N.A.	N.A.	N.A.	N.A.
Epx	20.7831	22.364	20.6079	20.6193	23.3535	24.428	24.523	20.7551	19.9083	20.8429	23.8826	20.5171	19.7833	27.1419	26.7508	21.0074	26.5304	26.8899	N.D.	N.D.	N.D.	N	N.A.	N.A.	N.A.	N.A.	N.A.	N.A.
Erap1	26.3967	26.8795	27.0118	26.1328	26.9714	27.4811	28.834	27.0349	26.9725	27.7413	26.3187	28	27.1401	28.3335	28.1356	26.6271	28.0558	27.7557	N.D.	N.D.	N.D.	N	N.A.	N.A.	N.A.	N.A.	N.A.	N.A.
Erbb2ip	21.7156	21.766	21.2962	21.7892	21.2229	22.1948	23.8949	23.0699	23.5407	22.169	22.0397	21.893	22.1121	21.8881	22.113	22.5209	22.2963	22.0334	N.D.	N.D.	N.D.	N	N.A.	N.A.	N.A.	N.A.	N.A.	N.A.
Ergic1	24.9414	25.3571	24.8119	25.5426	25.4164	25.2836	27.4944	26.0351	25.749	24.8519	23.6168	25.0126	21.085	24.5108	23.639	24.0567	24.34	22.3849	N.D.	N.D.	N.D.	N	N.A.	N.A.	N.A.	N.A.	N.A.	N.A.
Erlin2	25.4021	26.0732	25.9658	26.5858	26.3195	26.0067	27.9853	26.8696	26.653	26.7183	24.6738	25.9832	25.7951	26.0905	25.4139	25.8171	25.911	25.5631	N.D.	N.D.	N.D.	N	N.A.	N.A.	N.A.	N.A.	N.A.	N.A.
Ermp1	14.7334	14.7569	14.6452	22.7493	22.1851	23.157	22.5202	22.399	22.58	22.8453	22.9284	22.7878	21.1988	22.8811	23.2694	21.8247	21.854	21.3901	N.D.	N.D.	N.D.	N	N.A.	N.A.	N.A.	N.A.	N.A.	N.A.
Erp29	24.5069	25.5696	25.1068	24.8482	25.6366	26.127	24.9203	25.6597	25.6672	25.4293	25.4402	26.0998	26.19	24.044	25.4293	25.1991	24.6891	25.0146	N.D.	N.D.	N.D.	N	N.A.	N.A.	N.A.	N.A.	N.A.	N.A.
Erp44	25.1597	26.7513	26.4007	26.336	26.7086	26.9941	26.7248	27.0648	25.954	26.8568	25.3187	27.1275	26.8335	27.1295	26.0112	25.8747	27.0872	26.093	N.D.	N.D.	N.D.	N	N.A.	N.A.	N.A.	N.A.	N.A.	N.A.
Esyt2	25.1042	26.5821	25.6688	26.0281	26.5822	26.968	26.1498	27.0824	26.7933	25.9139	24.7183	26.0156	25.9088	25.6722	24.9037	26.0975	26.1059	24.416	N.D.	N.D.	N.D.	N	N.A.	N.A.	N.A.	N.A.	N.A.	N.A.
Etf1	25.6148	26.601	26.2485	24.8915	26.4354	27.1417	27.1094	26.4392	25.8969	27.2194	26.8137	26.6387	25.2332	27.0582	26.9574	25.9441	26.8028	26.622	N.D.	N.D.	N.D.	N	N.A.	N.A.	N.A.	N.A.	N.A.	N.A.
Etfb	27.3799	27.6133	27.5613	27.4572	27.9952	28.3729	28.6166	27.5692	27.2755	27.4638	25.7122	28.0125	27.0947	27.4466	26.8022	26.6682	27.6089	27.1793	N.D.	N.D.	N.D.	N	N.A.	N.A.	N.A.	N.A.	N.A.	N.A.
Etfdh	24.6481	24.1714	25.1353	24.0646	24.0953	24.1241	25.0624	25.6039	25.2643	25.3891	23.8987	24.0323	23.0432	25.3781	24.3745	22.818	25.0246	24.7393	N.D.	N.D.	N.D.	N	N.A.	N.A.	N.A.	N.A.	N.A.	N.A.
Evi2b	23.6701	23.4666	23.8487	23.7636	24.1525	24.4479	24.9661	24.714	25.0599	22.9954	24.4375	24.3469	24.1459	23.6462	22.8778	23.9313	23.4599	22.7531	N.D.	N.D.	N.D.	N	N.A.	N.A.	N.A.	N.A.	N.A.	N.A.
Evl	27.7509	28.2907	27.8061	28.3147	27.9333	27.4374	29.7342	28.3165	28.5982	28.7317	28.5354	27.6099	29.3583	27.8827	27.471	28.4574	28.0044	27.006	N.D.	N.D.	N.D.	N	N.A.	N.A.	N.A.	N.A.	N.A.	N.A.
Exoc1	15.0312	14.9615	14.2721	23.8971	22.8684	23.4721	24.1274	22.8207	23.6183	14.9872	14.6673	14.6162	24.5159	24.5016	24.9896	24.41	25.1818	22.6381	N.D.	N.D.	N.D.	N	N.A.	N.A.	N.A.	N.A.	N.A.	N.A.
Exoc2	22.3438	23.6145	24.2127	22.8113	22.845	22.8767	24.0636	24.7419	22.7392	23.7723	24.0461	24.2771	25.3111	26.0536	23.697	22.3834	25.662	23.307	N.D.	N.D.	N.D.	N	N.A.	N.A.	N.A.	N.A.	N.A.	N.A.
Exoc3	22.0798	21.3824	19.9564	21.6452	21.0827	22.0546	22.8671	23.423	21.9477	14.9633	15.1263	14.5977	22.0772	22.5192	22.0946	23.8768	23.6695	23.5768	N.D.	N.D.	N.D.	N	N.A.	N.A.	N.A.	N.A.	N.A.	N.A.
Exoc4	24.3676	23.9996	24.094	24.6085	24.9503	25.2166	25.1282	25.1679	24.5427	24.1035	22.6659	25.3046	23.4331	26.6026	24.8456	23.6458	26.6192	23.4915	N.D.	N.D.	N.D.	N	N.A.	N.A.	N.A.	N.A.	N.A.	N.A.
Exoc5	21.7115	21.8001	21.7666	23.1732	22.6074	23.5793	22.995	23.4936	22.2224	21.8765	24.1404	24.9818	22.2496	23.859	24.6689	22.2112	24.8047	24.9898	N.D.	N.D.	N.D.	N	N.A.	N.A.	N.A.	N.A.	N.A.	N.A.
Exoc6	21.5865	21.7435	21.409	19.5609	19.0067	19.9786	23.484	21.5714	21.838	22.223	22.2452	22.27	21.5038	21.6786	21.2965	22.2461	23.0745	20.073	N.D.	N.D.	N.D.	N	N.A.	N.A.	N.A.	N.A.	N.A.	N.A.
Exoc8	23.1844	22.1517	23.326	24.9801	24.1227	21.9355	25.4586	21.1109	23.1	22.1172	21.9857	22.2658	23.2586	23.9103	22.5261	23.6797	23.6344	23.7235	N.D.	N.D.	N.D.	N	N.A.	N.A.	N.A.	N.A.	N.A.	N.A.
Ezr	26.4057	26.873	26.5156	26.6161	26.6022	26.5888	27.4786	27.202	27.2685	27.0736	27.3195	25.8058	27.1019	26.5658	25.6864	26.9383	26.2904	26.4969	N.D.	N.D.	N.D.	N	N.A.	N.A.	N.A.	N.A.	N.A.	N.A.
F13a1	22.2789	22.3913	22.0517	15.0115	14.3846	14.3766	22.3994	22.0424	22.0428	14.9669	14.4245	14.22	21.853	21.6914	21.8564	24.648	24.0825	25.0532	N.D.	N.D.	N.D.	N	N.A.	N.A.	N.A.	N.A.	N.A.	N.A.
Fabp4	26.3299	26.1818	26.3814	25.2408	26.8962	27.6241	24.9572	24.2534	24.9213	25.2881	25.7497	26.7064	26.2661	22.6961	25.383	25.4456	24.6152	22.4439	N.D.	N.D.	N.D.	N	N.A.	N.A.	N.A.	N.A.	N.A.	N.A.
Fabp5	27.7421	27.6165	28.0801	27.5389	27.7454	27.9195	28.1476	27.8167	26.9698	27.8656	28.1772	26.2195	28.3387	28.1509	27.5737	28.3704	28.2165	27.0095	N.D.	N.D.	N.D.	N	N.A.	N.A.	N.A.	N.A.	N.A.	N.A.
Faf1	15.0364	14.7652	15.0554	14.997	14.8969	14.9017	25.1024	23.5146	24.5164	23.0222	22.2596	22.6028	24.1525	23.9709	23.9192	21.7323	22.0223	21.3684	N.D.	N.D.	N.D.	N	N.A.	N.A.	N.A.	N.A.	N.A.	N.A.
Faf2	22.6599	23.3378	23.3492	24.1071	24.7737	25.2127	24.0633	25.436	24.3135	25.6465	22.2358	25.9174	24.353	24.2325	22.4825	23.2763	24.9564	23.4595	N.D.	N.D.	N.D.	N	N.A.	N.A.	N.A.	N.A.	N.A.	N.A.
Fam114a2	15.3072	15.3111	14.9385	14.9319	15.0215	14.6686	14.2854	14.8491	14.9695	23.1941	22.425	23.1907	22.4153	24.8524	24.57	24.2469	24.5882	23.7977	N.D.	N.D.	N.D.	N	N.A.	N.A.	N.A.	N.A.	N.A.	N.A.
FAM120A	26.1634	26.8262	26.1384	26.4996	26.0649	25.4695	27.8926	26.7989	26.8927	27.2648	26.4511	25.7695	26.0882	27.0018	26.3887	25.607	26.7905	25.7213	N.D.	N.D.	N.D.	N	N.A.	N.A.	N.A.	N.A.	N.A.	N.A.
Fam126a	15.1876	15.0112	15.1365	22.6897	22.1237	23.0956	23.2495	23.2993	23.8071	21.7359	21.882	20.859	22.9612	23.2121	22.7847	21.5804	23.5471	23.0573	N.D.	N.D.	N.D.	N	N.A.	N.A.	N.A.	N.A.	N.A.	N.A.
Fam160b1	15.2155	14.9831	14.6849	22.8524	22.2868	23.2587	20.6747	20.7342	20.9808	14.7544	15.071	14.8666	22.2189	22.0638	22.3583	22.6012	22.8063	22.358	N.D.	N.D.	N.D.	N	N.A.	N.A.	N.A.	N.A.	N.A.	N.A.
Fam177a1	15.4124	14.799	15.0585	23.3914	22.8252	23.7971	14.8365	14.9422	15.207	24.5573	24.3478	24.221	22.8561	24.013	23.4278	23.2635	21.3002	24.0668	N.D.	N.D.	N.D.	N	N.A.	N.A.	N.A.	N.A.	N.A.	N.A.
Fam241a	22.4144	21.7863	22.4598	20.9253	20.3574	21.3293	25.2272	22.5317	24.108	23.1981	22.611	21.6007	22.7059	23.1746	22.0063	22.7572	23.4476	21.3896	N.D.	N.D.	N.D.	N	N.A.	N.A.	N.A.	N.A.	N.A.	N.A.
Fam45a	21.864	23.1203	24.1511	19.0635	22.7758	23.8006	22.9672	24.7557	24.0656	22.9155	22.3269	22.1516	18.2276	22.932	20.0974	19.4517	16.3995	23.6315	N.D.	N.D.	N.D.	N	N.A.	N.A.	N.A.	N.A.	N.A.	N.A.
Fam49a	14.9206	15.1177	15.0057	23.706	25.5522	26.3126	25.1065	25.265	24.9278	23.3924	24.7538	25.4417	23.9488	25.0714	25.7032	24.2531	25.1286	25.1092	N.D.	N.D.	N.D.	N	N.A.	N.A.	N.A.	N.A.	N.A.	N.A.
Fam49b	27.0373	27.6884	27.7022	27.0386	28.3805	29.0424	29.0116	28.3266	27.9019	28.2393	28.0735	29.0366	28.2824	28.9655	28.3026	27.3338	28.7648	29.0275	N.D.	N.D.	N.D.	N	N.A.	N.A.	N.A.	N.A.	N.A.	N.A.
Fam91a1	20.6464	21.7579	22.3726	22.7055	22.1395	23.1114	25.4267	23.8875	21.7015	23.9648	23.7213	23.4273	22.1524	24.5061	23.7636	23.8814	24.023	23.7237	N.D.	N.D.	N.D.	N	N.A.	N.A.	N.A.	N.A.	N.A.	N.A.
Fam98b	23.256	23.3387	23.5524	23.0973	22.5318	23.5037	22.4251	22.6946	22.7136	23.0635	23.9428	23.57	15.0661	15.1212	15.061	23.5974	23.5594	23.6462	N.D.	N.D.	N.D.	N	N.A.	N.A.	N.A.	N.A.	N.A.	N.A.
Far1	18.7017	21.167	20.72	23.2498	22.165	18.4811	23.8294	23.0027	23.0557	18.7615	21.8012	18.4357	21.3078	22.2266	19.5717	18.926	23.5477	17.8654	N.D.	N.D.	N.D.	N	N.A.	N.A.	N.A.	N.A.	N.A.	N.A.
Farsa	24.0179	25.5681	25.5669	24.9176	25.0554	25.1766	26.6999	25.3145	23.7698	25.9782	24.7805	26.5085	24.7078	25.9354	23.0827	22.2569	26.8634	25.4519	N.D.	N.D.	N.D.	N	N.A.	N.A.	N.A.	N.A.	N.A.	N.A.
Farsb	25.5818	26.7278	26.5123	25.7673	27.0406	27.6855	27.5564	26.0413	25.3536	26.5527	22.2089	26.5974	26.0769	26.1296	25.9846	25.0197	26.5809	26.2902	N.D.	N.D.	N.D.	N	N.A.	N.A.	N.A.	N.A.	N.A.	N.A.
Fau	26.9358	23.6071	23.216	26.8287	25.7566	21.6949	25.2984	20.6699	23.2997	22.8411	26.9732	23.6846	24.41	21.8056	25.244	22.2923	21.5462	23.5377	N.D.	N.D.	N.D.	N	N.A.	N.A.	N.A.	N.A.	N.A.	N.A.
Fbl	23.3324	22.7651	23.1481	24.2246	24.8997	25.3425	23.4607	23.5193	23.4021	24.0323	23.8897	23.7305	24.4975	24.7152	24.7605	21.5562	26.2742	24.3997	N.D.	N.D.	N.D.	N	N.A.	N.A.	N.A.	N.A.	N.A.	N.A.
Fbxo6	18.1354	20.7808	17.9602	17.9715	21.5778	22.6067	24.06	18.1074	23.4789	22.8052	21.2349	21.7522	17.1356	15.567	19.0054	18.3597	23.277	22.5193	N.D.	N.D.	N.D.	N	N.A.	N.A.	N.A.	N.A.	N.A.	N.A.
Fcer1g	27.5048	27.8016	28.0424	28.754	28.097	26.9304	29.6513	28.3387	28.9023	28.7175	28.1628	27.227	27.2947	26.4706	24.0931	28.4915	26.425	25.0706	N.D.	N.D.	N.D.	N	N.A.	N.A.	N.A.	N.A.	N.A.	N.A.
Fcgr1	22.9064	23.1426	22.7423	15.1727	14.6574	15.1595	24.2109	24.1709	22.8022	22.0459	22.9482	22.568	24.1187	25.1522	24.7262	21.7846	24.3928	23.6113	N.D.	N.D.	N.D.	N	N.A.	N.A.	N.A.	N.A.	N.A.	N.A.
Fcgr3	22.351	21.9653	22.2794	14.6918	14.6944	14.6702	24.839	24.3393	23.1144	23.988	23.2924	23.7419	22.4135	22.5818	22.5184	23.5106	23.6395	22.6731	N.D.	N.D.	N.D.	N	N.A.	N.A.	N.A.	N.A.	N.A.	N.A.
Fcho2	14.6363	14.7	14.9493	21.6412	23.4992	24.2615	22.7838	22.3318	22.2089	23.4037	24.2532	24.7848	24.7971	25.4077	25.1342	24.9574	25.5308	23.9912	N.D.	N.D.	N.D.	N	N.A.	N.A.	N.A.	N.A.	N.A.	N.A.
Fen1	23.4029	23.304	23.064	22.9149	23.176	23.389	24.0107	24.128	23.4475	24.7167	24.4151	24.8102	22.2353	22.9011	22.6066	22.311	24.4392	22.4649	N.D.	N.D.	N.D.	N	N.A.	N.A.	N.A.	N.A.	N.A.	N.A.
Fes	23.6238	23.5462	23.6977	22.6194	22.3712	22.084	25.4602	25.7359	24.2199	23.7774	24.0293	24.2427	22.896	26.268	22.6557	24.7518	25.0127	23.7653	N.D.	N.D.	N.D.	N	N.A.	N.A.	N.A.	N.A.	N.A.	N.A.
Fgr	25.2466	26.7063	25.8482	25.7146	25.9871	26.208	27.2039	26.2545	25.6275	26.7234	25.6308	26.2978	25.9386	26.1632	26.4701	26.0377	26.4813	26.0209	N.D.	N.D.	N.D.	N	N.A.	N.A.	N.A.	N.A.	N.A.	N.A.
Fh	26.2502	27.2198	27.0011	26.5901	26.9607	27.245	27.1876	28.2147	27.789	27.7024	26.7469	27.6533	27.5241	28.6104	28.2796	26.7869	28.2308	28.5188	N.D.	N.D.	N.D.	N	N.A.	N.A.	N.A.	N.A.	N.A.	N.A.
Fhod1	23.1871	23.3425	23.4831	24.4332	24.4564	24.4783	27.3235	23.6644	23.8057	24.1232	24.2244	24.3181	23.8406	26.7876	23.326	21.1648	24.6298	24.6256	N.D.	N.D.	N.D.	N	N.A.	N.A.	N.A.	N.A.	N.A.	N.A.
Fig4	21.6075	21.3693	21.4803	21.8886	21.2576	20.1761	21.6004	21.2052	21.9157	21.9432	21.2809	20.0127	14.5499	14.8026	14.9761	19.7817	20.3443	20.319	N.D.	N.D.	N.D.	N	N.A.	N.A.	N.A.	N.A.	N.A.	N.A.
Fis1	21.5649	21.1132	21.6901	20.4026	19.8488	20.8207	22.4792	22.045	22.201	22.0879	21.2735	22.0504	19.4773	19.9738	20.3235	14.9681	14.8613	15.1159	N.D.	N.D.	N.D.	N	N.A.	N.A.	N.A.	N.A.	N.A.	N.A.
Fkbp15	25.2146	25.5188	25.8328	25.9455	26.2643	26.516	26.6473	26.9207	26.2627	26.1157	22.9852	27.0612	27.9326	27.0705	26.4535	25.5107	26.7598	26.7702	N.D.	N.D.	N.D.	N	N.A.	N.A.	N.A.	N.A.	N.A.	N.A.
Fkbp8	24.5013	25.7579	25.4788	22.9227	24.939	25.7246	21.1339	25.1344	25.4502	25.1347	22.8028	25.5506	25.1013	25.6382	26.134	23.5566	24.7795	24.7118	N.D.	N.D.	N.D.	N	N.A.	N.A.	N.A.	N.A.	N.A.	N.A.
Flot1	17.5621	23.8382	23.2661	21.3719	23.9112	24.756	21.302	24.3621	23.6898	23.0496	20.6616	24.9597	23.6133	26.0856	24.1662	21.6913	26.2251	24.2685	N.D.	N.D.	N.D.	N	N.A.	N.A.	N.A.	N.A.	N.A.	N.A.
Flot2	24.4766	22.9869	24.2528	23.8734	25.514	26.2391	24.8231	24.7781	24.8666	24.0332	23.6488	25.57	25.3143	25.9096	23.9998	22.2325	26.3383	25.261	N.D.	N.D.	N.D.	N	N.A.	N.A.	N.A.	N.A.	N.A.	N.A.
Fmnl1	25.9427	25.7533	26.47	27.0722	28.1869	28.7885	27.3475	27.8302	27.1193	27.1459	26.1498	28.3536	28.0947	29.0852	28.6965	26.4137	29.3549	28.9731	N.D.	N.D.	N.D.	N	N.A.	N.A.	N.A.	N.A.	N.A.	N.A.
Fn1	24.078	25.659	23.0506	23.9142	22.1408	22.547	27.8179	25.0878	24.485	25.1878	27.1775	26.1467	23.0783	23.8332	24.6867	23.7264	23.0308	25.5614	N.D.	N.D.	N.D.	N	N.A.	N.A.	N.A.	N.A.	N.A.	N.A.
Fndc3a	22.8892	23.0898	22.654	23.6933	23.1265	24.0984	24.7517	24.847	24.1504	22.6914	24.3875	25.1458	22.3224	25.1706	23.8795	23.7407	25.1959	24.825	N.D.	N.D.	N.D.	N	N.A.	N.A.	N.A.	N.A.	N.A.	N.A.
Fpr1	18.4518	20.0327	18.2765	23.2247	22.819	22.2789	22.1916	22.9899	22.5339	23.2721	23.4436	21.6303	17.452	22.522	19.3218	22.2622	23.4802	17.6154	N.D.	N.D.	N.D.	N	N.A.	N.A.	N.A.	N.A.	N.A.	N.A.
Fpr2	18.4133	19.9943	18.2381	18.2495	18.2208	18.1927	22.1532	18.3853	17.5385	23.8028	21.5128	18.1474	17.4136	23.3099	22.5385	18.6377	24.1336	23.0717	N.D.	N.D.	N.D.	N	N.A.	N.A.	N.A.	N.A.	N.A.	N.A.
Fryl	15.2131	14.7985	15.1487	14.6177	14.8587	14.9114	21.5464	21.7031	21.3687	22.0037	20.531	22.236	24.5916	25.4043	22.5523	25.2006	25.9945	23.294	N.D.	N.D.	N.D.	N	N.A.	N.A.	N.A.	N.A.	N.A.	N.A.
Fth1	14.9156	14.8846	14.9842	14.5761	14.8787	14.7547	24.9013	24.9013	25.1723	24.0336	23.7254	24.0919	22.0373	24.8845	23.5993	24.8801	24.7673	24.9838	N.D.	N.D.	N.D.	N	N.A.	N.A.	N.A.	N.A.	N.A.	N.A.
Ftl1	22.9492	23.3843	22.3192	14.3422	15.0734	15.0867	23.3345	22.7764	23.7337	22.72	24.222	24.9413	24.3249	25.6268	24.9373	24.0937	24.7332	22.9155	N.D.	N.D.	N.D.	N	N.A.	N.A.	N.A.	N.A.	N.A.	N.A.
G3bp1	14.8741	14.7547	14.985	20.8992	20.3299	21.3018	22.0749	22.0444	22.5815	23.972	23.1753	21.2509	21.6774	23.4666	22.8339	22.2909	22.7987	22.4997	N.D.	N.D.	N.D.	N	N.A.	N.A.	N.A.	N.A.	N.A.	N.A.
G3bp2	14.6814	14.8231	15.224	22.9601	22.4141	21.5717	23.458	23.2456	23.2397	22.8888	22.4478	21.8149	15.0788	14.2286	14.9349	15.2635	14.4155	13.7876	N.D.	N.D.	N.D.	N	N.A.	N.A.	N.A.	N.A.	N.A.	N.A.
Gak	23.0439	23.5723	23.958	24.0057	23.4751	22.6708	23.3474	23.3222	23.3722	22.9849	22.9568	23.2969	21.3544	24.6116	23.755	23.5888	23.3388	23.8025	N.D.	N.D.	N.D.	N	N.A.	N.A.	N.A.	N.A.	N.A.	N.A.
Gale	22.3985	23.7698	23.2407	22.2873	23.3546	23.9421	23.7119	23.4981	23.1792	14.3549	14.8252	14.1776	21.6528	22.4378	22.0941	21.7165	23.5514	22.9092	N.D.	N.D.	N.D.	N	N.A.	N.A.	N.A.	N.A.	N.A.	N.A.
Galk1	23.9972	23.6952	24.2469	22.4477	25.0016	25.8478	26.3209	24.9562	23.9033	24.6946	24.6889	25.6792	23.8512	25.1147	26.3426	23.2695	25.3188	25.5469	N.D.	N.D.	N.D.	N	N.A.	N.A.	N.A.	N.A.	N.A.	N.A.
Galk2	25.4177	23.3349	25.2388	24.9492	25.6567	26.1137	26.1783	25.2308	24.5531	25.4151	23.0823	24.5673	22.4728	25.0398	25.2629	24.3207	24.5802	23.9769	N.D.	N.D.	N.D.	N	N.A.	N.A.	N.A.	N.A.	N.A.	N.A.
Galm	23.0348	22.8124	23.2266	15.0379	15.1476	14.8735	22.2214	21.7126	21.9543	14.8424	14.844	14.8443	21.1583	22.162	21.7425	22.5208	22.2835	22.6445	N.D.	N.D.	N.D.	N	N.A.	N.A.	N.A.	N.A.	N.A.	N.A.
Galnt7	22.9716	22.7309	23.177	23.1697	22.6314	21.8083	24.0215	23.1835	24.5471	22.488	22.1909	22.1264	21.879	22.2625	21.112	14.6913	14.7512	15.1029	N.D.	N.D.	N.D.	N	N.A.	N.A.	N.A.	N.A.	N.A.	N.A.
Ganab	28.2103	28.967	28.9392	28.3481	28.6478	28.887	29.3459	29.1375	28.8924	28.8165	28.0934	29.1759	28.842	29.1955	27.6814	28.4202	29.8417	28.9038	N.D.	N.D.	N.D.	N	N.A.	N.A.	N.A.	N.A.	N.A.	N.A.
Gapvd1	24.2954	22.7744	25.2402	22.5623	24.3154	25.0606	25.6393	24.3512	25.335	24.7441	23.3711	24.2618	23.3685	26.4278	25.8118	21.8479	26.0246	25.4005	N.D.	N.D.	N.D.	N	N.A.	N.A.	N.A.	N.A.	N.A.	N.A.
Gart	25.8934	27.3167	26.7201	26.1553	26.9353	27.4222	27.3821	27.1299	26.7803	26.9359	24.8871	27.1707	26.495	27.3147	27.2166	25.8911	27.6549	27.3322	N.D.	N.D.	N.D.	N	N.A.	N.A.	N.A.	N.A.	N.A.	N.A.
Pddc1	23.7677	24.1311	23.8581	14.8641	14.5126	14.9411	23.3198	22.6776	22.3107	15.2037	14.3347	14.861	23.1188	23.8442	23.5265	23.9597	23.6347	24.225	N.D.	N.D.	N.D.	N	N.A.	N.A.	N.A.	N.A.	N.A.	N.A.
D10Jhu81e	24.2344	24.7854	24.8927	23.8749	24.8169	25.3639	25.8089	25.2514	24.3384	24.5093	23.6273	25.4263	24.2814	26.0399	25.3979	23.7157	26.3176	25.6538	N.D.	N.D.	N.D.	N	N.A.	N.A.	N.A.	N.A.	N.A.	N.A.
Gatm	14.1842	15.0225	14.7313	14.9238	15.0988	14.7992	25.7326	25.4935	23.0624	25.7574	25.1558	24.1047	22.098	24.0093	21.7045	21.5404	22.8383	22.3327	N.D.	N.D.	N.D.	N	N.A.	N.A.	N.A.	N.A.	N.A.	N.A.
Gba	21.8525	22.179	21.4209	14.973	14.7996	14.5822	21.8137	22.0981	21.4557	21.5293	21.3286	21.0715	21.0744	21.4351	21.2719	15.1343	14.7229	14.9956	N.D.	N.D.	N.D.	N	N.A.	N.A.	N.A.	N.A.	N.A.	N.A.
Gbf1	22.4266	21.9653	22.5159	21.7423	21.1757	22.1476	23.3688	23.6188	23.0667	23.1255	22.7562	22.262	24.0438	24.1592	24.1015	23.9561	24.1909	23.6782	N.D.	N.D.	N.D.	N	N.A.	N.A.	N.A.	N.A.	N.A.	N.A.
Gbgt1	17.7298	19.3107	17.5546	17.566	17.5373	17.5092	22.0587	24.6567	24.2436	22.4395	20.8293	23.3721	22.1607	23.7386	22.7644	21.9075	23.7612	16.8935	N.D.	N.D.	N.D.	N	N.A.	N.A.	N.A.	N.A.	N.A.	N.A.
Gbp1	14.9506	15.037	15.171	14.6057	15.1055	14.8273	26.4125	22.1574	22.4892	23.5896	23.6078	23.7307	25.6638	24.613	24.5198	23.375	25.2676	24.0496	N.D.	N.D.	N.D.	N	N.A.	N.A.	N.A.	N.A.	N.A.	N.A.
Gbp4	19.9519	21.5328	19.7767	19.7881	22.4072	23.4899	26.6458	27.0369	25.9348	26.9435	25.5268	28.6241	26.9669	27.5728	27.5858	26.5249	27.9437	27.7793	N.D.	N.D.	N.D.	N	N.A.	N.A.	N.A.	N.A.	N.A.	N.A.
Gbp5	24.3927	25.9736	24.2175	22.8422	25.7093	26.5808	29.458	29.2856	29.2345	29.2783	29.082	29.8238	29.1776	30.6856	29.9665	30.3841	31.0164	30.3892	N.D.	N.D.	N.D.	N	N.A.	N.A.	N.A.	N.A.	N.A.	N.A.
Gbp7	23.3238	19.9054	20.8449	24.3604	24.0861	23.7618	28.7452	27.6949	27.3101	28.1529	27.873	28.4737	27.5849	28.0482	27.8085	27.1494	28.2001	27.1973	N.D.	N.D.	N.D.	N	N.A.	N.A.	N.A.	N.A.	N.A.	N.A.
Gclm	23.9732	26.9215	26.0776	24.0048	26.0523	26.8421	26.6817	26.363	26.1499	26.1587	24.3969	26.3061	26.0057	26.6501	25.0901	24.9665	27.0933	26.3709	N.D.	N.D.	N.D.	N	N.A.	N.A.	N.A.	N.A.	N.A.	N.A.
Gcn1l1	22.7528	22.684	24.2655	24.0027	25.754	26.4989	26.2867	25.7992	25.19	24.8966	22.6213	26.5607	23.0729	27.3917	26.8621	23.9031	27.7326	26.847	N.D.	N.D.	N.D.	N	N.A.	N.A.	N.A.	N.A.	N.A.	N.A.
Gda	26.0621	26.058	26.0667	26.158	25.7934	25.3266	27.6081	26.5467	24.6529	26.7459	25.8766	25.1844	26.4004	27.1216	25.7536	25.6539	26.5118	26.4426	N.D.	N.D.	N.D.	N	N.A.	N.A.	N.A.	N.A.	N.A.	N.A.
Gdi1	23.1165	24.784	24.1787	23.8047	23.3132	22.5996	24.2788	24.2691	24.2876	23.3839	22.9196	22.2301	21.8748	25.533	24.8604	24.1662	25.5176	24.9348	N.D.	N.D.	N.D.	N	N.A.	N.A.	N.A.	N.A.	N.A.	N.A.
Gfpt1	21.8769	23.8707	23.099	24.8574	24.291	25.2628	25.2324	25.9671	25.6556	25.7393	23.3083	26.129	25.0006	26.4642	25.4203	22.4357	26.7109	26.2275	N.D.	N.D.	N.D.	N	N.A.	N.A.	N.A.	N.A.	N.A.	N.A.
Gga1	23.0993	23.4121	23.6682	23.3006	22.7358	23.7077	24.9002	24.9828	24.8775	25.1941	24.6675	23.8294	22.9315	23.8868	22.4618	22.9252	22.1241	22.1742	N.D.	N.D.	N.D.	N	N.A.	N.A.	N.A.	N.A.	N.A.	N.A.
Gga2	21.3159	21.1988	21.3559	22.8631	21.8344	22.4405	25.2695	26.1458	22.6653	21.5649	21.1594	20.6041	14.808	14.9451	14.7469	21.7173	21.389	21.2677	N.D.	N.D.	N.D.	N	N.A.	N.A.	N.A.	N.A.	N.A.	N.A.
Gga3	15.2276	15.3618	14.8953	24.7317	24.1655	25.1374	21.8601	22.0537	22.0064	23.9278	23.3948	23.5585	22.0515	22.8885	23.4145	21.1952	23.24	23.7606	N.D.	N.D.	N.D.	N	N.A.	N.A.	N.A.	N.A.	N.A.	N.A.
Git2	15.1521	14.1052	14.6523	22.3808	21.8122	22.784	14.9336	14.5114	14.5982	22.8037	22.5836	22.5991	23.0383	23.6144	22.0643	22.4709	22.9221	22.6477	N.D.	N.D.	N.D.	N	N.A.	N.A.	N.A.	N.A.	N.A.	N.A.
Git2tr	24.4422	25.0023	24.8084	24.3304	24.4541	24.5639	26.1549	26.0339	26.1288	24.8033	22.8412	25.0272	25.5389	26.6139	24.1525	23.7542	25.6069	25.7597	N.D.	N.D.	N.D.	N	N.A.	N.A.	N.A.	N.A.	N.A.	N.A.
Gyk	15.1073	15.4047	14.8784	20.8161	20.257	21.2289	23.3185	22.7248	23.7364	23.0849	22.5566	21.725	22.9383	22.1903	23.4302	24.0209	23.7911	24.2197	N.D.	N.D.	N.D.	N	N.A.	N.A.	N.A.	N.A.	N.A.	N.A.
Gla	23.1919	23.3466	23.8725	22.5001	23.6668	24.2833	24.6891	23.1114	22.4907	24.3358	23.7826	22.8713	23.8397	25.2073	24.0669	23.0695	25.0584	24.4895	N.D.	N.D.	N.D.	N	N.A.	N.A.	N.A.	N.A.	N.A.	N.A.
Glg1	23.9912	25.4363	25.2862	24.7029	24.1366	25.1085	24.7274	24.6299	24.8185	24.2774	23.8315	24.646	23.7415	23.8725	23.8082	22.7562	23.7161	23.3155	N.D.	N.D.	N.D.	N	N.A.	N.A.	N.A.	N.A.	N.A.	N.A.
Glipr2	14.678	14.7329	14.6808	14.7631	14.7299	14.6992	26.2172	25.3816	23.1675	14.6618	14.6857	14.8218	23.4657	23.772	23.0771	23.5058	24.0635	22.5875	N.D.	N.D.	N.D.	N	N.A.	N.A.	N.A.	N.A.	N.A.	N.A.
Glod4	25.7802	25.3511	24.7337	25.8792	26.6269	27.1007	26.6175	25.1094	24.9426	26.0116	25.3387	26.7407	26.2697	26.1841	27.0908	20.9971	27.194	26.7786	N.D.	N.D.	N.D.	N	N.A.	N.A.	N.A.	N.A.	N.A.	N.A.
Glrx	22.3788	22.4633	22.539	23.5503	22.983	23.9549	23.8984	23.9656	23.4909	24.6585	25.0658	25.3829	25.9386	26.3046	25.5174	23.2875	26.1439	25.3827	N.D.	N.D.	N.D.	N	N.A.	N.A.	N.A.	N.A.	N.A.	N.A.
Glrx3	22.2616	24.8531	23.3155	21.8133	23.1225	23.7764	22.6362	25.2346	23.5369	23.6509	22.6361	21.9334	21.4952	22.9119	22.407	22.3698	23.2336	21.948	N.D.	N.D.	N.D.	N	N.A.	N.A.	N.A.	N.A.	N.A.	N.A.
Glstr	22.6048	24.8905	23.1767	24.9381	24.3716	25.3435	23.3263	23.5067	23.1185	23.0859	23.7509	26.0743	23.7831	24.1712	23.99	23.4644	24.0295	23.8804	N.D.	N.D.	N.D.	N	N.A.	N.A.	N.A.	N.A.	N.A.	N.A.
Gls	26.0606	25.9152	26.1747	25.8959	25.9249	25.9523	26.1023	26.9429	26.2988	26.502	23.9275	26.4196	26.4149	27.6893	26.9356	26.1306	27.6931	26.9383	N.D.	N.D.	N.D.	N	N.A.	N.A.	N.A.	N.A.	N.A.	N.A.
Gltp	25.3654	25.9496	26.2458	25.0536	26.6681	27.3883	26.0384	26.2712	25.3669	26.1679	24.7864	27.2715	25.9342	27.2993	26.9884	25.8947	26.8298	27.2689	N.D.	N.D.	N.D.	N	N.A.	N.A.	N.A.	N.A.	N.A.	N.A.
Gm2a	24.923	24.8485	24.1499	23.3638	23.7706	24.0765	25.626	23.6516	24.1749	24.183	24.051	23.8683	22.7641	26.1229	23.8244	24.0949	26.6124	25.3484	N.D.	N.D.	N.D.	N	N.A.	N.A.	N.A.	N.A.	N.A.	N.A.
Gbp6	18.7305	20.3114	18.5552	18.5666	18.5379	18.5098	27.8003	27.037	26.7699	27.0878	26.0636	25.4752	26.8966	27.3132	26.8093	27.1309	27.4348	27.2608	N.D.	N.D.	N.D.	N	N.A.	N.A.	N.A.	N.A.	N.A.	N.A.
Gm4951	15.3366	14.8451	14.9394	14.609	15.2272	14.9271	26.2717	24.5645	25.3977	21.8683	21.5456	21.123	24.7955	24.692	24.4172	24.4564	24.4434	24.6661	N.D.	N.D.	N.D.	N	N.A.	N.A.	N.A.	N.A.	N.A.	N.A.
Gm5478	24.8877	23.0046	24.2339	14.711	15.1127	14.5535	15.269	14.8287	14.8844	24.1515	24.0625	23.7266	23.2077	23.0718	23.2835	23.8484	23.4754	22.9735	N.D.	N.D.	N.D.	N	N.A.	N.A.	N.A.	N.A.	N.A.	N.A.
Gmfb	19.2169	23.5041	19.0416	19.053	24.5135	25.5014	22.9567	22.1806	18.342	23.1409	22.3164	24.2382	23.7711	25.0956	24.9075	19.4412	24.9111	26.0825	N.D.	N.D.	N.D.	N	N.A.	N.A.	N.A.	N.A.	N.A.	N.A.
Gmfg	25.5461	25.0726	25.5479	25.5432	25.143	24.6132	24.3664	25.3558	25.6876	25.7432	25.2278	21.355	24.6327	25.4216	25.9607	21.8453	25.5056	24.8587	N.D.	N.D.	N.D.	N	N.A.	N.A.	N.A.	N.A.	N.A.	N.A.
Gmip	22.3303	21.9075	22.2965	15.248	14.4427	14.9869	23.3146	21.6245	20.9744	24.056	24.033	24.3552	24.0489	24.7082	22.7978	24.4689	25.0721	23.4122	N.D.	N.D.	N.D.	N	N.A.	N.A.	N.A.	N.A.	N.A.	N.A.
Gmppa	25.5843	25.7266	24.9868	25.3165	25.4305	25.5323	26.6861	25.2568	25.1589	25.2208	24.6126	25.1073	24.412	25.5326	24.357	24.9914	25.6051	25.0902	N.D.	N.D.	N.D.	N	N.A.	N.A.	N.A.	N.A.	N.A.	N.A.
Gmppb	25.5593	25.9132	25.6727	25.969	25.5793	25.0685	26.1783	24.9023	25.5717	26.6266	26.3322	25.2618	25.8421	25.669	25.0788	24.9207	26.314	25.6597	N.D.	N.D.	N.D.	N	N.A.	N.A.	N.A.	N.A.	N.A.	N.A.
Gmps	21.4403	21.7545	22.0135	21.9242	23.2302	23.8833	23.6597	20.8836	22.8555	22.9037	22.9626	23.3978	24.082	23.7087	24.2465	24.3607	24.6327	24.0246	N.D.	N.D.	N.D.	N	N.A.	N.A.	N.A.	N.A.	N.A.	N.A.
Gna13	24.4904	25.3823	25.5967	25.6304	25.5584	25.4856	25.5154	26.607	25.3721	25.858	24.9097	25.0826	24.9129	25.4913	24.5106	25.6466	25.7333	24.9339	N.D.	N.D.	N.D.	N	N.A.	N.A.	N.A.	N.A.	N.A.	N.A.
Gna14	22.0284	22.1759	22.8145	20.5439	19.9724	20.9443	14.9586	15.0606	15.0875	23.2999	22.5476	20.8744	15.139	14.661	14.6798	20.6285	20.9337	20.8093	N.D.	N.D.	N.D.	N	N.A.	N.A.	N.A.	N.A.	N.A.	N.A.
Gnai3	19.7521	25.4351	25.8583	24.9166	25.334	25.6462	25.5673	25.822	25.1863	25.905	26.2015	24.8314	25.47	24.7216	25.1835	24.8878	24.8279	25.4712	N.D.	N.D.	N.D.	N	N.A.	N.A.	N.A.	N.A.	N.A.	N.A.
Gnaq	24.8959	26.3774	25.9466	25.2985	25.3109	25.3227	25.2921	26.0507	25.8589	25.806	25.4177	25.5238	25.5888	25.6288	25.1464	25.783	25.7502	23.9975	N.D.	N.D.	N.D.	N	N.A.	N.A.	N.A.	N.A.	N.A.	N.A.
Gnas	25.8152	26.7205	26.5681	26.0926	26.1793	26.2581	27.0696	26.3152	26.39	26.7927	26.6115	26.4015	25.8385	26.6976	24.9699	25.0996	26.219	26.3329	N.D.	N.D.	N.D.	N	N.A.	N.A.	N.A.	N.A.	N.A.	N.A.
Gnb1	28.5539	28.9877	29.502	28.948	29.1743	29.3629	30.1906	28.7513	29.0776	29.5327	29.0854	28.6162	29.2117	29.6288	29.4962	29.2398	29.5356	29.1315	N.D.	N.D.	N.D.	N	N.A.	N.A.	N.A.	N.A.	N.A.	N.A.
Gng12	24.964	26.0634	26.2085	25.3776	24.874	24.1331	26.3916	26.0757	25.7895	26.6516	26.461	25.9026	26.2759	25.4695	25.0075	25.7834	17.4406	24.0759	N.D.	N.D.	N.D.	N	N.A.	N.A.	N.A.	N.A.	N.A.	N.A.
Gng2	21.5553	21.9548	21.0059	15.2315	14.4986	14.5194	22.8098	23.4756	21.5332	21.2027	21.1155	21.2803	22.2938	22.5417	21.7501	22.4478	22.644	22.7785	N.D.	N.D.	N.D.	N	N.A.	N.A.	N.A.	N.A.	N.A.	N.A.
Gng5	23.9859	23.1259	20.6938	23.8324	23.267	24.2389	27.438	24.5511	26.2735	25.593	24.686	21.6903	25.4462	25.1497	24.7767	24.1049	24.3094	24.3651	N.D.	N.D.	N.D.	N	N.A.	N.A.	N.A.	N.A.	N.A.	N.A.
Gnpda1	26.393	27.7636	27.6751	26.0044	27.3882	28.06	27.9772	26.4574	26.2396	27.4226	26.6125	27.2341	27.3335	27.7009	27.1553	26.9059	27.6411	27.0756	N.D.	N.D.	N.D.	N	N.A.	N.A.	N.A.	N.A.	N.A.	N.A.
Golga2	23.1108	20.4944	23.3893	22.7776	22.6734	22.5656	23.2019	25.2275	24.2996	22.4713	22.013	23.1205	22.8371	24.4998	22.2499	24.1122	24.8336	24.3326	N.D.	N.D.	N.D.	N	N.A.	N.A.	N.A.	N.A.	N.A.	N.A.
Golga4	20.8226	20.4296	20.8071	14.5651	15.0384	15.0162	20.9016	21.0954	20.6969	14.6002	14.6326	14.7979	22.637	23.7406	24.0818	22.8171	23.7344	19.6607	N.D.	N.D.	N.D.	N	N.A.	N.A.	N.A.	N.A.	N.A.	N.A.
Golgb1	21.9853	22.0442	21.8047	23.3723	24.9766	25.6948	25.0204	25.0117	24.8544	24.9083	25.0179	25.1201	26.2807	26.8864	25.2165	25.9075	26.4413	25.051	N.D.	N.D.	N.D.	N	N.A.	N.A.	N.A.	N.A.	N.A.	N.A.
Golph3	22.2934	23.5336	23.5891	22.2105	22.9912	23.4784	23.3352	23.0544	23.2015	23.4827	23.976	24.344	23.9847	24.308	23.678	21.7974	23.9277	24.516	N.D.	N.D.	N.D.	N	N.A.	N.A.	N.A.	N.A.	N.A.	N.A.
Golph3l	21.5339	23.4638	23.6011	19.3237	18.7675	19.7394	24.4592	24.7309	24.1246	21.2995	23.8459	23.182	23.1193	21.311	22.483	23.2004	21.8256	22.2643	N.D.	N.D.	N.D.	N	N.A.	N.A.	N.A.	N.A.	N.A.	N.A.
Gosr1	22.6443	21.356	23.2762	20.2118	19.6431	20.615	23.4651	21.3391	22.7026	23.0921	22.3043	20.4445	22.2522	22.0705	21.7096	22.1839	21.7116	21.7751	N.D.	N.D.	N.D.	N	N.A.	N.A.	N.A.	N.A.	N.A.	N.A.
Got2	27.3929	28.7954	28.5212	28.0339	28.45	28.7613	29.1457	28.6856	28.0404	28.5341	26.5075	28.6865	28.7538	28.9666	28.7586	27.4883	29.2889	28.7238	N.D.	N.D.	N.D.	N	N.A.	N.A.	N.A.	N.A.	N.A.	N.A.
Gpd1l	23.2865	23.3335	22.8458	14.3443	14.6567	14.6818	25.7056	24.4046	22.7516	23.2274	23.5959	24.1638	20.9901	24.9221	22.7214	23.2203	25.2202	21.7641	N.D.	N.D.	N.D.	N	N.A.	N.A.	N.A.	N.A.	N.A.	N.A.
Gpd2	26.3254	26.2	26.768	26.6764	27.1443	27.4849	21.5683	27.79	27.0141	27.809	23.9554	27.8466	27.3239	28.7128	28.0687	27.1323	28.5231	28.4892	N.D.	N.D.	N.D.	N	N.A.	N.A.	N.A.	N.A.	N.A.	N.A.
Gpi	30.2724	30.805	30.5803	30.5823	30.5979	30.6127	31.1184	31.0285	30.9002	30.6938	30.4462	30.5695	30.7755	31.7209	31.4448	30.4355	31.5735	31.2134	N.D.	N.D.	N.D.	N	N.A.	N.A.	N.A.	N.A.	N.A.	N.A.
Gpnmb	26.9441	27.4418	27.107	26.2771	25.969	25.5941	23.7317	22.8248	24.2856	22.6488	22.5592	22.4631	23.8805	25.2925	24.7529	22.9343	24.0164	23.5751	N.D.	N.D.	N.D.	N	N.A.	N.A.	N.A.	N.A.	N.A.	N.A.
Gpr84	19.0246	20.6055	18.8494	24.262	23.6061	22.4428	22.7645	22.847	18.1498	19.0844	22.1241	18.7586	18.0248	22.1756	19.8946	23.931	16.1968	22.0397	N.D.	N.D.	N.D.	N	N.A.	N.A.	N.A.	N.A.	N.A.	N.A.
Gps1	24.649	26.0897	25.5068	20.9942	24.2813	25.1788	26.6587	25.6455	24.6321	25.5568	24.2046	24.8226	24.7428	26.2398	25.7322	24.3177	26.0822	25.6091	N.D.	N.D.	N.D.	N	N.A.	N.A.	N.A.	N.A.	N.A.	N.A.
Gpx1	25.3344	26.8658	27.022	25.5231	25.8843	26.1629	27.5541	27.2142	26.6249	27.0054	25.6069	26.891	26.8814	26.5082	26.7028	26.6579	26.652	26.4411	N.D.	N.D.	N.D.	N	N.A.	N.A.	N.A.	N.A.	N.A.	N.A.
Gpx4	24.651	25.2745	24.4351	23.8291	23.0019	21.0339	26.2234	24.2672	23.9521	22.6963	24.1887	24.4777	24.7683	23.3127	23.6311	23.3899	23.8448	24.2228	N.D.	N.D.	N.D.	N	N.A.	N.A.	N.A.	N.A.	N.A.	N.A.
Grhpr	23.9281	24.2293	24.7241	24.0737	23.045	23.6486	24.8397	24.4213	23.8302	24.4151	24.9169	24.5684	23.8323	25.4644	25.3469	25.808	25.7031	25.9058	N.D.	N.D.	N.D.	N	N.A.	N.A.	N.A.	N.A.	N.A.	N.A.
Grid2	23.0551	23.3946	23.3215	21.3959	20.827	21.7989	22.3396	22.366	22.5655	24.5426	23.857	22.5071	24.6087	24.4662	24.5701	23.8596	23.7467	23.4103	N.D.	N.D.	N.D.	N	N.A.	N.A.	N.A.	N.A.	N.A.	N.A.
Adrbk1	23.6366	24.6385	21.2651	24.4085	24.6489	24.8475	25.0587	24.4656	24.6577	25.0089	22.1211	25.937	25.3529	25.8941	26.0825	24.7228	26.3169	25.5902	N.D.	N.D.	N.D.	N	N.A.	N.A.	N.A.	N.A.	N.A.	N.A.
Grpel1	22.1786	25.2192	25.2981	24.1916	23.5824	22.5674	24.7635	25.3308	24.3473	24.4658	23.817	24.2841	23.3338	24.7619	23.8107	17.671	24.8789	23.0393	N.D.	N.D.	N.D.	N	N.A.	N.A.	N.A.	N.A.	N.A.	N.A.
Gsk3a	22.6024	22.5618	22.4546	22.8905	22.3236	23.2955	24.5377	24.3322	25.0681	21.7185	21.4861	21.7242	22.2311	21.8648	21.9654	21.7326	21.7996	21.6676	N.D.	N.D.	N.D.	N	N.A.	N.A.	N.A.	N.A.	N.A.	N.A.
Gsk3b	23.8387	24.405	24.8766	24.5976	24.6418	24.683	25.817	24.4224	24.7422	25.1963	22.9824	24.8167	23.5109	23.8756	24.1755	22.9806	17.0551	24.5312	N.D.	N.D.	N.D.	N	N.A.	N.A.	N.A.	N.A.	N.A.	N.A.
Gsn	29.5526	29.3966	29.5128	29.4704	29.2324	28.9595	30.6162	29.0494	28.6871	29.3505	28.8681	28.7361	28.9674	28.6202	28.4912	28.9739	29.3649	28.7942	N.D.	N.D.	N.D.	N	N.A.	N.A.	N.A.	N.A.	N.A.	N.A.
Gsr	26.2194	27.4212	27.5	26.5691	27.1274	27.5154	27.4167	27.4591	26.9681	26.6772	26.1159	27.2838	26.893	27.1659	26.7354	26.7393	27.6028	27.3951	N.D.	N.D.	N.D.	N	N.A.	N.A.	N.A.	N.A.	N.A.	N.A.
Gss	27.4704	22.8999	23.1359	27.1141	26.3503	24.7459	24.946	22.1515	21.6166	24.0108	24.5247	24.9022	22.9193	23.275	22.2411	21.9141	24.2993	23.4962	N.D.	N.D.	N.D.	N	N.A.	N.A.	N.A.	N.A.	N.A.	N.A.
Gstm2	22.8646	22.4335	23.1997	14.7519	14.5077	14.793	15.0417	15.0498	14.955	15.2545	15.0468	14.9217	22.5627	23.7299	23.2623	22.2992	23.7586	18.7479	N.D.	N.D.	N.D.	N	N.A.	N.A.	N.A.	N.A.	N.A.	N.A.
Gsto1	28.6281	29.0861	28.7827	28.8596	28.5964	28.2881	30.6506	28.813	28.844	29.0225	26.6976	27.9572	27.647	28.8103	28.9317	28.3584	29.001	28.5615	N.D.	N.D.	N.D.	N	N.A.	N.A.	N.A.	N.A.	N.A.	N.A.
Gstp1	23.4957	24.6099	24.8366	23.8954	24.9264	25.5026	23.9796	25.0193	25.0344	23.816	24.5965	24.8831	24.791	27.1202	24.9271	23.7013	27.2484	26.2837	N.D.	N.D.	N.D.	N	N.A.	N.A.	N.A.	N.A.	N.A.	N.A.
Gtpbp4	18.1769	19.7578	18.0016	18.013	16.9567	18.9425	21.9167	18.1489	17.3021	18.2367	21.2764	17.9109	17.1771	15.6085	19.0469	18.4012	15.349	19.7961	N.D.	N.D.	N.D.	N	N.A.	N.A.	N.A.	N.A.	N.A.	N.A.
Gvin1	27.9758	28.3145	28.6537	28.2279	28.9511	29.4148	30.8563	30.6748	30.0371	30.241	29.814	30.888	30.0786	31.0332	30.7245	29.7606	30.7741	30.2999	N.D.	N.D.	N.D.	N	N.A.	N.A.	N.A.	N.A.	N.A.	N.A.
H1f0	27.7155	24.4986	24.627	27.9588	26.8945	22.5468	28.169	18.8097	22.8564	23.2415	30.7013	22.5015	27.285	23.4748	24.9379	27.8729	22.3927	24.1973	N.D.	N.D.	N.D.	N	N.A.	N.A.	N.A.	N.A.	N.A.	N.A.
H2-Ab1	27.6929	28.0497	28.0402	28.3602	28.2966	28.2328	29.6019	29.4355	29.4112	29.8368	29.5235	29.3694	29.0136	29.231	28.1989	29.3942	29.7351	28.8299	N.D.	N.D.	N.D.	N	N.A.	N.A.	N.A.	N.A.	N.A.	N.A.
H2-DMa	15.0194	14.821	15.0014	24.0153	23.4492	24.4211	27.1304	27.1355	27.1256	26.6551	26.9537	26.3544	26.382	25.8877	25.3603	25.6859	24.0178	25.9691	N.D.	N.D.	N.D.	N	N.A.	N.A.	N.A.	N.A.	N.A.	N.A.
H2-DMb1	24.1516	25.3956	23.6351	24.3868	24.5796	24.7435	27.774	26.395	26.8768	27.1259	25.9209	26.4301	25.4052	26.0211	25.1828	25.2788	25.5908	25.1215	N.D.	N.D.	N.D.	N	N.A.	N.A.	N.A.	N.A.	N.A.	N.A.
H2-DMb2	14.5807	15.3007	14.5055	23.18	22.613	23.5849	14.9233	14.7366	14.8725	14.9701	15.1694	14.3526	24.9634	25.4093	24.3131	25.7722	26.1633	25.233	N.D.	N.D.	N.D.	N	N.A.	N.A.	N.A.	N.A.	N.A.	N.A.
H2-Eb1	26.3916	25.4607	26.3788	26.7305	26.1694	25.2881	29.1235	28.4164	28.2096	28.1676	27.4409	27.6845	27.4837	27.5147	27.1773	26.8058	27.4718	26.7702	N.D.	N.D.	N.D.	N	N.A.	N.A.	N.A.	N.A.	N.A.	N.A.
H2-K1	25.8896	26.1301	26.8009	27.1166	26.7338	26.2354	27.9323	28.1336	27.7321	28.4097	27.3766	27.4503	28.3287	27.74	26.7174	28.1172	27.7655	27.6432	N.D.	N.D.	N.D.	N	N.A.	N.A.	N.A.	N.A.	N.A.	N.A.
H2-M2	14.9875	14.763	14.0372	23.7596	24.0129	24.2207	22.9023	23.1377	23.129	25.8526	25.0653	23.1994	24.6082	24.5441	24.8591	24.1914	25.268	23.1386	N.D.	N.D.	N.D.	N	N.A.	N.A.	N.A.	N.A.	N.A.	N.A.
H2-T23	19.7205	21.3015	19.5453	19.5567	19.528	19.4999	26.3073	24.4641	24.0846	23.3515	22.82	21.832	18.7207	24.5343	23.3934	19.9449	23.522	22.8475	N.D.	N.D.	N.D.	N	N.A.	N.A.	N.A.	N.A.	N.A.	N.A.
H2afv	23.1329	24.8923	24.0911	22.5449	21.5162	22.1207	24.5812	22.8944	23.9721	15.0668	14.7694	14.7453	15.044	14.4217	15.0687	15.2451	14.0876	15.0861	N.D.	N.D.	N.D.	N	N.A.	N.A.	N.A.	N.A.	N.A.	N.A.
H2afy	27.8682	28.1996	27.6683	27.4947	27.153	26.7247	28.2386	27.1883	27.2666	26.4852	27.5949	27.3507	26.924	24.7941	26.7181	25.9731	26.5842	26.0915	N.D.	N.D.	N.D.	N	N.A.	N.A.	N.A.	N.A.	N.A.	N.A.
Hacd3	22.6077	24.6833	24.877	22.7718	24.739	25.5177	24.7515	25.1468	24.2788	24.5014	24.9405	25.2769	22.3206	24.6163	24.1393	23.313	25.0725	21.7843	N.D.	N.D.	N.D.	N	N.A.	N.A.	N.A.	N.A.	N.A.	N.A.
Hadhb	27.017	27.8054	27.3587	27.0204	27.2063	27.3649	28.6363	27.5546	27.7083	27.8301	26.526	27.1837	27.4856	27.8761	27.869	27.1835	27.2471	27.6088	N.D.	N.D.	N.D.	N	N.A.	N.A.	N.A.	N.A.	N.A.	N.A.
Hars	25.684	25.1467	25.0093	24.9711	23.9424	24.546	26.3542	25.2051	23.0371	23.2224	23.1167	23.261	23.477	22.0828	22.9423	25.1885	23.6958	25.9066	N.D.	N.D.	N.D.	N	N.A.	N.A.	N.A.	N.A.	N.A.	N.A.
Hcfc1	23.4076	23.1706	23.3458	22.4909	21.9548	21.137	23.6562	22.494	21.8242	24.1141	23.3772	21.7896	19.689	19.6094	19.7536	23.4662	19.2559	22.5396	N.D.	N.D.	N.D.	N	N.A.	N.A.	N.A.	N.A.	N.A.	N.A.
Hck	27.1421	27.0672	27.4125	27.0365	27.5143	27.8603	28.9442	27.4795	27.7454	28.1103	27.3192	28.1793	27.6646	28.5993	28.3068	27.7916	28.3616	28.1757	N.D.	N.D.	N.D.	N	N.A.	N.A.	N.A.	N.A.	N.A.	N.A.
Hcls1	19.1985	20.7794	19.0233	19.0346	19.006	18.9779	22.9384	23.0883	23.228	23.4481	24.3874	18.9325	18.1987	16.6301	20.0685	19.4228	16.3707	18.3622	N.D.	N.D.	N.D.	N	N.A.	N.A.	N.A.	N.A.	N.A.	N.A.
Hdac1	14.7754	15.2201	15.092	22.1372	22.5176	22.8079	24.497	24.4713	24.3755	22.7226	22.687	22.5974	22.9446	25.4732	22.1658	21.5282	26.2417	24.8546	N.D.	N.D.	N.D.	N	N.A.	N.A.	N.A.	N.A.	N.A.	N.A.
Hdhd2	14.9027	14.9601	14.2426	24.0833	23.5162	24.4881	14.8805	14.4333	14.9028	23.5601	23.3929	23.2878	23.9844	24.2889	23.5969	23.8975	23.8636	23.931	N.D.	N.D.	N.D.	N	N.A.	N.A.	N.A.	N.A.	N.A.	N.A.
Hdlbp	24.2929	23.5177	23.4535	25.0072	25.1183	25.2176	22.1039	23.8078	24.1311	25.1398	22.5505	21.8886	24.0235	25.6576	24.2377	23.4561	25.0534	24.6843	N.D.	N.D.	N.D.	N	N.A.	N.A.	N.A.	N.A.	N.A.	N.A.
Heatr6	14.5018	14.9005	14.6408	20.9856	20.4224	21.3943	15.0838	14.6266	14.7894	21.5057	20.8111	21.3441	22.7831	23.6953	23.3086	24.8664	24.9311	24.8757	N.D.	N.D.	N.D.	N	N.A.	N.A.	N.A.	N.A.	N.A.	N.A.
Hectd1	21.7086	21.9897	22.2204	22.0085	21.3792	20.3033	22.2191	21.6061	22.6465	23.1461	22.2659	20.2608	22.9602	23.7652	20.9815	23.5155	24.321	21.527	N.D.	N.D.	N.D.	N	N.A.	N.A.	N.A.	N.A.	N.A.	N.A.
Hectd3	21.1661	21.7509	21.6286	23.0389	22.0102	22.6161	22.3224	22.6611	21.8833	21.8498	21.833	22.2812	21.4949	22.6221	22.1673	24.6435	24.4238	24.5804	N.D.	N.D.	N.D.	N	N.A.	N.A.	N.A.	N.A.	N.A.	N.A.
Helz2	21.3053	21.4965	21.5521	22.8447	21.998	19.8924	22.2048	22.4431	21.9259	23.7818	23.2113	22.254	24.5994	24.1665	24.9316	23.8733	26.1124	26.4872	N.D.	N.D.	N.D.	N	N.A.	N.A.	N.A.	N.A.	N.A.	N.A.
Herc4	14.7428	14.5196	14.695	24.3163	23.75	24.7219	15.1446	14.9369	14.9727	24.5064	24.4307	24.0945	24.2426	24.4505	23.9997	24.2075	24.3408	24.0609	N.D.	N.D.	N.D.	N	N.A.	N.A.	N.A.	N.A.	N.A.	N.A.
Hexa	24.1738	25.238	24.916	24.0703	23.5036	24.4755	23.4927	23.5845	23.6428	24.5243	23.5231	24.1091	23.2163	24.8967	24.595	21.3042	26.6449	26.3152	N.D.	N.D.	N.D.	N	N.A.	N.A.	N.A.	N.A.	N.A.	N.A.
Hexb	22.62	24.3459	25.6454	22.9941	24.4524	25.1409	26.9725	23.5252	23.8222	25.5953	23.1409	24.0898	24.2915	25.8989	25.5657	23.8851	26.0252	25.8181	N.D.	N.D.	N.D.	N	N.A.	N.A.	N.A.	N.A.	N.A.	N.A.
Hgsnat	25.5999	26.7896	26.3809	25.4023	25.0915	24.7124	27.1228	26.0637	25.6203	25.7377	25.5099	24.5038	23.0495	25.3881	24.4026	24.3172	24.6887	24.1399	N.D.	N.D.	N.D.	N	N.A.	N.A.	N.A.	N.A.	N.A.	N.A.
Hibadh	24.3373	23.9835	23.4533	23.2084	22.6413	23.6132	25.6512	24.7806	22.2355	23.9906	24.0024	24.0134	24.5905	24.248	23.7975	23.9667	23.9903	23.9419	N.D.	N.D.	N.D.	N	N.A.	N.A.	N.A.	N.A.	N.A.	N.A.
Hint1	24.5066	24.1207	23.7354	23.8702	23.4648	22.9252	25.5275	23.696	23.8995	23.9355	23.6107	22.3955	18.8404	24.7694	22.0108	23.3041	24.7581	23.9208	N.D.	N.D.	N.D.	N	N.A.	N.A.	N.A.	N.A.	N.A.	N.A.
Hip1	26.3006	26.8752	27.6272	27.2292	27.5658	27.8289	28.1213	27.5901	27.5172	26.8686	25.2525	27.3872	26.8286	27.0629	26.5197	26.5968	26.8676	26.7496	N.D.	N.D.	N.D.	N	N.A.	N.A.	N.A.	N.A.	N.A.	N.A.
Hist1h2ah	28.9067	30.8142	30.2089	27.8676	27.5737	27.2204	30.1638	28.7287	30.6908	28.0681	25.1461	26.8082	26.8049	24.6536	27.4288	26.177	26.7648	26.5643	N.D.	N.D.	N.D.	N	N.A.	N.A.	N.A.	N.A.	N.A.	N.A.
Hist1h3a	22.9401	22.6713	21.8735	23.151	22.1223	22.7269	21.7279	21.3052	22.0579	14.9216	15.2029	14.9874	14.5746	15.1782	14.7508	23.133	22.9663	23.2297	N.D.	N.D.	N.D.	N	N.A.	N.A.	N.A.	N.A.	N.A.	N.A.
Hist1h3b	28.7547	30.784	27.869	29.5229	28.4942	29.0984	27.8272	28.2511	27.2241	29.5469	30.5125	25.137	26.8193	26.8919	26.9934	28.1824	27.6345	26.7405	N.D.	N.D.	N.D.	N	N.A.	N.A.	N.A.	N.A.	N.A.	N.A.
Hk1	26.9189	27.4886	28.1057	27.2179	27.6192	27.9219	28.9146	28.3609	27.7565	28.4168	26.3997	28.5003	27.0655	28.6199	28.5802	26.6839	28.7591	28.5522	N.D.	N.D.	N.D.	N	N.A.	N.A.	N.A.	N.A.	N.A.	N.A.
Hm13	26.2779	25.6384	25.8568	25.497	25.9673	26.3091	27.0163	26.02	26.1363	26.2649	25.9806	26.3742	25.6451	26.644	27.0419	26.1609	26.4781	25.8267	N.D.	N.D.	N.D.	N	N.A.	N.A.	N.A.	N.A.	N.A.	N.A.
Hmgcl	24.2792	24.2413	25.3835	23.9917	23.4611	22.6566	25.6309	24.7595	25.3106	24.8601	22.1786	23.1513	24.6389	24.636	23.0719	24.2919	24.8413	22.3789	N.D.	N.D.	N.D.	N	N.A.	N.A.	N.A.	N.A.	N.A.	N.A.
Hmgcs1	23.1475	24.8702	25.2264	25.224	25.3398	25.443	24.3966	24.1136	24.1021	24.9116	24.1224	23.4454	22.1555	25	24.6634	25.2053	25.6741	24.0568	N.D.	N.D.	N.D.	N	N.A.	N.A.	N.A.	N.A.	N.A.	N.A.
Hmox1	26.9479	27.6239	27.3053	27.3329	27.0336	26.6721	23.7563	25.9906	25.6544	25.3476	23.3947	24.9792	24.2878	27.0105	26.7496	24.6898	26.3122	26.9924	N.D.	N.D.	N.D.	N	N.A.	N.A.	N.A.	N.A.	N.A.	N.A.
Hmox2	27.4326	26.6494	26.8961	26.5211	26.939	27.2514	28.036	27.9562	27.1848	26.9499	26.8576	27.5637	27.1083	27.3426	27.067	27.1088	27.2189	26.7862	N.D.	N.D.	N.D.	N	N.A.	N.A.	N.A.	N.A.	N.A.	N.A.
Hnrnpa0	22.3936	21.8347	20.896	14.524	14.9833	14.5088	21.5525	21.7486	21.3248	21.5923	21.7563	21.8322	20.4414	20.1039	20.6808	15.0512	14.97	14.6654	N.D.	N.D.	N.D.	N	N.A.	N.A.	N.A.	N.A.	N.A.	N.A.
Hnrnpa2b1	20.7781	22.359	20.6029	20.6143	15.5367	20.4676	24.518	20.7501	19.9033	20.8379	23.8776	23.2323	19.7783	21.6074	21.6481	21.6614	22.4831	19.9418	N.D.	N.D.	N.D.	N	N.A.	N.A.	N.A.	N.A.	N.A.	N.A.
Hnrnpa3	20.4667	22.0476	20.2914	20.3028	18.8748	21.0601	24.2065	23.7891	19.5918	22.2849	23.5661	20.2007	19.4669	19.791	21.3367	20.691	23.8267	19.986	N.D.	N.D.	N.D.	N	N.A.	N.A.	N.A.	N.A.	N.A.	N.A.
Hnrnpf	19.3365	20.9174	19.1612	19.1726	19.1439	19.1158	23.0763	19.3085	18.4616	25.4285	22.436	19.0705	18.3367	23.1617	20.2065	21.7426	24.1032	18.5001	N.D.	N.D.	N.D.	N	N.A.	N.A.	N.A.	N.A.	N.A.	N.A.
Hnrnph1	21.5387	23.1196	19.8102	21.3749	22.367	23.6567	25.2786	23.9077	20.6639	24.6257	24.6382	21.2727	20.8501	23.091	22.4087	17.63	23.6528	20.7024	N.D.	N.D.	N.D.	N	N.A.	N.A.	N.A.	N.A.	N.A.	N.A.
Hnrnpk	19.2355	20.8164	19.0603	19.0717	19.043	19.0149	22.9754	19.2075	18.3607	22.2877	22.335	25.0062	21.4182	22.993	20.1055	19.4598	24.113	18.3992	N.D.	N.D.	N.D.	N	N.A.	N.A.	N.A.	N.A.	N.A.	N.A.
Hnrnpl	15.0206	14.2697	14.3691	15.0194	14.4567	14.9488	22.4482	22.6286	22.2398	23.4926	23.7611	23.5256	20.6041	20.906	20.2368	22.0039	22.836	19.8317	N.D.	N.D.	N.D.	N	N.A.	N.A.	N.A.	N.A.	N.A.	N.A.
Hnrnpm	26.2246	25.7262	25.8744	25.9465	25.6511	25.2955	25.9071	25.9068	25.9628	26.6257	24.5939	24.8226	25.1481	26.1457	24.311	25.7845	26.9486	24.921	N.D.	N.D.	N.D.	N	N.A.	N.A.	N.A.	N.A.	N.A.	N.A.
Hnrnpu	26.672	26.3109	26.5654	25.6152	25.626	25.6363	24.1823	26.1449	25.296	27.238	18.5132	23.715	25.4195	26.5878	26.1765	26.0357	26.9934	25.9662	N.D.	N.D.	N.D.	N	N.A.	N.A.	N.A.	N.A.	N.A.	N.A.
Hnrnpul2	21.8336	23.2507	23.0054	21.4985	22.335	22.8439	22.1984	22.7134	23.0252	22.2509	24.5833	19.8275	23.9268	24.0736	24.0599	24.3111	24.636	23.8903	N.D.	N.D.	N.D.	N	N.A.	N.A.	N.A.	N.A.	N.A.	N.A.
Hook3	21.5007	22.3046	22.8203	22.6534	23.318	23.7562	25.3084	24.9508	25.0613	23.8857	24.884	25.4682	23.231	22.3347	22.0634	21.957	24.6301	23.4258	N.D.	N.D.	N.D.	N	N.A.	N.A.	N.A.	N.A.	N.A.	N.A.
Hp1bp3	21.7482	21.4229	21.3783	19.8365	19.76	21.333	24.9413	21.5256	20.6788	21.6134	23.5306	21.2876	20.5538	18.9852	22.4236	21.7779	18.7257	20.7173	N.D.	N.D.	N.D.	N	N.A.	N.A.	N.A.	N.A.	N.A.	N.A.
Hpcal1	21.2456	22.277	22.8714	23.0487	22.4842	23.4561	22.5473	22.4317	22.5325	20.2486	20.3142	20.4924	21.9705	22.0609	22.2169	21.4433	21.2062	22.902	N.D.	N.D.	N.D.	N	N.A.	N.A.	N.A.	N.A.	N.A.	N.A.
Hprt1	24.6857	26.0824	25.7932	24.341	25.8959	26.6045	27.3562	25.233	25.6121	26.1758	25.9055	27.1226	25.6421	24.3037	23.8172	24.5073	25.2406	25.9234	N.D.	N.D.	N.D.	N	N.A.	N.A.	N.A.	N.A.	N.A.	N.A.
Hs1bp3	23.575	23.1204	22.4562	14.9915	15.0646	14.8312	24.6053	22.4803	22.1914	15.2897	15.1211	14.917	23.2726	24.0805	21.266	23.4855	23.6746	23.89	N.D.	N.D.	N.D.	N	N.A.	N.A.	N.A.	N.A.	N.A.	N.A.
Hsd17b10	25.3295	26.7422	26.2841	25.2587	26.0195	26.4988	25.8469	26.5395	26.0697	26.1001	23.2236	26.4394	26.3696	25.2259	24.9143	25.18	26.0168	25.4895	N.D.	N.D.	N.D.	N	N.A.	N.A.	N.A.	N.A.	N.A.	N.A.
Hsd17b11	26.2288	27.9935	27.8084	26.5453	28.0596	28.7599	28.3037	27.5962	27.4218	27.1345	26.3222	28.6211	28.5802	29.0417	28.758	27.8661	28.8019	28.4524	N.D.	N.D.	N.D.	N	N.A.	N.A.	N.A.	N.A.	N.A.	N.A.
Hsd17b12	28.2102	27.8403	28.0968	28.5538	28.1691	27.6673	29.3096	28.3207	28.5236	28.6322	25.6879	28.304	28.5677	28.1492	27.7844	27.8353	28.0978	27.6109	N.D.	N.D.	N.D.	N	N.A.	N.A.	N.A.	N.A.	N.A.	N.A.
Hsd17b7	22.1968	22.3149	22.0202	23.6546	23.8506	24.0168	23.5237	24.1398	22.4281	21.673	23.7926	24.616	22.3466	22.9009	22.6474	21.7857	23.5919	22.9535	N.D.	N.D.	N.D.	N	N.A.	N.A.	N.A.	N.A.	N.A.	N.A.
Hsdl1	23.3208	23.4448	19.3155	19.3269	21.9058	22.9915	25.453	24.7231	24.4789	23.9532	22.5902	24.7857	18.4909	24.2501	23.6043	19.715	23.8673	22.9568	N.D.	N.D.	N.D.	N	N.A.	N.A.	N.A.	N.A.	N.A.	N.A.
Hsdl2	24.1831	24.163	24.2017	23.6463	23.0792	24.0511	23.9091	24.3236	23.3236	22.528	24.3785	25.1631	23.6267	25.9302	22.8284	25.1487	25.7217	24.185	N.D.	N.D.	N.D.	N	N.A.	N.A.	N.A.	N.A.	N.A.	N.A.
Hspa4	29.0628	29.8374	29.3782	29.3997	29.4317	29.4619	30.092	29.8958	29.5235	29.8231	29.4336	29.297	29.7993	30.0352	29.3285	29.2503	30.0125	29.6057	N.D.	N.D.	N.D.	N	N.A.	N.A.	N.A.	N.A.	N.A.	N.A.
Hspa4l	22.414	23.3355	23.8942	22.332	21.3033	21.911	25.3783	24.1526	21.8615	14.8735	14.6525	14.2309	21.7732	22.9298	22.4645	20.9014	23.3487	21.3271	N.D.	N.D.	N.D.	N	N.A.	N.A.	N.A.	N.A.	N.A.	N.A.
Hspbp1	22.5594	22.7326	22.8859	15.0609	14.1202	14.9572	14.6471	14.8836	14.9174	24.6204	24.0447	24.7634	21.0932	22.6462	24.3691	24.8163	24.5128	24.3612	N.D.	N.D.	N.D.	N	N.A.	N.A.	N.A.	N.A.	N.A.	N.A.
Hsph1	26.1274	26.1789	25.9611	25.9126	25.4561	24.8171	22.9501	25.9092	25.9229	25.0924	21.7167	23.82	24.92	25.2565	21.8451	21.7124	25.118	24.4828	N.D.	N.D.	N.D.	N	N.A.	N.A.	N.A.	N.A.	N.A.	N.A.
Htatip2	15.109	15.0139	14.8115	22.7674	22.2007	23.1726	14.8542	14.7249	15.2042	23.5625	24.0124	23.7739	21.9691	23.2816	22.7686	23.0471	23.7026	21.8108	N.D.	N.D.	N.D.	N	N.A.	N.A.	N.A.	N.A.	N.A.	N.A.
Htt	21.9544	21.5329	21.6103	22.3163	22.1153	21.8915	23.8534	23.8613	23.8454	24.1617	23.5035	22.2542	22.4006	25.7236	24.5479	24.6757	25.0005	24.2553	N.D.	N.D.	N.D.	N	N.A.	N.A.	N.A.	N.A.	N.A.	N.A.
Huwe1	21.5405	22.5738	23.1716	22.845	23.6838	24.1936	23.3619	22.7061	23.8116	24.3719	24.6391	24.8641	23.2959	26.9284	24.1523	26.1576	26.4335	25.8159	N.D.	N.D.	N.D.	N	N.A.	N.A.	N.A.	N.A.	N.A.	N.A.
Hvcn1	22.4773	25.9168	26.2296	23.9971	24.5887	24.9929	25.8348	25.7316	25.9306	23.7862	24.0424	24.2596	23.4508	23.8083	22.9741	23.4676	23.3493	23.1338	N.D.	N.D.	N.D.	N	N.A.	N.A.	N.A.	N.A.	N.A.	N.A.
Hyou1	25.0505	26.4607	25.9317	24.6946	25.4941	25.9888	27.9984	25.851	26.5667	26.8839	24.741	25.2268	25.705	24.8859	25.3528	24.8542	24.8702	22.1553	N.D.	N.D.	N.D.	N	N.A.	N.A.	N.A.	N.A.	N.A.	N.A.
Iah1	25.4891	26.248	25.5512	22.804	24.9039	25.7006	27.2285	25.8492	25.1871	24.9785	25.1702	23.9894	25.1964	26.5864	26.0407	24.5528	26.4713	25.532	N.D.	N.D.	N.D.	N	N.A.	N.A.	N.A.	N.A.	N.A.	N.A.
Iars	26.2579	26.7913	27.2531	25.7579	26.7916	27.3687	25.8898	26.8942	25.9695	26.5042	26.1042	27.759	26.7774	28.0586	27.5619	25.8994	28.1976	27.8017	N.D.	N.D.	N.D.	N	N.A.	N.A.	N.A.	N.A.	N.A.	N.A.
Iars2	25.0432	26.1348	25.2409	26.0538	26.3036	26.5088	26.0313	26.3432	25.6333	25.8736	25.9443	26.011	25.4158	26.6445	24.8427	22.5842	26.2235	26.6975	N.D.	N.D.	N.D.	N	N.A.	N.A.	N.A.	N.A.	N.A.	N.A.
Icam1	22.7731	22.7585	22.7912	24.6638	24.0971	25.069	24.5849	25.4347	25.203	25.2906	23.7166	26.6462	25.0835	23.9742	24.2171	24.8395	25.8948	24.5799	N.D.	N.D.	N.D.	N	N.A.	N.A.	N.A.	N.A.	N.A.	N.A.
Ide	26.8966	27.1464	27.1429	26.6142	27.2495	27.6744	28.4989	27.6515	27.0429	27.5218	26.1966	27.4165	26.8286	28.8851	27.9083	26.9008	28.8595	28.2656	N.D.	N.D.	N.D.	N	N.A.	N.A.	N.A.	N.A.	N.A.	N.A.
Idh3a	25.8293	27.5834	26.8109	26.2438	27.0571	27.5572	28.151	27.1119	26.8463	27.4188	25.5888	27.5288	27.1627	27.4767	27.5603	26.6615	27.7806	27.3342	N.D.	N.D.	N.D.	N	N.A.	N.A.	N.A.	N.A.	N.A.	N.A.
Idh3b	23.3594	24.6678	25.1827	24.3218	24.5174	24.6834	26.1824	26.4593	26.3868	25.4853	20.9342	25.7288	24.4717	25.912	25.3963	25.0527	26.0654	25.5436	N.D.	N.D.	N.D.	N	N.A.	N.A.	N.A.	N.A.	N.A.	N.A.
Idh3g	24.3053	23.9576	24.5863	24.6695	25.64	26.1966	25.2086	25.1679	25.1574	24.6303	23.7811	25.1612	25.2454	26.0498	26.0926	24.2829	26.3705	26.65	N.D.	N.D.	N.D.	N	N.A.	N.A.	N.A.	N.A.	N.A.	N.A.
Hdhd2tr	22.7233	22.9944	22.3952	14.8256	14.6714	14.7109	22.7282	23.0879	22.2497	21.9337	22.2828	22.2782	21.9442	21.7009	21.9388	15.0682	14.7775	14.1883	N.D.	N.D.	N.D.	N	N.A.	N.A.	N.A.	N.A.	N.A.	N.A.
Ifi204	24.8903	23.6697	23.7659	24.9064	24.6796	24.4218	26.0874	24.0296	24.9537	25.7595	24.8873	23.6489	23.5316	25.5737	22.0852	25.038	26.1792	23.888	N.D.	N.D.	N.D.	N	N.A.	N.A.	N.A.	N.A.	N.A.	N.A.
Ifi47	14.872	14.8904	15.1697	20.9631	23.1426	23.9493	26.1548	26.154	26.1302	26.3187	25.882	27.2872	26.5039	27.4069	27.1919	25.718	27.8267	27.5736	N.D.	N.D.	N.D.	N	N.A.	N.A.	N.A.	N.A.	N.A.	N.A.
Ifit2	22.7628	22.9564	22.8999	24.2546	23.6877	24.6596	25.8614	25.4451	24.2257	25.2104	25.9051	26.3722	25.439	27.5685	27.1105	24.9997	26.9442	26.3007	N.D.	N.D.	N.D.	N	N.A.	N.A.	N.A.	N.A.	N.A.	N.A.
Ifit3	23.4341	23.4967	23.5555	21.4138	22.9459	23.6498	26.1159	24.4471	23.5436	25.6448	24.1576	23.1494	26.1297	26.5057	25.6202	25.3146	25.5238	25.0699	N.D.	N.D.	N.D.	N	N.A.	N.A.	N.A.	N.A.	N.A.	N.A.
Igbp1	23.273	23.0182	22.7069	21.5123	21.6426	21.7578	24.0867	22.9966	22.7003	23.2375	22.5204	21.0248	22.3431	22.4766	22.0959	21.2937	22.6582	20.6287	N.D.	N.D.	N.D.	N	N.A.	N.A.	N.A.	N.A.	N.A.	N.A.
Igsf6	23.3095	23.9948	24.5737	24.6608	23.8843	22.216	24.6806	24.5669	24.7863	24.1941	24.0754	23.9463	23.02	22.7115	22.8739	23.4807	24.4947	24.0756	N.D.	N.D.	N.D.	N	N.A.	N.A.	N.A.	N.A.	N.A.	N.A.
Igtp	22.5676	24.1485	22.1861	23.4442	22.6881	21.1221	29.3012	28.3101	28.4048	28.0681	27.1965	27.9889	28.239	28.0748	27.5716	27.8441	27.194	27.312	N.D.	N.D.	N.D.	N	N.A.	N.A.	N.A.	N.A.	N.A.	N.A.
Iigp1	24.1183	25.6992	23.943	23.9544	23.9257	23.8976	31.3967	30.2757	30.251	30.2732	29.7131	30.0998	30.3645	30.2137	29.8876	29.447	30.0494	29.3937	N.D.	N.D.	N.D.	N	N.A.	N.A.	N.A.	N.A.	N.A.	N.A.
Ikbkb	21.5358	21.6886	21.3692	22.038	21.4712	22.4431	24.2594	23.0521	20.7238	24.8129	24.447	23.9544	24.7723	26.2647	26.3512	23.0375	25.9138	25.6073	N.D.	N.D.	N.D.	N	N.A.	N.A.	N.A.	N.A.	N.A.	N.A.
Ikbke	14.4761	14.8563	14.8082	14.2575	15.1518	15.221	14.5659	14.8686	14.3177	20.3854	22.5302	23.3572	21.0108	21.9231	22.6372	20.5322	21.8432	21.3639	N.D.	N.D.	N.D.	N	N.A.	N.A.	N.A.	N.A.	N.A.	N.A.
Il1b	21.7452	23.3261	21.57	26.1268	25.9575	25.7737	24.4932	24.2954	22.297	25.844	24.6676	25.5899	23.4949	19.1768	20.4024	25.3717	26.3644	25.8164	N.D.	N.D.	N.D.	N	N.A.	N.A.	N.A.	N.A.	N.A.	N.A.
Il1rntr	23.9966	24.8668	24.0773	22.3098	21.7443	22.7162	25.1164	23.4294	24.5069	24.6444	23.7253	24.2572	23.9306	24.1671	23.6479	23.7616	24.0746	23.3605	N.D.	N.D.	N.D.	N	N.A.	N.A.	N.A.	N.A.	N.A.	N.A.
Il1rn	25.6193	26.5826	25.1775	24.764	25.725	26.2783	23.2724	23.4034	23.1311	23.8659	25.8359	23.1214	26.2545	26.9858	27.9924	22.5931	27.5462	27.7596	N.D.	N.D.	N.D.	N	N.A.	N.A.	N.A.	N.A.	N.A.	N.A.
Il4i1	15.0119	14.5581	15.2031	23.5656	22.999	23.9709	14.7647	14.8343	15.1441	24.6518	24.7765	24.8157	22.9845	23.0474	23.016	24.483	23.5978	25.0277	N.D.	N.D.	N.D.	N	N.A.	N.A.	N.A.	N.A.	N.A.	N.A.
Ilf2	21.8904	22.0247	21.9925	23.8768	23.31	24.2818	14.7914	14.5678	15.1838	23.8928	23.2354	21.9959	22.5605	23.0554	22.8559	24.0027	24.7293	22.4702	N.D.	N.D.	N.D.	N	N.A.	N.A.	N.A.	N.A.	N.A.	N.A.
Ilf3	15.1	15.1889	15.0645	21.8783	21.3132	22.285	15.2237	15.0914	14.4517	21.6416	22.0697	22.2148	22.2911	22.1375	22.1534	23.2438	23.4454	23.0069	N.D.	N.D.	N.D.	N	N.A.	N.A.	N.A.	N.A.	N.A.	N.A.
Ilk	26.4198	26.8075	26.9972	26.464	26.8018	27.0656	27.9648	27.2849	27.0907	27.1851	26.2843	26.9416	27.1754	27.6698	27.614	27.0002	27.9015	26.9423	N.D.	N.D.	N.D.	N	N.A.	N.A.	N.A.	N.A.	N.A.	N.A.
Ilvbl	23.5536	23.1316	23.8806	22.0967	23.337	23.9734	23.7033	24.1717	23.0072	21.8379	22.8286	23.4115	21.9719	23.6238	23.6494	23.2453	23.8129	22.2986	N.D.	N.D.	N.D.	N	N.A.	N.A.	N.A.	N.A.	N.A.	N.A.
Immttr	23.929	24.0482	24.0499	24.699	24.057	22.9405	24.5633	25.1766	23.474	24.5077	24.4575	24.5402	23.0391	23.4705	23.8901	24.5719	24.352	24.7983	N.D.	N.D.	N.D.	N	N.A.	N.A.	N.A.	N.A.	N.A.	N.A.
Immt	27.3534	27.7557	28.1798	28.1529	28.1395	28.1265	29.1903	28.5459	28.6647	28.6453	26.5811	28.1597	27.0541	29.124	27.9444	27.1931	28.6757	27.4936	N.D.	N.D.	N.D.	N	N.A.	N.A.	N.A.	N.A.	N.A.	N.A.
Impa1	26.1132	25.5247	25.6601	25.6948	25.7937	25.8828	26.5245	25.9899	25.1473	25.9374	23.0636	25.1871	25.6108	25.7967	25.362	24.3387	26.2657	25.9496	N.D.	N.D.	N.D.	N	N.A.	N.A.	N.A.	N.A.	N.A.	N.A.
Impa2	14.7634	15.1131	14.959	21.3568	20.7893	21.7612	25.0421	23.8225	24.5576	15.0756	15.4147	14.8603	22.5397	22.614	22.4616	22.7076	22.3096	23.0194	N.D.	N.D.	N.D.	N	N.A.	N.A.	N.A.	N.A.	N.A.	N.A.
Inf2	19.8709	20.3312	19.9572	22.7036	22.1362	23.1081	23.602	23.9853	23.0794	24.7678	24.7842	24.6723	25.5835	26.5004	22.4276	26.7722	27.4233	25.5534	N.D.	N.D.	N.D.	N	N.A.	N.A.	N.A.	N.A.	N.A.	N.A.
Inpp5b	14.4768	14.889	15.2489	14.7141	15.2389	15.1137	14.0676	14.7124	14.6591	22.2213	22.9526	23.4334	24.0967	23.4176	24.6733	24.8673	24.9405	24.7906	N.D.	N.D.	N.D.	N	N.A.	N.A.	N.A.	N.A.	N.A.	N.A.
Inpp5d	27.4372	27.386	26.7696	26.4542	27.0226	27.4155	28.1251	27.3664	26.7829	27.2969	26.4257	27.1204	27.3849	27.6305	27.0857	25.6679	27.4731	27.1616	N.D.	N.D.	N.D.	N	N.A.	N.A.	N.A.	N.A.	N.A.	N.A.
Ipo5	27.0154	28.6122	27.6558	26.4143	27.7831	28.4513	27.5121	27.9865	27.5624	27.7488	27.5436	28.1291	27.5601	28.774	28.6902	27.4409	28.6756	28.2635	N.D.	N.D.	N.D.	N	N.A.	N.A.	N.A.	N.A.	N.A.	N.A.
Ipo7	22.9791	25.2327	24.8953	19.4146	26.5344	27.5114	25.1882	25.3356	24.1778	25.6074	20.4458	26.3399	25.5527	28.0198	27.0086	24.2559	27.6313	27.1536	N.D.	N.D.	N.D.	N	N.A.	N.A.	N.A.	N.A.	N.A.	N.A.
Ipo9	17.8053	24.2553	21.9704	23.0059	24.6361	25.3593	21.5452	25.4686	24.6425	23.7848	20.9048	25.884	24.2571	26.3362	25.7318	21.15	26.508	25.7596	N.D.	N.D.	N.D.	N	N.A.	N.A.	N.A.	N.A.	N.A.	N.A.
Iqgap2	21.732	26.9219	26.9065	27.1635	26.1329	17.6145	26.0604	27.1017	26.9034	22.3804	25.4201	22.0546	26.0246	26.4455	26.4531	22.5449	26.8651	17.4903	N.D.	N.D.	N.D.	N	N.A.	N.A.	N.A.	N.A.	N.A.	N.A.
Irak4	22.2806	22.6113	22.273	20.7164	20.152	21.1239	23.075	23.1921	23.1408	22.5122	22.4962	22.4776	22.0146	22.1357	22.7059	23.1523	22.8943	22.937	N.D.	N.D.	N.D.	N	N.A.	N.A.	N.A.	N.A.	N.A.	N.A.
Irf5	23.8941	25.5714	25.8261	24.2906	24.4862	24.6522	27.4825	26.3122	25.5692	26.1738	21.1751	25.5971	25.2376	27.0684	26.0251	23.6501	27.0995	25.4169	N.D.	N.D.	N.D.	N	N.A.	N.A.	N.A.	N.A.	N.A.	N.A.
Irgm1	26.0789	26.0591	25.3008	26.5965	26.4607	26.317	29.5883	28.6405	28.7514	28.7199	27.706	28.772	28.4134	28.5044	28.712	28.098	28.5895	28.5043	N.D.	N.D.	N.D.	N	N.A.	N.A.	N.A.	N.A.	N.A.	N.A.
Irgm2	19.4171	20.998	19.2419	19.2533	19.2246	19.1965	27.5633	26.7633	26.3797	26.3061	25.2239	26.9129	26.4253	27.4775	26.2989	26.5221	26.8197	26.4181	N.D.	N.D.	N.D.	N	N.A.	N.A.	N.A.	N.A.	N.A.	N.A.
Isg15	25.7958	24.3169	25.8085	25.8017	25.7357	25.6693	25.9876	27.3996	26.8627	22.1148	26.9648	27.5457	26.855	27.6351	28.0108	26.9349	28.2628	28.7427	N.D.	N.D.	N.D.	N	N.A.	N.A.	N.A.	N.A.	N.A.	N.A.
Isoc1	22.9658	23.2208	22.9002	23.0798	24.6996	25.4208	22.6213	25.0289	24.4213	24.5277	25.2451	25.7218	25.0502	25.3713	24.9354	23.297	25.3964	25.768	N.D.	N.D.	N.D.	N	N.A.	N.A.	N.A.	N.A.	N.A.	N.A.
Isoc2a	24.138	24.9434	24.6123	24.1506	24.2998	24.43	25.452	25.7585	25.0631	25.1347	24.8482	25.765	25.7745	26.2807	25.0845	23.8451	26.2868	24.8667	N.D.	N.D.	N.D.	N	N.A.	N.A.	N.A.	N.A.	N.A.	N.A.
Ist1	24.2631	23.4623	24.2797	24.2673	23.6734	22.7031	24.127	24.5215	23.5828	24.3712	23.9426	22.1784	24.2775	24.1686	24.381	23.2112	24.0671	24.1363	N.D.	N.D.	N.D.	N	N.A.	N.A.	N.A.	N.A.	N.A.	N.A.
Isyna1	21.7044	24.783	23.8229	24.4838	25.0624	25.4604	25.7735	22.7138	20.539	25.6295	24.0634	25.1051	25.3083	26.2245	25.6686	19.3895	25.5664	26.5738	N.D.	N.D.	N.D.	N	N.A.	N.A.	N.A.	N.A.	N.A.	N.A.
Itga5	15.0209	14.8308	15.2416	19.2332	18.65	19.6219	22.6387	22.507	22.7611	20.8939	21.2695	21.5688	14.7667	14.8234	14.7016	23.379	22.4295	18.5494	N.D.	N.D.	N.D.	N	N.A.	N.A.	N.A.	N.A.	N.A.	N.A.
Itgal	22.4336	24.4157	24.6173	26.4273	26.6526	26.8403	28.2864	27.271	27.2446	28.3654	27.9244	28.403	28.0064	27.4976	26.9038	27.6037	28.0939	27.2606	N.D.	N.D.	N.D.	N	N.A.	N.A.	N.A.	N.A.	N.A.	N.A.
Itgam	27.0941	28.9527	28.4182	27.6266	28.3157	28.7647	28.3842	27.9614	28.2748	28.1956	28.0607	28.1605	27.8402	27.7815	26.6145	27.3305	27.8959	27.689	N.D.	N.D.	N.D.	N	N.A.	N.A.	N.A.	N.A.	N.A.	N.A.
Itgb1	23.0228	24.0227	21.8928	23.1931	24.4975	25.1503	23.9699	24.7435	25.5387	22.5903	23.8058	25.7957	24.1766	24.8474	24.8187	24.1671	22.2494	24.0103	N.D.	N.D.	N.D.	N	N.A.	N.A.	N.A.	N.A.	N.A.	N.A.
Itgb5	25.9815	26.9182	26.5547	26.0949	25.9423	25.7785	27.5893	26.7863	26.6626	25.9871	26.9587	25.7617	25.5704	26.122	25.5614	25.92	26.1301	25.3021	N.D.	N.D.	N.D.	N	N.A.	N.A.	N.A.	N.A.	N.A.	N.A.
Itm2b	25.0563	23.7786	25.2192	21.2428	20.674	21.6459	22.7135	22.579	22.838	13.9253	15.1208	14.8597	14.8723	15.2697	15.3451	14.7829	13.9738	14.843	N.D.	N.D.	N.D.	N	N.A.	N.A.	N.A.	N.A.	N.A.	N.A.
Itpa	22.978	22.8723	22.5472	22.9684	25.0606	25.8564	24.8651	24.9172	24.7496	25.5739	25.603	25.4368	23.8384	27.3989	24.347	24.6883	26.6761	25.5539	N.D.	N.D.	N.D.	N	N.A.	N.A.	N.A.	N.A.	N.A.	N.A.
Jup	26.805	24.7779	20.4791	24.9558	23.8972	19.2928	23.2533	19.4855	18.6386	19.5733	27.2958	19.2475	22.0116	21.3082	25.9565	23.7882	22.0615	25.9415	N.D.	N.D.	N.D.	N	N.A.	N.A.	N.A.	N.A.	N.A.	N.A.
Kars	23.6219	23.8411	23.0652	23.5834	23.2668	22.8787	25.0713	24.1236	23.3043	23.3244	23.6034	23.0175	24.2489	24.555	22.488	23.3246	25.7749	25.35	N.D.	N.D.	N.D.	N	N.A.	N.A.	N.A.	N.A.	N.A.	N.A.
Kcnab2	15.2883	14.6345	14.8356	22.0735	21.5105	22.4824	14.5292	14.858	14.7151	22.3732	22.5188	22.6145	22.6791	24.4066	23.7877	25.6637	25.3371	24.9743	N.D.	N.D.	N.D.	N	N.A.	N.A.	N.A.	N.A.	N.A.	N.A.
Kctd12	27.6918	28.4291	27.6922	28.1852	28.6107	28.9275	28.8445	27.8652	28.3005	28.4165	26.8541	28.7247	28.4576	28.1247	28.3044	27.243	28.3246	28.0024	N.D.	N.D.	N.D.	N	N.A.	N.A.	N.A.	N.A.	N.A.	N.A.
Kdelr2	23.5168	23.576	23.4553	14.9308	14.9393	14.75	14.9023	15.0195	15.1646	14.9662	14.8794	15.1607	23.2901	23.6267	22.8501	22.9184	23.1214	22.6798	N.D.	N.D.	N.D.	N	N.A.	N.A.	N.A.	N.A.	N.A.	N.A.
Keap1	20.6517	21.3232	21.14	19.3416	18.7656	19.7375	23.6591	21.4317	21.2665	21.8579	21.1711	19.8025	21.1447	21.6455	21.1399	20.9456	21.4784	20.0931	N.D.	N.D.	N.D.	N	N.A.	N.A.	N.A.	N.A.	N.A.	N.A.
Khdrbs1	23.1164	23.0833	23.0496	22.7943	22.3404	21.7066	22.5579	22.8827	22.1395	22.2934	22.5439	22.7558	21.8286	22.1184	22.3731	15.2239	14.4802	15.1961	N.D.	N.D.	N.D.	N	N.A.	N.A.	N.A.	N.A.	N.A.	N.A.
Kiaa2013	14.8971	14.9144	15.0387	22.9278	22.2071	20.7999	23.4687	23.6939	23.2	14.5603	14.6032	14.8222	23.2681	23.2874	23.0454	21.8652	22.3707	21.0818	N.D.	N.D.	N.D.	N	N.A.	N.A.	N.A.	N.A.	N.A.	N.A.
Kif13b	15.3727	14.952	14.9123	23.6675	23.102	24.0739	15.3247	15.1234	15.2509	23.4808	23.8158	24.0872	21.8093	21.6734	21.9338	22.7662	23.6298	20.3016	N.D.	N.D.	N.D.	N	N.A.	N.A.	N.A.	N.A.	N.A.	N.A.
Kif5b	27.0751	27.7527	27.3312	27.4055	27.6645	27.8761	28.1957	28.1396	27.5875	27.3543	25.6817	27.7024	26.9118	27.4857	26.3504	26.8378	27.7567	26.5145	N.D.	N.D.	N.D.	N	N.A.	N.A.	N.A.	N.A.	N.A.	N.A.
Klc1	23.2748	23.7604	23.4188	23.3773	22.8112	23.7831	26.7048	24.0064	23.7828	25.3602	24.9161	24.2722	23.548	24.939	23.4501	22.6537	25.5718	21.8155	N.D.	N.D.	N.D.	N	N.A.	N.A.	N.A.	N.A.	N.A.	N.A.
Klc4	19.0308	20.6117	18.8556	18.8669	20.6653	21.8274	23.6848	19.0028	22.7393	19.0906	22.1303	18.7648	18.031	22.7187	19.9008	19.2551	24.1699	21.9905	N.D.	N.D.	N.D.	N	N.A.	N.A.	N.A.	N.A.	N.A.	N.A.
Kpna1	21.4768	21.7162	21.8037	21.0884	20.519	21.4909	14.7506	15.003	15.0269	21.6605	21.5559	21.5088	21.0287	21.443	21.251	22.6889	22.1942	23.0566	N.D.	N.D.	N.D.	N	N.A.	N.A.	N.A.	N.A.	N.A.	N.A.
Kpna3	26.1044	26.5591	26.0325	26.5226	26.4755	26.4287	26.5594	26.6302	25.3498	25.8187	26.9308	27.1446	25.9142	27.0057	26.4147	26.5948	27.3553	26.2745	N.D.	N.D.	N.D.	N	N.A.	N.A.	N.A.	N.A.	N.A.	N.A.
Kpna4	23.8376	23.7086	25.2042	24.5506	25.2646	25.7243	25.5084	25.614	25.3942	25.1407	23.5991	24.9856	25.2128	26.5828	25.3442	25.0139	25.5124	25.4953	N.D.	N.D.	N.D.	N	N.A.	N.A.	N.A.	N.A.	N.A.	N.A.
Ktn1	20.9956	20.6858	21.0932	22.4209	21.8542	22.8261	24.0405	24.2772	23.7574	23.8791	23.2676	22.1781	22.5835	24.6786	21.4193	23.7853	24.5788	21.885	N.D.	N.D.	N.D.	N	N.A.	N.A.	N.A.	N.A.	N.A.	N.A.
Kynu	23.5665	19.4514	24.5722	23.1693	25.1258	25.9029	26.44	26.6851	24.7866	26.5773	25.9489	27.2404	26.6802	28.1075	27.0371	25.8049	28.3397	27.5713	N.D.	N.D.	N.D.	N	N.A.	N.A.	N.A.	N.A.	N.A.	N.A.
Lactb	24.6832	26.0535	25.3443	24.9272	24.4948	23.904	26.4985	24.6354	25.3513	25.5148	24.0824	26.1839	22.3834	24.1246	22.4285	23.7597	23.7359	23.7835	N.D.	N.D.	N.D.	N	N.A.	N.A.	N.A.	N.A.	N.A.	N.A.
Lamp1	24.4017	24.6301	24.1289	23.8088	23.243	24.2149	25.0902	25.1982	25.1568	23.9159	23.3928	22.5651	22.8615	22.5281	22.7051	22.2761	22.6355	21.7956	N.D.	N.D.	N.D.	N	N.A.	N.A.	N.A.	N.A.	N.A.	N.A.
Lamp2	27.0074	27.8457	27.4549	26.6597	26.8229	26.9642	28.6419	25.7467	25.4109	27.2845	27.1837	27.2235	26.8753	27.1765	25.7899	26.5744	26.1563	25.5602	N.D.	N.D.	N.D.	N	N.A.	N.A.	N.A.	N.A.	N.A.	N.A.
Lamtor1	24.2463	25.0578	25.1941	24.4521	25.9392	26.6339	21.9892	25.5332	25.3228	24.0279	24.0384	26.8581	25.5053	25.8146	22.4402	24.9359	25.2692	24.9857	N.D.	N.D.	N.D.	N	N.A.	N.A.	N.A.	N.A.	N.A.	N.A.
Lamtor3	22.5663	22.5395	22.8019	21.8057	21.24	22.2119	13.9751	13.9317	14.5595	22.1486	21.9935	21.4881	15.0716	15.3166	14.8053	24.1927	24.7889	23.1591	N.D.	N.D.	N.D.	N	N.A.	N.A.	N.A.	N.A.	N.A.	N.A.
Larp1	20.7995	20.2491	18.4929	22.6213	21.5069	18.4475	22.408	23.2218	17.7933	18.728	21.7676	22.108	17.6684	23.3887	19.5382	18.8925	23.2531	17.8318	N.D.	N.D.	N.D.	N	N.A.	N.A.	N.A.	N.A.	N.A.	N.A.
Lars	26.2195	26.0657	26.2925	25.9815	26.696	27.156	27.1983	27.4504	26.4313	26.9792	26.3626	27.0465	26.2776	27.7672	27.5766	25.8097	28.0567	27.7025	N.D.	N.D.	N.D.	N	N.A.	N.A.	N.A.	N.A.	N.A.	N.A.
Lbr	24.5737	24.4146	24.0962	23.8881	23.3026	22.3556	23.7802	24.6821	24.6095	22.281	22.2976	22.3156	24.3268	24.301	22.379	23.8813	24.448	22.9378	N.D.	N.D.	N.D.	N	N.A.	N.A.	N.A.	N.A.	N.A.	N.A.
Ldah	22.7405	23.8109	23.7461	22.7614	22.193	23.1649	23.5033	23.3357	23.6529	23.4429	23.7429	23.0647	22.9938	23.0179	22.9682	22.7682	23.2242	23.431	N.D.	N.D.	N.D.	N	N.A.	N.A.	N.A.	N.A.	N.A.	N.A.
Ldhb	26.5767	27.3494	27.3321	26.9595	26.6969	26.3895	27.9852	26.7648	25.8761	27.0507	26.0332	25.6484	24.9962	26.9907	26.2412	24.124	26.6577	26.1084	N.D.	N.D.	N.D.	N	N.A.	N.A.	N.A.	N.A.	N.A.	N.A.
Letm1	24.3277	25.2866	25.2246	24.7902	25.8645	26.4541	26.3394	26.0602	24.9777	26.3615	23.1236	26.6157	25.3897	24.6058	23.8387	25.4761	25.6297	25.3036	N.D.	N.D.	N.D.	N	N.A.	N.A.	N.A.	N.A.	N.A.	N.A.
Lgals1	26.0542	26.5055	25.3932	23.1945	25.6937	26.5347	25.3016	24.5818	23.0797	24.6914	25.8042	26.4245	25.8579	25.4909	24.8747	24.1804	25.8656	26.1446	N.D.	N.D.	N.D.	N	N.A.	N.A.	N.A.	N.A.	N.A.	N.A.
Lgals3bp	15.0439	14.6953	14.9247	15.21	14.578	15.0964	23.177	23.1298	23.225	23.5035	23.3579	23.198	22.7805	24.5089	23.8896	23.4522	23.4474	23.4563	N.D.	N.D.	N.D.	N	N.A.	N.A.	N.A.	N.A.	N.A.	N.A.
Lgals9	25.1051	26.0141	25.8169	24.7524	24.7425	24.7328	27.7713	24.7472	24.8348	25.2665	23.6422	23.7384	23.4656	24.0397	22.4965	23.8139	24.5387	24.2213	N.D.	N.D.	N.D.	N	N.A.	N.A.	N.A.	N.A.	N.A.	N.A.
Lilrb3	24.3927	23.6338	24.3348	24.549	24.0712	23.3875	26.1918	24.1448	24.1916	24.4914	24.1199	23.8596	23.1844	23.5118	22.2366	23.4144	23.7112	21.8147	N.D.	N.D.	N.D.	N	N.A.	N.A.	N.A.	N.A.	N.A.	N.A.
Lilrb4	20.652	25.9312	24.1945	24.9183	24.8793	24.8408	23.781	25.0925	25.03	25.2438	24.2774	24.9722	24.6437	25.1253	24.6163	25.2522	25.4346	24.8598	N.D.	N.D.	N.D.	N	N.A.	N.A.	N.A.	N.A.	N.A.	N.A.
Lima1	21.5998	21.9607	21.9718	20.9006	19.872	20.4742	20.9116	21.1019	20.9089	14.627	14.5195	15.2353	21.1173	21.3129	21.557	21.6041	21.0674	21.6414	N.D.	N.D.	N.D.	N	N.A.	N.A.	N.A.	N.A.	N.A.	N.A.
Lipa	26.7574	27.0016	27.2191	26.7054	27.2648	27.6534	27.2535	26.5063	26.3645	27.0947	25.8373	26.3907	26.1465	27.2128	26.7293	26.1914	26.6664	26.6922	N.D.	N.D.	N.D.	N	N.A.	N.A.	N.A.	N.A.	N.A.	N.A.
Lman1	24.2027	26.1311	25.4057	24.5022	24.4565	24.4111	26.2444	26.0052	26.5728	24.654	23.6827	24.4345	23.6416	23.5077	23.0477	23.6163	25.185	24.1091	N.D.	N.D.	N.D.	N	N.A.	N.A.	N.A.	N.A.	N.A.	N.A.
Lman2	25.9803	27.4494	27.1168	26.477	26.5061	26.5335	27.7803	27.5016	27.4839	26.021	26.0874	27.1822	25.6747	26.3157	25.1942	26.072	26.0054	24.9161	N.D.	N.D.	N.D.	N	N.A.	N.A.	N.A.	N.A.	N.A.	N.A.
Lmbrd1	24.2894	21.6729	19.9168	19.9282	25.1724	26.1629	23.8319	24.9233	24.7525	23.5856	23.1915	25.533	25.8416	24.224	24.8653	20.3163	24.6339	24.9461	N.D.	N.D.	N.D.	N	N.A.	N.A.	N.A.	N.A.	N.A.	N.A.
Lmf2	22.9809	23.3985	22.388	21.9066	21.3377	22.3096	24.051	24.3536	23.6679	23.182	23.1024	23.0137	23.4892	23.2488	22.3843	24.0412	24.7313	22.669	N.D.	N.D.	N.D.	N	N.A.	N.A.	N.A.	N.A.	N.A.	N.A.
Lmnb1	24.4485	25.7326	25.5055	25.7362	25.701	25.6664	26.7638	26.8961	27.3545	25.7288	25.9737	26.1623	24.1527	24.5619	24.372	22.6871	24.6765	24.0005	N.D.	N.D.	N.D.	N	N.A.	N.A.	N.A.	N.A.	N.A.	N.A.
Lnpep	25.6131	26.6163	26.3248	25.5027	25.6444	25.7687	26.2892	27.3235	26.6576	27.1681	26.8086	26.5744	26.5301	27.4467	26.6711	26.5107	27.3121	26.2405	N.D.	N.D.	N.D.	N	N.A.	N.A.	N.A.	N.A.	N.A.	N.A.
Lonp1	24.8908	25.1146	24.9756	24.9854	25.3036	25.5549	24.7599	25.8192	25.3288	25.5817	22.2134	25.6897	24.9355	26.8518	26.57	24.4391	26.4923	26.093	N.D.	N.D.	N.D.	N	N.A.	N.A.	N.A.	N.A.	N.A.	N.A.
Lpcat1	22.2116	22.4936	22.2231	20.9651	20.3981	21.37	22.4234	22.3334	22.5089	22.6377	22.8377	22.6074	21.8401	22.8539	22.2022	22.1736	22.8642	22.4738	N.D.	N.D.	N.D.	N	N.A.	N.A.	N.A.	N.A.	N.A.	N.A.
Lpcat2	26.7378	27.342	27.5135	27.1881	27.525	27.7884	29.3176	28.3846	28.1771	27.808	27.4198	28.2853	28.0345	28.7588	28.1069	27.5452	28.4628	27.8755	N.D.	N.D.	N.D.	N	N.A.	N.A.	N.A.	N.A.	N.A.	N.A.
Lpcat3	25.0578	25.5124	25.8329	24.6753	25.2675	25.672	26.8168	24.2458	25.2789	24.6471	26.0582	25.8485	24.1924	25.2681	25.7897	24.665	24.9775	25.8196	N.D.	N.D.	N.D.	N	N.A.	N.A.	N.A.	N.A.	N.A.	N.A.
Lpl	26.5173	28.0773	27.0901	27.2954	27.3692	27.4367	27.4483	26.8601	27.644	26.3394	27.7231	26.315	25.9148	25.9529	25.3187	26.5636	25.6475	25.0711	N.D.	N.D.	N.D.	N	N.A.	N.A.	N.A.	N.A.	N.A.	N.A.
Lrch1	19.5273	21.1082	19.352	19.3634	22.029	23.1083	24.6097	21.9579	18.6524	20.8835	22.6267	22.5281	22.3453	24.7551	24.2681	19.7516	24.7961	24.0951	N.D.	N.D.	N.D.	N	N.A.	N.A.	N.A.	N.A.	N.A.	N.A.
Lrch3	21.8093	21.5715	21.6144	20.007	19.443	20.4149	23.2015	22.0928	22.306	22.2536	22.3753	22.4891	23.2389	24.0653	21.0875	23.7326	23.7609	23.7023	N.D.	N.D.	N.D.	N	N.A.	N.A.	N.A.	N.A.	N.A.	N.A.
Lrch4	22.0937	22.1352	22.132	23.3232	24.9069	25.6211	24.1065	23.893	24.2934	19.6699	19.9371	19.9602	24.0721	24.2014	23.9294	22.1817	23.5623	25.1226	N.D.	N.D.	N.D.	N	N.A.	N.A.	N.A.	N.A.	N.A.	N.A.
Lrp1	27.9214	28.5139	28.5611	27.6059	28.083	28.4286	28.4178	27.3606	27.2791	27.4354	25.058	27.4244	27.1064	27.3774	25.2797	25.3908	26.5727	24.6868	N.D.	N.D.	N.D.	N	N.A.	N.A.	N.A.	N.A.	N.A.	N.A.
Lrpprc	26.8476	27.991	27.5892	27.2856	27.8429	28.2303	28.0662	27.9758	27.49	28.0817	24.6891	28.4844	27.1408	28.6283	28.0724	26.2136	28.6838	28.2266	N.D.	N.D.	N.D.	N	N.A.	N.A.	N.A.	N.A.	N.A.	N.A.
Lrrc25	23.5354	23.4353	23.6281	24.675	24.2769	23.7507	14.7809	14.3863	14.9497	24.9717	24.3421	24.7069	21.8696	21.9599	21.7763	23.8848	24.103	24.0173	N.D.	N.D.	N.D.	N	N.A.	N.A.	N.A.	N.A.	N.A.	N.A.
Lrrc47	24.1288	25.018	24.2399	23.7281	24.3561	24.7776	25.3025	24.2202	23.7961	23.9551	23.8815	23.804	24.1775	25.9018	24.5088	22.5946	26.0129	25.6746	N.D.	N.D.	N.D.	N	N.A.	N.A.	N.A.	N.A.	N.A.	N.A.
Lrrc59	28.4361	28.9687	28.9984	28.398	29.4637	30.0506	29.0965	29.4409	29.0526	28.9614	28.1962	30.3477	29.4415	29.271	28.6133	27.8624	28.8278	28.4858	N.D.	N.D.	N.D.	N	N.A.	N.A.	N.A.	N.A.	N.A.	N.A.
Lrrc8c	15.1001	14.8132	14.6909	15.1071	14.6587	15.1369	22.8704	22.6505	23.0623	24.2562	24.337	24.4125	25.0614	25.1102	25.0109	25.1649	25.4151	24.8627	N.D.	N.D.	N.D.	N	N.A.	N.A.	N.A.	N.A.	N.A.	N.A.
Lrrfip1	21.1941	21.4282	21.4108	23.0486	22.762	22.4196	24.4986	24.431	24.564	24.3527	23.724	22.5863	21.7996	25.5165	23.6169	24.016	24.1773	23.8326	N.D.	N.D.	N.D.	N	N.A.	N.A.	N.A.	N.A.	N.A.	N.A.
Lss	22.3209	23.4192	23.4584	23.4227	24.2816	24.7989	24.4798	25.1432	23.9836	23.2557	28.1856	25.3936	24.1675	24.8919	24.0658	21.8548	24.3988	23.4477	N.D.	N.D.	N.D.	N	N.A.	N.A.	N.A.	N.A.	N.A.	N.A.
Lxn	24.0806	24.8115	24.4671	24.1863	25.3163	25.9224	24.6679	25.1679	23.3193	25.0168	24.6949	25.1259	23.0698	24.8285	25.4832	22.7922	24.552	25.3036	N.D.	N.D.	N.D.	N	N.A.	N.A.	N.A.	N.A.	N.A.	N.A.
Ly9	22.8206	22.7862	22.7527	22.9816	22.4146	23.3864	21.6721	21.6458	21.6977	23.3709	23.5619	23.3105	14.556	15.1323	13.9158	15.0554	14.9355	15.4666	N.D.	N.D.	N.D.	N	N.A.	N.A.	N.A.	N.A.	N.A.	N.A.
Lyn	25.1795	26.5991	26.616	26.0651	26.6541	27.0572	28.5951	27.7009	27.2359	26.9208	26.8758	26.6591	27.2654	27.623	27.5119	26.7333	27.2404	26.9033	N.D.	N.D.	N.D.	N	N.A.	N.A.	N.A.	N.A.	N.A.	N.A.
Lypla1	24.2023	23.8179	24.807	24.4494	24.4906	24.5291	25.0799	23.7575	23.9782	24.6766	24.3596	23.9523	22.9941	25.3966	23.9947	22.5997	25.6752	24.7127	N.D.	N.D.	N.D.	N	N.A.	N.A.	N.A.	N.A.	N.A.	N.A.
Lypla2	24.7107	25.0561	23.9255	19.7383	23.0793	24.1193	26.2708	19.8742	25.4979	21.1188	25.1973	26.277	23.4849	26.5277	24.4341	24.7195	26.4156	26.8441	N.D.	N.D.	N.D.	N	N.A.	N.A.	N.A.	N.A.	N.A.	N.A.
Lyz2	27.3284	28.1322	27.5508	27.134	27.4899	27.7652	27.8748	26.461	26.0553	27.0394	26.088	26.1345	26.4601	26.8226	24.3558	26.4619	26.533	26.5362	N.D.	N.D.	N.D.	N	N.A.	N.A.	N.A.	N.A.	N.A.	N.A.
Lztfl1	15.2176	14.7991	14.4987	22.8289	22.2635	23.2354	15.3	14.3698	15.0334	23.4787	24.2844	24.1525	21.1385	20.9433	21.043	22.3039	21.8012	21.8931	N.D.	N.D.	N.D.	N	N.A.	N.A.	N.A.	N.A.	N.A.	N.A.
M6pr	25.4259	24.8682	25.8271	24.3793	24.5427	24.684	25.4236	25.4103	25.7205	24.871	24.8941	24.9168	25.6985	23.6507	23.5061	25.0324	24.0097	24.0677	N.D.	N.D.	N.D.	N	N.A.	N.A.	N.A.	N.A.	N.A.	N.A.
Macf1	25.0496	26.6966	26.5287	26.8332	26.9234	27.0051	27.8645	27.7943	27.2801	26.2063	21.8208	27.2122	25.3236	26.6119	24.1967	24.8247	26.6849	25.2991	N.D.	N.D.	N.D.	N	N.A.	N.A.	N.A.	N.A.	N.A.	N.A.
Magt1	25.2581	25.1109	24.0045	25.8462	25.2853	24.4047	27.2185	25.8097	26.1581	26.2528	21.314	24.1189	23.9628	24.2608	24.0857	19.9491	23.6109	23.7834	N.D.	N.D.	N.D.	N	N.A.	N.A.	N.A.	N.A.	N.A.	N.A.
Malt1	14.9189	15.1116	14.4489	23.4188	23.0804	22.6574	20.9361	20.9907	20.9275	22.7824	24.3188	23.602	21.2453	22.5327	22.2101	23.3024	24.1335	23.2551	N.D.	N.D.	N.D.	N	N.A.	N.A.	N.A.	N.A.	N.A.	N.A.
Man2a1	24.2755	23.8921	24.884	24.947	25.1918	25.3935	26.6128	25.9798	25.4174	25.5768	21.9848	26.0928	25.3822	25.3621	23.5007	23.8742	25.7575	25.3093	N.D.	N.D.	N.D.	N	N.A.	N.A.	N.A.	N.A.	N.A.	N.A.
Man2b1	22.0201	22.3783	25.2655	25.0272	24.5919	23.9955	25.2916	23.6266	23.0597	23.919	23.1807	21.5933	24.3654	24.988	24.403	23.8607	25.4595	25.4942	N.D.	N.D.	N.D.	N	N.A.	N.A.	N.A.	N.A.	N.A.	N.A.
Man2c1	22.5575	23.1596	22.936	23.9556	23.3886	24.3605	22.5933	22.3648	22.433	23.1872	22.7994	22.9486	22.6416	22.7785	22.9832	22.8877	23.3863	22.1193	N.D.	N.D.	N.D.	N	N.A.	N.A.	N.A.	N.A.	N.A.	N.A.
Maoa	25.9839	26.8845	26.7781	25.2558	25.5752	25.8273	26.7313	26.1698	25.8968	26.0868	23.8497	25.6298	24.913	25.6455	25.4971	24.688	25.3706	24.9894	N.D.	N.D.	N.D.	N	N.A.	N.A.	N.A.	N.A.	N.A.	N.A.
Map1s	25.8321	25.9871	26.25	26.7269	26.7122	26.698	28.681	26.6683	27.5527	26.6251	24.3086	26.4256	26.0496	26.794	26.5381	25.0147	26.9063	26.7949	N.D.	N.D.	N.D.	N	N.A.	N.A.	N.A.	N.A.	N.A.	N.A.
Map2k1	26.2809	26.2992	26.6312	27.3239	26.9654	26.509	28.1466	27.5017	27.2032	27.8072	25.951	26.2962	27.3439	27.5723	27.3452	26.9138	27.6971	27.4027	N.D.	N.D.	N.D.	N	N.A.	N.A.	N.A.	N.A.	N.A.	N.A.
Map2k2	23.0319	25.2233	24.4887	23.794	24.7514	25.3035	26.4614	24.6633	24.2548	24.4458	24.0845	25.0905	26.2124	24.7249	25.0638	24.6427	23.6373	22.7849	N.D.	N.D.	N.D.	N	N.A.	N.A.	N.A.	N.A.	N.A.	N.A.
Map2k3	23.3161	23.7976	20.0833	23.6023	23.9322	24.1911	26.896	23.8173	23.7451	25.2056	24.2108	23.2925	24.9806	25.2741	24.6122	25.1287	25.2366	25.0118	N.D.	N.D.	N.D.	N	N.A.	N.A.	N.A.	N.A.	N.A.	N.A.
Map2k4	24.5579	24.6034	24.8885	24.8186	24.838	24.8564	26.0978	25.6563	25.6909	25.1734	22.9287	24.6812	24.927	26.497	25.5841	24.1189	26.3953	25.8209	N.D.	N.D.	N.D.	N	N.A.	N.A.	N.A.	N.A.	N.A.	N.A.
Map4	26.9059	23.8823	26.4744	26.8779	26.4441	25.8508	27.8653	27.1013	27.3854	27.6522	26.1688	25.7304	26.4777	26.9892	26.2611	26.5555	27.2258	25.61	N.D.	N.D.	N.D.	N	N.A.	N.A.	N.A.	N.A.	N.A.	N.A.
Map7d1	25.0908	23.6448	25.327	26.1774	25.4477	24.002	26.4409	25.6598	26.0591	25.8775	22.2395	25.1521	22.5838	24.148	23.6521	24.538	24.2245	23.961	N.D.	N.D.	N.D.	N	N.A.	N.A.	N.A.	N.A.	N.A.	N.A.
Mapk1	26.7375	27.7447	28.0697	27.679	28.2998	28.718	29.3933	27.8953	27.3409	28.5182	27.1959	28.5355	28.1867	28.8895	28.3693	27.7109	28.8682	28.7421	N.D.	N.D.	N.D.	N	N.A.	N.A.	N.A.	N.A.	N.A.	N.A.
Mapk14	25.9946	26.2897	26.419	26.2721	26.8309	27.2191	26.7646	27.2986	26.8007	26.831	25.36	26.6613	26.4206	27.0534	25.9874	25.7754	26.7754	26.6353	N.D.	N.D.	N.D.	N	N.A.	N.A.	N.A.	N.A.	N.A.	N.A.
Mapk9	25.6642	25.6407	25.536	25.0017	24.1031	21.5395	20.8619	20.8906	20.8977	24.8693	24.0114	21.6003	21.7854	22.4903	23.0213	22.4644	22.9923	21.6205	N.D.	N.D.	N.D.	N	N.A.	N.A.	N.A.	N.A.	N.A.	N.A.
Mapkapk2	25.4814	24.1603	24.8989	26.1941	25.8557	25.4329	27.5281	25.4797	25.8617	26.0609	21.8224	24.8502	23.9058	25.6521	23.643	25.0262	25.7417	24.4837	N.D.	N.D.	N.D.	N	N.A.	N.A.	N.A.	N.A.	N.A.	N.A.
Mapre1	25.429	24.6263	25.7072	26.0769	25.4701	24.4622	26.2531	26.3366	26.2742	26.3444	25.6735	24.9102	24.5161	24.5329	24.056	25.2635	25.5223	23.26	N.D.	N.D.	N.D.	N	N.A.	N.A.	N.A.	N.A.	N.A.	N.A.
Mapre2	23.0682	23.511	23.3583	24.0674	24.2851	24.4673	25.002	25.5602	25.7652	24.4802	23.8958	25.8821	20.5926	24.7185	23.2596	23.1693	23.9695	24.2279	N.D.	N.D.	N.D.	N	N.A.	N.A.	N.A.	N.A.	N.A.	N.A.
Marc2	23.7574	26.0008	25.9892	23.9813	24.7381	25.2157	25.8082	25.0864	25.8196	25.7533	24.2341	25.232	24.8257	26.0496	26.094	25.2211	25.7602	25.2305	N.D.	N.D.	N.D.	N	N.A.	N.A.	N.A.	N.A.	N.A.	N.A.
Marcks	22.191	22.1747	21.857	21.3073	20.7418	21.7137	14.9621	14.9097	14.8658	23.2239	24.1198	20.7812	14.99	15.0264	14.9493	22.2066	22.118	22.2041	N.D.	N.D.	N.D.	N	N.A.	N.A.	N.A.	N.A.	N.A.	N.A.
Mark2	21.9956	21.9792	21.7871	15.0352	14.5656	14.8672	14.3441	14.7443	14.9981	22.6487	22.416	22.2087	23.191	22.0414	22.7285	21.8969	23.337	22.7903	N.D.	N.D.	N.D.	N	N.A.	N.A.	N.A.	N.A.	N.A.	N.A.
Mars	25.9683	25.9858	25.2398	25.8195	25.6279	25.4161	26.5948	26.8034	26.1245	25.8089	21.956	24.8193	24.5383	26.6538	24.7153	24.4956	27.1819	25.7046	N.D.	N.D.	N.D.	N	N.A.	N.A.	N.A.	N.A.	N.A.	N.A.
Mat2a	18.9239	23.3198	18.7487	23.184	22.0865	18.7033	23.6417	18.8959	18.0491	18.9837	22.0234	22.7488	23.4377	16.3555	19.7939	19.1482	22.4333	24.1603	N.D.	N.D.	N.D.	N	N.A.	N.A.	N.A.	N.A.	N.A.	N.A.
Mat2b	14.5358	14.5785	15.3738	22.1561	21.59	22.5619	14.2509	14.8538	15.0467	22.4656	22.4072	22.3739	22.2612	23.1768	22.7913	21.2918	23.2669	22.1406	N.D.	N.D.	N.D.	N	N.A.	N.A.	N.A.	N.A.	N.A.	N.A.
Mavs	24.0864	25.1396	25.1813	25.1684	25.5396	25.8243	25.3299	26.4577	25.9106	25.3236	24.05	25.4487	23.4162	25.9802	23.7927	24.1445	25.2382	25.399	N.D.	N.D.	N.D.	N	N.A.	N.A.	N.A.	N.A.	N.A.	N.A.
Mboat7	23.9902	23.5778	24.311	25.6791	25.1129	26.0848	23.4218	23.1227	23.6694	26.9152	26.1361	26.7068	24.955	25.6831	25.5968	25.3313	25.5462	25.0784	N.D.	N.D.	N.D.	N	N.A.	N.A.	N.A.	N.A.	N.A.	N.A.
Mcl1	19.9414	21.5223	24.3275	24.0247	23.4305	22.459	23.6812	24.2193	24.7007	23.4227	23.0409	23.2353	23.0618	24.3742	22.4126	23.0779	22.6942	22.1434	N.D.	N.D.	N.D.	N	N.A.	N.A.	N.A.	N.A.	N.A.	N.A.
Mcmbp	14.5476	14.2426	14.4605	20.4146	19.8467	20.8186	23.4185	23.6313	23.2825	21.6511	21.6152	21.5764	22.4183	22.579	22.2681	23.0562	22.7225	23.3276	N.D.	N.D.	N.D.	N	N.A.	N.A.	N.A.	N.A.	N.A.	N.A.
Mdh1	27.8768	29.2501	28.7387	28.3828	29.0662	29.5127	29.5903	29.1688	28.9949	29.4305	27.6292	28.8206	28.9878	29.0768	29.3822	28.5996	29.0306	29.2675	N.D.	N.D.	N.D.	N	N.A.	N.A.	N.A.	N.A.	N.A.	N.A.
Me2	25.1095	27.879	26.4302	25.0642	26.2309	26.8474	27.1346	26.7136	26.3612	26.5203	22.4864	27.0354	25.9726	26.7647	27.3504	24.9366	27.086	27.2633	N.D.	N.D.	N.D.	N	N.A.	N.A.	N.A.	N.A.	N.A.	N.A.
Mettl7a1	24.5136	24.9751	25.7352	24.4304	24.5569	24.6689	25.9418	23.2315	18.8662	23.767	24.5049	24.901	23.3224	24.1197	24.5075	23.2875	23.4634	23.0104	N.D.	N.D.	N.D.	N	N.A.	N.A.	N.A.	N.A.	N.A.	N.A.
Mfsd1	23.2874	25.2147	25.1561	23.2307	22.8402	22.3279	25.4435	22.8595	22.9211	24.2368	23.5695	22.2923	23.2777	23.5745	22.9038	22.4983	20.6796	23.2802	N.D.	N.D.	N.D.	N	N.A.	N.A.	N.A.	N.A.	N.A.	N.A.
Mfsd10	23.177	22.5684	23.6041	21.4492	20.8819	21.8538	24.0857	24.4048	23.6729	23.5187	23.3763	23.2177	23.514	24.3983	24.4394	23.0058	23.3851	21.3209	N.D.	N.D.	N.D.	N	N.A.	N.A.	N.A.	N.A.	N.A.	N.A.
Mfsd12	22.2171	23.2793	22.6913	22.0839	22.6093	22.9805	22.9809	22.9897	22.9741	22.1414	21.7281	22.251	22.7351	22.9314	22.3926	20.3276	21.2283	20.955	N.D.	N.D.	N.D.	N	N.A.	N.A.	N.A.	N.A.	N.A.	N.A.
Mgl2	23.1324	25.8673	25.7147	22.6388	25.6316	26.5118	26.4335	27.5072	26.5479	25.6923	25.4261	27.1782	26.0647	27.0021	27.9376	24.7368	27.3515	27.2288	N.D.	N.D.	N.D.	N	N.A.	N.A.	N.A.	N.A.	N.A.	N.A.
Mgll	25.408	26.5363	26.5734	22.3112	26.9827	27.9266	25.3774	25.6163	25.0913	26.0012	23.1863	26.4821	26.0908	27.4763	25.7269	26.2343	27.2934	26.1723	N.D.	N.D.	N.D.	N	N.A.	N.A.	N.A.	N.A.	N.A.	N.A.
Ctage5	24.1356	23.8394	24.3817	23.7898	23.2237	24.1956	23.9101	24.9315	25.623	24.4247	24.9149	25.2804	23.2817	22.9601	23.1285	24.3478	23.428	24.9057	N.D.	N.D.	N.D.	N	N.A.	N.A.	N.A.	N.A.	N.A.	N.A.
Mia3	22.5561	23.4076	23.1601	21.985	23.5688	24.2831	24.6829	23.7018	25.2614	24.1023	23.3885	21.9123	23.0542	23.7905	21.4755	20.4021	20.5101	19.8383	N.D.	N.D.	N.D.	N	N.A.	N.A.	N.A.	N.A.	N.A.	N.A.
Mical1	27.3455	28.0435	27.9646	27.2641	27.6641	27.9661	28.3123	27.5437	27.1668	27.3846	27.0344	27.9764	27.784	28.3155	28.321	27.3423	28.0204	28.1182	N.D.	N.D.	N.D.	N	N.A.	N.A.	N.A.	N.A.	N.A.	N.A.
Mif	22.8891	24.2491	23.9012	21.512	24.8832	25.785	25.6533	22.7475	22.844	23.9366	23.0961	25.4371	24.8423	25.9993	24.8141	24.3093	26.539	26.0499	N.D.	N.D.	N.D.	N	N.A.	N.A.	N.A.	N.A.	N.A.	N.A.
Fam63a	25.3421	25.9131	25.7905	23.894	24.5538	24.9898	25.1491	24.5792	24.608	24.4873	25.0968	25.2428	22.4632	25.3457	24.5287	22.7853	24.1094	24.4176	N.D.	N.D.	N.D.	N	N.A.	N.A.	N.A.	N.A.	N.A.	N.A.
Fam63b	22.7266	22.0154	22.5193	22.6988	22.2234	21.5446	22.6042	22.5423	22.6642	21.9178	21.6127	21.2358	21.5762	22.0502	20.8695	21.5301	21.8132	22.0843	N.D.	N.D.	N.D.	N	N.A.	N.A.	N.A.	N.A.	N.A.	N.A.
Mink1	22.4486	21.8943	20.9789	14.638	14.7677	14.654	21.2347	21.4469	20.9861	21.8088	21.613	22.3527	22.6159	22.5914	22.2356	23.4113	22.1761	19.8987	N.D.	N.D.	N.D.	N	N.A.	N.A.	N.A.	N.A.	N.A.	N.A.
Mlec	24.9497	25.509	26.0047	25.2355	25.154	25.071	24.5927	25.5289	26.3206	25.995	21.3252	23.5355	23.6028	23.0901	21.2092	22.9051	21.8938	19.5029	N.D.	N.D.	N.D.	N	N.A.	N.A.	N.A.	N.A.	N.A.	N.A.
Mlkl	18.4331	20.014	22.5883	18.2692	19.9555	21.132	25.5822	24.5756	24.311	23.0784	22.0454	23.0199	23.4367	24.1919	23.1545	22.3018	24.8161	23.6998	N.D.	N.D.	N.D.	N	N.A.	N.A.	N.A.	N.A.	N.A.	N.A.
Mmp12	24.6649	27.596	25.9934	24.7505	24.9611	25.1381	23.2253	23.8442	22.4241	23.4205	22.3767	19.2194	21.9717	16.917	20.3554	21.6287	22.5021	18.6491	N.D.	N.D.	N.D.	N	N.A.	N.A.	N.A.	N.A.	N.A.	N.A.
Mms19	21.991	21.7035	21.132	23.5878	23.0209	23.9928	21.4819	21.6125	21.3297	21.6914	23.0512	23.7383	20.5293	24.3591	23.618	20.617	25.2163	23.9222	N.D.	N.D.	N.D.	N	N.A.	N.A.	N.A.	N.A.	N.A.	N.A.
Mnda	18.5662	20.1471	18.3909	18.4023	18.3736	18.3455	22.306	18.5382	17.6913	20.8535	21.6657	23.4055	17.5664	15.9978	22.3385	18.7905	24.2334	22.4156	N.D.	N.D.	N.D.	N	N.A.	N.A.	N.A.	N.A.	N.A.	N.A.
Mob1a	25.0066	25.3895	24.5864	25.442	25.3811	25.3201	25.9363	25.9655	26.1002	25.5149	25.7002	25.6141	25.4749	26.3833	26.6617	25.8801	26.4233	25.9794	N.D.	N.D.	N.D.	N	N.A.	N.A.	N.A.	N.A.	N.A.	N.A.
Mocos	23.3971	23.288	23.0857	23.1466	23.224	23.2946	23.5058	22.9219	23.9203	23.491	23.706	23.4352	21.3229	23.785	22.4705	22.6777	23.3325	21.4492	N.D.	N.D.	N.D.	N	N.A.	N.A.	N.A.	N.A.	N.A.	N.A.
Mogs	24.3826	23.8282	23.5005	22.9016	25.1219	25.9334	23.8392	26.0437	24.844	24.0934	22.9144	25.6135	24.4897	25.3513	24.9843	23.5079	25.3328	24.4075	N.D.	N.D.	N.D.	N	N.A.	N.A.	N.A.	N.A.	N.A.	N.A.
Mon2	14.6859	14.9856	15.0197	24.0441	23.4769	24.4488	24.7379	23.9331	21.9503	24.0167	23.7378	24.022	24.716	25.2781	23.7797	25.4418	25.5748	25.2951	N.D.	N.D.	N.D.	N	N.A.	N.A.	N.A.	N.A.	N.A.	N.A.
Mospd2	22.9267	24.0692	21.1771	17.8388	23.78	24.7634	21.7425	21.4014	24.4692	23.966	23.2791	23.6151	23.4699	24.1578	23.8177	22.5723	25.0855	23.8222	N.D.	N.D.	N.D.	N	N.A.	N.A.	N.A.	N.A.	N.A.	N.A.
Mpc1	15.1878	14.0433	14.5863	21.039	20.4647	21.4366	24.7811	24.3384	25.2141	23.3192	23.3366	23.2148	23.1559	22.9068	23.3872	23.1699	23.666	22.4084	N.D.	N.D.	N.D.	N	N.A.	N.A.	N.A.	N.A.	N.A.	N.A.
Mpc2	22.5969	23.7544	23.071	24.0512	23.4841	24.456	23.8643	24.2033	23.4209	23.7018	22.9967	24.594	23.7103	24.3246	24.0497	23.4024	23.3362	22.5207	N.D.	N.D.	N.D.	N	N.A.	N.A.	N.A.	N.A.	N.A.	N.A.
Mpdu1	22.085	26.1536	23.7467	26.273	25.7067	26.6786	25.8874	24.6241	24.9451	24.9671	24.6991	26.1796	25.0919	24.836	24.9482	23.6948	25.1792	24.9978	N.D.	N.D.	N.D.	N	N.A.	N.A.	N.A.	N.A.	N.A.	N.A.
Mpeg1	25.4291	26.4274	26.1781	25.7736	26.3736	26.7819	28.3368	27.4079	27.4033	27.5627	27.06	27.9057	27.2538	27.9137	27.328	26.7228	27.6	27.0126	N.D.	N.D.	N.D.	N	N.A.	N.A.	N.A.	N.A.	N.A.	N.A.
Mpp1	26.1294	26.8606	26.7386	26.1877	27.8106	28.5324	27.2739	27.0726	26.8243	27.1748	25.147	27.9872	27.1609	26.1148	27.6304	27.5474	27.2182	27.1869	N.D.	N.D.	N.D.	N	N.A.	N.A.	N.A.	N.A.	N.A.	N.A.
Mpp2	23.8543	26.4863	26.022	24.6644	24.9135	25.1181	15.108	14.6516	14.6459	25.5954	26.0828	24.8535	14.8572	15.2812	14.7494	24.6701	24.972	24.7708	N.D.	N.D.	N.D.	N	N.A.	N.A.	N.A.	N.A.	N.A.	N.A.
Mpst	22.8466	23.2104	22.3609	24.3533	23.6579	22.3525	23.4838	23.5523	23.4142	21.401	22.566	23.2035	21.5995	24.1726	22.2807	23.4541	23.195	23.6736	N.D.	N.D.	N.D.	N	N.A.	N.A.	N.A.	N.A.	N.A.	N.A.
Mrc1	26.7746	28.0415	28.0777	25.9466	27.8267	28.5925	28.3891	27.3908	27.5265	27.5082	26.2278	28.4101	27.363	27.181	25.8887	26.1979	27.4013	25.6846	N.D.	N.D.	N.D.	N	N.A.	N.A.	N.A.	N.A.	N.A.	N.A.
Mri1	23.3844	24.0057	22.2685	22.9802	22.4135	23.3854	25.2555	24.1711	23.7821	24.7118	23.2423	23.1277	23.4518	23.2005	23.6653	21.9732	25.2116	22.8953	N.D.	N.D.	N.D.	N	N.A.	N.A.	N.A.	N.A.	N.A.	N.A.
Mroh1	23.7369	26.2206	25.6683	24.4971	25.6391	26.2486	26.1697	25.6772	25.1262	25.25	21.2762	25.9855	25.3308	26.6435	25.9155	24.8797	26.7865	26.4281	N.D.	N.D.	N.D.	N	N.A.	N.A.	N.A.	N.A.	N.A.	N.A.
Mrpl10	21.9117	22.0975	21.6911	14.8216	15.0428	15.2143	23.1186	23.17	23.4845	22.3881	22.5233	22.646	24.6958	24.5625	24.47	23.3901	22.7599	23.4272	N.D.	N.D.	N.D.	N	N.A.	N.A.	N.A.	N.A.	N.A.	N.A.
Mrps27	14.6699	15.0051	15.0376	24.9155	24.3496	25.3215	22.6788	22.6076	22.9088	21.9529	22.0732	22.1254	23.7904	23.828	24.02	23.5857	23.4648	22.9105	N.D.	N.D.	N.D.	N	N.A.	N.A.	N.A.	N.A.	N.A.	N.A.
Msr1	26.8162	27.6096	28.1448	26.3793	26.7081	26.9663	27.2879	27.9163	28.2174	27.684	25.9686	26.9259	28.4242	28.1127	26.547	28.0494	27.57	26.628	N.D.	N.D.	N.D.	N	N.A.	N.A.	N.A.	N.A.	N.A.	N.A.
mt-Co3	25.6964	25.5867	25.7981	23.3228	23.759	24.0818	25.2765	24.4964	25.7801	25.0428	24.7731	24.6716	25.7287	25.4076	25.1427	24.3856	24.6599	24.0461	N.D.	N.D.	N.D.	N	N.A.	N.A.	N.A.	N.A.	N.A.	N.A.
Mta2	22.9776	23.0186	23.0168	21.1697	20.6017	21.5736	23.6736	23.8614	22.6358	24.8998	24.7818	25.0562	21.0603	21.4716	21.2861	23.6714	24.1986	22.8337	N.D.	N.D.	N.D.	N	N.A.	N.A.	N.A.	N.A.	N.A.	N.A.
Mtap	17.7715	19.3524	17.5963	17.6077	17.579	17.5509	21.5114	21.7654	16.8967	21.5456	20.871	17.5055	16.7717	15.2031	18.6415	17.9958	14.9437	22.9842	N.D.	N.D.	N.D.	N	N.A.	N.A.	N.A.	N.A.	N.A.	N.A.
Mtch1	19.2162	20.7972	19.041	19.0524	20.1796	21.4436	22.9561	19.1882	18.3414	19.276	22.3157	18.9503	18.2164	24.6006	24.53	19.4406	23.8624	25.5515	N.D.	N.D.	N.D.	N	N.A.	N.A.	N.A.	N.A.	N.A.	N.A.
Mtch2	26.1696	26.8957	26.8555	25.7302	26.1858	26.5196	25.8895	26.8243	26.9402	26.3125	25.9527	26.6642	26.5043	27.838	27.184	25.8002	27.794	26.9413	N.D.	N.D.	N.D.	N	N.A.	N.A.	N.A.	N.A.	N.A.	N.A.
Mtco1	24.7214	24.9406	24.4627	24.654	24.0877	25.0596	14.8554	14.736	15.4081	22.8039	24.9472	25.7739	24.626	25.9652	25.8936	23.2306	25.5413	25.8452	N.D.	N.D.	N.D.	N	N.A.	N.A.	N.A.	N.A.	N.A.	N.A.
Mtco2	28.0267	28.6136	28.6627	27.9364	29.1036	29.7203	29.1211	28.8492	28.9164	28.3936	28.0835	29.8727	28.6409	29.2991	29.1392	28.2039	29.2387	29.0978	N.D.	N.D.	N.D.	N	N.A.	N.A.	N.A.	N.A.	N.A.	N.A.
Mtdh	26.6312	26.7634	27.1438	27.7646	27.0234	25.5271	26.7723	26.9484	27.0917	27.2663	25.4989	26.4517	25.7512	22.9782	22.1303	27.2375	24.4661	22.6987	N.D.	N.D.	N.D.	N	N.A.	N.A.	N.A.	N.A.	N.A.	N.A.
Mthfd1	27.2667	27.5402	27.0525	26.9961	27.2356	27.4335	28.7611	27.9309	27.4662	26.8452	26.4673	27.651	26.9911	28.1285	27.4859	26.3613	27.7179	27.6939	N.D.	N.D.	N.D.	N	N.A.	N.A.	N.A.	N.A.	N.A.	N.A.
Mthfd1l	23.901	24.8587	25.954	25.7703	25.6177	25.4541	26.5911	26.1586	25.8696	25.5665	21.9238	25.7044	24.9721	26.904	26.6803	24.492	27.0297	26.4237	N.D.	N.D.	N.D.	N	N.A.	N.A.	N.A.	N.A.	N.A.	N.A.
Mtm1	14.5794	13.7685	15.2668	22.7246	22.1592	23.1311	20.6449	20.8276	20.4444	22.0425	22.2202	22.3796	21.4823	23.5491	21.2239	23.3477	23.6393	22.9801	N.D.	N.D.	N.D.	N	N.A.	N.A.	N.A.	N.A.	N.A.	N.A.
Mtmr6	23.0789	22.3452	22.7651	20.6759	20.1071	21.079	24.5122	24.6154	24.5652	24.898	24.0217	21.4026	23.0213	23.7887	21.267	23.6995	24.0902	23.1615	N.D.	N.D.	N.D.	N	N.A.	N.A.	N.A.	N.A.	N.A.	N.A.
Mtmr9	23.3865	22.9483	23.4586	23.4182	24.2198	24.7154	25.0055	24.1798	24.2521	23.6727	23.1261	23.7034	22.7174	26.1166	23.9022	22.0346	25.2748	25.365	N.D.	N.D.	N.D.	N	N.A.	N.A.	N.A.	N.A.	N.A.	N.A.
Mtnd5	23.1208	22.4152	23.5923	21.8148	21.2493	22.2212	23.1246	23.7589	21.9672	21.9298	22.6519	22.2894	22.0007	22.1497	22.47	21.6392	22.2389	22.6631	N.D.	N.D.	N.D.	N	N.A.	N.A.	N.A.	N.A.	N.A.	N.A.
Mtpn	25.7033	26.0556	26.1675	26.1324	25.7134	25.1485	26.3096	25.4972	25.4126	26.2786	26.7103	25.9792	26.593	26.0426	25.5595	25.0728	26.095	25.9019	N.D.	N.D.	N.D.	N	N.A.	N.A.	N.A.	N.A.	N.A.	N.A.
Mtss1	22.6375	23.1209	22.6434	23.3095	22.8291	22.1397	21.8725	22.277	22.3187	14.874	14.7094	14.6629	23.0259	22.9355	22.5157	21.9931	21.9348	21.51	N.D.	N.D.	N.D.	N	N.A.	N.A.	N.A.	N.A.	N.A.	N.A.
Mtx2	14.9667	14.8064	14.4373	20.3097	19.281	19.8722	22.6881	22.7524	22.6179	15.3952	14.8149	15.2469	22.4155	24.9097	22.0216	23.4473	24.3039	21.0535	N.D.	N.D.	N.D.	N	N.A.	N.A.	N.A.	N.A.	N.A.	N.A.
Mvd	24.3032	24.7607	22.1267	24.5233	25.4115	25.9395	25.1249	23.1452	24.7067	23.4461	21.2862	24.2837	23.5772	23.2337	23.8586	22.3099	24.5045	25.0178	N.D.	N.D.	N.D.	N	N.A.	N.A.	N.A.	N.A.	N.A.	N.A.
Myadm	23.7379	23.9196	24.9165	25.0763	25.6924	26.1083	23.8811	24.383	24.959	25.7522	24.3534	26.4624	25.4205	27.0193	27.1079	25.1214	26.983	27.1413	N.D.	N.D.	N.D.	N	N.A.	N.A.	N.A.	N.A.	N.A.	N.A.
Mybbp1a	26.1092	26.3613	26.5028	25.8096	26.8468	27.425	17.6421	25.4217	24.6786	26.0289	25.3687	26.5114	25.4754	27.1713	25.1066	25.2875	27.7259	27.257	N.D.	N.D.	N.D.	N	N.A.	N.A.	N.A.	N.A.	N.A.	N.A.
Myd88	22.4339	22.633	22.8065	22.7475	21.7189	22.3255	24.5435	22.359	23.698	21.6269	21.5553	21.482	22.4243	22.5435	22.2909	23.1963	23.8672	21.8979	N.D.	N.D.	N.D.	N	N.A.	N.A.	N.A.	N.A.	N.A.	N.A.
Myg1	22.0703	22.1302	22.0012	21.8872	21.5739	21.191	23.5593	23.5446	23.5734	22.6919	22.4342	22.9724	22.6497	23.6673	23.2461	23.5996	24.3455	21.958	N.D.	N.D.	N.D.	N	N.A.	N.A.	N.A.	N.A.	N.A.	N.A.
Myh14	26.5088	27.7323	26.7943	26.3463	27.0589	27.518	27.4585	27.2164	26.743	26.4909	24.7128	27.6862	26.4659	26.4902	28.0328	26.3479	26.1342	27.6958	N.D.	N.D.	N.D.	N	N.A.	N.A.	N.A.	N.A.	N.A.	N.A.
Myl12a	15.2191	15.0575	14.8649	24.7147	24.1484	25.1203	22.2755	22.5386	21.9627	23.2379	24.6493	25.3492	23.074	23.1483	22.9218	22.7075	22.9059	22.7079	N.D.	N.D.	N.D.	N	N.A.	N.A.	N.A.	N.A.	N.A.	N.A.
Myl12b	26.2579	27.4475	27.3592	26.6488	27.1843	27.5607	28.7796	28.023	28.0877	27.6428	27.8702	27.6391	27.2692	26.8869	25.5964	26.2593	25.9384	25.2863	N.D.	N.D.	N.D.	N	N.A.	N.A.	N.A.	N.A.	N.A.	N.A.
Myl6	28.7847	28.9623	29.0243	28.9031	28.8142	28.7231	30.1879	29.2906	29.003	29.1102	29.6166	28.2768	29.332	29.1201	28.8635	28.9135	29.0626	28.2165	N.D.	N.D.	N.D.	N	N.A.	N.A.	N.A.	N.A.	N.A.	N.A.
Mylk	24.0952	24.7259	24.333	24.2668	24.3847	24.4896	26.4565	24.634	24.152	23.9561	24.7541	24.0006	24.5137	24.6651	24.8748	23.8063	25.0314	25.0599	N.D.	N.D.	N.D.	N	N.A.	N.A.	N.A.	N.A.	N.A.	N.A.
Myo18a	23.7634	24.6047	25.1822	24.8521	25.2132	25.4917	26.6854	25.872	25.4528	26.4273	23.4126	25.8639	24.4487	27.748	26.0703	24.4834	27.2421	26.9929	N.D.	N.D.	N.D.	N	N.A.	N.A.	N.A.	N.A.	N.A.	N.A.
Myo1c	27.2846	28.4565	28.1964	27.4182	28.5117	29.1071	27.0917	28.6342	28.2525	28.1609	27.0026	28.9804	28.9214	29.599	28.7678	28.3435	29.6009	28.8705	N.D.	N.D.	N.D.	N	N.A.	N.A.	N.A.	N.A.	N.A.	N.A.
Myo1d	26.8404	24.0033	22.2472	26.6124	25.5114	22.2018	26.1622	22.3944	26.7987	22.4822	25.5219	22.1564	21.4226	19.854	23.2924	22.6467	19.5946	21.5861	N.D.	N.D.	N.D.	N	N.A.	N.A.	N.A.	N.A.	N.A.	N.A.
Myo1e	27.519	28.3663	28.0971	27.7281	28.2233	28.5788	27.2599	28.4456	28.2082	28.3765	27.513	28.9349	27.8811	29.0973	28.5508	28.042	29.2176	28.9139	N.D.	N.D.	N.D.	N	N.A.	N.A.	N.A.	N.A.	N.A.	N.A.
Myo1g	28.2993	29.3297	29.124	29.0283	29.9946	30.5497	29.5785	29.9893	29.4555	29.4482	28.5921	30.3563	29.7015	31.7605	29.7966	29.4567	31.4186	30.3407	N.D.	N.D.	N.D.	N	N.A.	N.A.	N.A.	N.A.	N.A.	N.A.
Myo9b	26.425	26.3203	26.7292	26.3733	27.0046	27.4276	21.5055	27.3308	26.95	25.9572	24.5362	26.5703	26.6533	28.3277	27.2389	25.51	28.2841	27.3727	N.D.	N.D.	N.D.	N	N.A.	N.A.	N.A.	N.A.	N.A.	N.A.
Naa15	24.0249	24.3405	23.7742	24.5914	25.1957	25.6061	26.0335	25.8416	25.4915	26.916	24.5442	26.0863	21.956	26.7071	26.8349	20.0696	26.7012	26.5068	N.D.	N.D.	N.D.	N	N.A.	N.A.	N.A.	N.A.	N.A.	N.A.
Naa25	20.9515	21.2361	20.5896	14.7655	14.6221	14.7437	22.0082	22.5591	21.0994	23.555	23.3741	23.1631	24.0805	25.9758	24.6574	21.5917	25.1966	25.7005	N.D.	N.D.	N.D.	N	N.A.	N.A.	N.A.	N.A.	N.A.	N.A.
Nadk	23.0282	23.2831	22.7143	22.0775	23.1072	23.683	22.6215	23.8084	24.0383	24.5241	23.7337	21.8435	21.3547	21.9412	22.3575	23.91	23.7951	24.0178	N.D.	N.D.	N.D.	N	N.A.	N.A.	N.A.	N.A.	N.A.	N.A.
Nae1	22.4284	22.5248	23.9445	22.5268	21.4981	22.1	25.4521	22.9883	24.6924	22.6725	22.2006	21.4834	22.5847	22.6227	21.2158	22.1359	22.4504	21.7281	N.D.	N.D.	N.D.	N	N.A.	N.A.	N.A.	N.A.	N.A.	N.A.
Naga	25.0833	24.1171	25.7125	24.7438	25.2355	25.589	26.3998	24.9045	24.3461	25.6546	25.2308	23.9542	25.1537	27.7967	27.6301	24.9349	27.9608	27.4287	N.D.	N.D.	N.D.	N	N.A.	N.A.	N.A.	N.A.	N.A.	N.A.
Nagk	23.4142	24.8654	25.9431	22.9648	24.9011	25.6753	26.8957	25.9464	25.6068	25.7076	24.7818	26.9018	26.9447	26.4125	25.8759	25.5745	26.1777	26.2476	N.D.	N.D.	N.D.	N	N.A.	N.A.	N.A.	N.A.	N.A.	N.A.
Naglu	22.2917	22.256	22.0846	14.7279	14.9647	14.6907	24.8615	22.4938	24.1169	23.9062	23.1221	21.2723	23.1321	23.6643	22.28	25.3282	25.2449	25.4062	N.D.	N.D.	N.D.	N	N.A.	N.A.	N.A.	N.A.	N.A.	N.A.
Naip2	19.6707	21.2516	19.4955	24.4319	24.2119	23.9631	23.4106	19.6427	20.9813	23.9756	22.7702	22.9848	18.6709	25.022	20.5407	19.895	24.3492	24.1822	N.D.	N.D.	N.D.	N	N.A.	N.A.	N.A.	N.A.	N.A.	N.A.
Nampt	27.5614	27.6712	27.8465	27.8406	28.5438	28.999	29.7924	29.1296	29.1295	29.513	28.7663	29.8811	28.9073	28.923	27.3963	29.161	29.6272	29.0026	N.D.	N.D.	N.D.	N	N.A.	N.A.	N.A.	N.A.	N.A.	N.A.
Nans	26.7648	26.1473	26.0258	27.0191	27.1485	27.2629	26.5818	26.1977	25.889	25.9214	25.4812	26.532	26.3228	26.7885	26.3944	26.4099	27.5208	27.01	N.D.	N.D.	N.D.	N	N.A.	N.A.	N.A.	N.A.	N.A.	N.A.
Nap1l1	25.4548	25.7487	25.4856	25.9949	25.7587	25.488	24.5641	25.7255	25.7489	25.7795	25.8753	26.6462	24.9797	24.8793	23.6882	24.9587	25.166	24.1705	N.D.	N.D.	N.D.	N	N.A.	N.A.	N.A.	N.A.	N.A.	N.A.
Napa	25.6756	26.5749	25.893	25.6079	25.6612	25.7107	26.9097	26.4547	25.6139	26.2239	25.9504	25.2145	26.2205	25.6545	25.1859	25.254	26.0259	25.4015	N.D.	N.D.	N.D.	N	N.A.	N.A.	N.A.	N.A.	N.A.	N.A.
Napsa	14.9709	14.7349	14.5828	14.9683	14.8655	14.484	26.3493	25.1354	25.8664	25.2959	24.6692	23.5376	25.1455	24.9705	25.1042	23.3149	24.8832	24.5961	N.D.	N.D.	N.D.	N	N.A.	N.A.	N.A.	N.A.	N.A.	N.A.
Nars	24.2142	25.7613	25.7808	24.3646	26.4077	27.1969	26.6167	24.3174	23.7543	25.7981	23.9587	26.842	25.5306	26.3957	26.0809	25.1372	26.9797	26.5267	N.D.	N.D.	N.D.	N	N.A.	N.A.	N.A.	N.A.	N.A.	N.A.
Apoa1bp	24.2056	23.6082	24.626	24.1552	24.6816	25.0533	24.3642	24.9698	23.3001	25.3375	25.0329	24.6464	23.3196	25.052	24.8635	25.1346	25.5177	24.6115	N.D.	N.D.	N.D.	N	N.A.	N.A.	N.A.	N.A.	N.A.	N.A.
Nbeal2	15.2211	14.6917	15.1601	21.8251	21.2603	22.2322	23.7294	22.7929	24.0914	21.8734	22.2262	22.5517	25.4048	26.0737	24.1182	24.9734	25.5473	24.0076	N.D.	N.D.	N.D.	N	N.A.	N.A.	N.A.	N.A.	N.A.	N.A.
Ncbp1	22.1531	22.5666	21.5698	15.4461	14.7234	14.6913	15.0481	14.9304	14.7957	20.7972	20.8273	20.6028	21.5711	21.7492	21.5181	24.0418	24.5869	23.1538	N.D.	N.D.	N.D.	N	N.A.	N.A.	N.A.	N.A.	N.A.	N.A.
Nccrp1	22.4363	22.3673	22.8254	14.7927	14.3238	15.007	19.4841	19.6933	19.8012	22.6393	22.5858	23.194	21.8463	21.6566	21.6108	23.0351	22.3047	20.7438	N.D.	N.D.	N.D.	N	N.A.	N.A.	N.A.	N.A.	N.A.	N.A.
Ncf2	28.1892	29.1059	28.4449	28.4726	28.3565	28.2354	30.0618	28.3844	28.0802	28.7048	28.0337	27.9746	28.6284	27.781	28.17	27.8361	28.3268	27.8068	N.D.	N.D.	N.D.	N	N.A.	N.A.	N.A.	N.A.	N.A.	N.A.
Ncf4	25.2863	26.6679	25.9567	25.3052	26.0749	26.5577	25.2402	25.8567	25.2997	26.488	25.0973	25.9752	26.3217	25.6937	25.6729	25.4971	26.3802	26.0217	N.D.	N.D.	N.D.	N	N.A.	N.A.	N.A.	N.A.	N.A.	N.A.
Nckap1l	25.7683	27.891	27.8721	25.7019	27.8182	28.617	28.972	27.5056	27.6569	27.6558	27.3011	28.0628	28.14	28.6964	28.823	28.129	28.5419	29.0057	N.D.	N.D.	N.D.	N	N.A.	N.A.	N.A.	N.A.	N.A.	N.A.
Ncl	17.4195	19.0004	17.2442	17.2556	22.3041	23.2972	21.1593	17.3915	16.5447	17.4793	20.519	17.1535	16.4197	14.8511	18.2895	17.6438	14.5916	16.5832	N.D.	N.D.	N.D.	N	N.A.	N.A.	N.A.	N.A.	N.A.	N.A.
Ncln	23.3159	23.9182	24.7867	23.6047	24.2488	24.6777	25.15	25.3459	24.9233	24.7305	24.0048	22.4767	22.8762	24.0079	23.5515	23.1703	22.2535	21.6295	N.D.	N.D.	N.D.	N	N.A.	N.A.	N.A.	N.A.	N.A.	N.A.
Ncstn	24.0737	24.511	23.4432	23.7916	25.8308	26.6195	24.0896	24.6166	23.2841	24.0306	22.4793	26.3814	25.0238	22.5039	22.458	24.0939	24.4692	23.4779	N.D.	N.D.	N.D.	N	N.A.	N.A.	N.A.	N.A.	N.A.	N.A.
Ndrg1	22.8926	21.3316	22.0626	22.8328	23.9009	24.4886	24.13	25.1924	23.1883	24.4215	22.8502	24.4955	22.5173	25.9859	24.66	19.975	26.9488	26.1483	N.D.	N.D.	N.D.	N	N.A.	N.A.	N.A.	N.A.	N.A.	N.A.
Ndufa10	24.0648	25.4947	25.1945	25.0724	25.2243	25.3567	24.2681	25.4383	25.5783	25.7554	24.3857	26.6944	23.7153	26.8035	24.9264	23.4027	26.3663	25.1674	N.D.	N.D.	N.D.	N	N.A.	N.A.	N.A.	N.A.	N.A.	N.A.
Ndufa12	23.8756	23.6906	23.7917	22.1544	21.5848	22.5567	23.4147	24.1235	21.9606	22.4335	22.3744	22.6828	22.7053	23.1555	22.0504	20.692	19.1182	21.4162	N.D.	N.D.	N.D.	N	N.A.	N.A.	N.A.	N.A.	N.A.	N.A.
Ndufa8	23.484	23.1774	23.1392	24.4475	23.881	24.8529	23.9882	23.9946	23.8897	23.2899	24.1199	24.6434	23.9675	23.5807	23.7863	24.6883	24.6263	24.7481	N.D.	N.D.	N.D.	N	N.A.	N.A.	N.A.	N.A.	N.A.	N.A.
Ndufa9	22.178	21.589	24.2895	19.8442	23.5852	24.609	24.5944	25.2021	23.4777	23.605	22.275	23.9395	25.1711	25.475	24.932	20.2324	24.8787	22.9051	N.D.	N.D.	N.D.	N	N.A.	N.A.	N.A.	N.A.	N.A.	N.A.
Ndufb1	22.1927	22.7936	22.7548	22.8307	21.802	22.404	23.3372	22.8369	23.7089	14.7617	14.7069	15.0761	21.6276	21.3709	21.4513	15.1839	14.7432	14.8552	N.D.	N.D.	N.D.	N	N.A.	N.A.	N.A.	N.A.	N.A.	N.A.
Ndufb9	23.3275	23.1582	23.3054	21.8306	20.802	21.4093	23.5985	23.6749	23.303	23.3645	23.348	23.5066	22.1821	21.9039	22.4561	14.9621	14.7364	15.2872	N.D.	N.D.	N.D.	N	N.A.	N.A.	N.A.	N.A.	N.A.	N.A.
Ndufs1	26.4643	26.2457	26.4558	26.5066	26.6475	26.771	26.2632	27.1204	26.8108	26.9731	24.1158	26.9436	26.3459	27.5582	27.4161	25.4906	27.4089	27.1551	N.D.	N.D.	N.D.	N	N.A.	N.A.	N.A.	N.A.	N.A.	N.A.
Ndufs2	19.1597	23.9498	24.3074	18.9959	22.7017	23.7267	21.7039	24.9362	23.3372	24.5297	22.9738	24.5942	22.761	24.3169	24.1742	19.384	25.5393	24.7622	N.D.	N.D.	N.D.	N	N.A.	N.A.	N.A.	N.A.	N.A.	N.A.
Ndufs3	23.2663	24.0094	24.5952	24.4954	24.1004	23.58	24.0329	24.5929	25.1052	23.1085	23.2466	23.373	25.4372	23.5324	23.2031	22.3366	23.5059	22.4251	N.D.	N.D.	N.D.	N	N.A.	N.A.	N.A.	N.A.	N.A.	N.A.
Ndufs7	23.7127	19.9297	24.3494	18.185	22.1629	23.1789	23.8846	18.3208	23.7165	24.9005	22.7526	23.636	22.8078	24.4934	22.9705	22.2115	24.1934	23.4649	N.D.	N.D.	N.D.	N	N.A.	N.A.	N.A.	N.A.	N.A.	N.A.
Ndufv1	24.7073	25.2691	26.198	25.6001	25.4743	25.3421	26.1353	25.5231	26.2822	26.7896	26.4378	25.9716	24.0024	26.7036	25.7013	24.7517	26.8303	26.1841	N.D.	N.D.	N.D.	N	N.A.	N.A.	N.A.	N.A.	N.A.	N.A.
Necap2	15.322	14.6428	14.6258	20.9068	20.347	21.3189	23.3574	22.079	23.4118	15.1305	14.842	14.5544	21.0436	22.0871	21.6542	23.0182	22.5903	22.6421	N.D.	N.D.	N.D.	N	N.A.	N.A.	N.A.	N.A.	N.A.	N.A.
Nedd8	24.5831	24.8166	19.4922	25.0784	24.7945	24.456	23.4073	24.9946	24.439	24.6736	24.3195	24.392	23.1672	24.5392	23.0755	22.843	25.578	23.4781	N.D.	N.D.	N.D.	N	N.A.	N.A.	N.A.	N.A.	N.A.	N.A.
Nek7	15.0008	15.0436	15.2696	23.1878	23.8922	24.3478	22.825	23.0219	22.5931	24.5558	24.5121	24.4672	23.2326	24.9642	23.3452	21.9803	25.1303	22.268	N.D.	N.D.	N.D.	N	N.A.	N.A.	N.A.	N.A.	N.A.	N.A.
Nek9	22.3845	23.6407	23.9311	24.2256	24.5684	24.8355	25.4383	25.1662	25.7004	25.0668	22.3614	23.7105	24.3595	25.6466	24.5483	23.8552	23.6092	23.7061	N.D.	N.D.	N.D.	N	N.A.	N.A.	N.A.	N.A.	N.A.	N.A.
Nfkb1	22.2728	23.1763	23.7271	22.4702	22.5814	22.6808	23.7874	24.1851	23.8344	24.0752	23.6685	23.0992	24.0002	25.1092	26.0612	23.8713	25.3192	25.615	N.D.	N.D.	N.D.	N	N.A.	N.A.	N.A.	N.A.	N.A.	N.A.
Nfkb2	24.8948	25.3238	24.778	25.4143	26.6866	27.3313	23.3547	26.5701	25.2773	26.7493	26.024	27.2259	25.8407	27.9064	26.5466	26.1486	28.5751	27.7917	N.D.	N.D.	N.D.	N	N.A.	N.A.	N.A.	N.A.	N.A.	N.A.
Nfs1	24.001	24.2793	23.1122	19.1691	21.3575	22.4767	23.0728	23.9118	23.5243	19.3927	22.4324	22.3415	18.3331	22.4475	22.4108	19.5572	24.1814	21.1477	N.D.	N.D.	N.D.	N	N.A.	N.A.	N.A.	N.A.	N.A.	N.A.
Nhlrc2	21.6445	21.5815	21.8277	21.5753	20.5466	21.1496	22.8737	22.7022	22.5045	21.4648	22.9989	23.9663	25.0288	24.7748	24.6151	24.4964	25.1137	23.395	N.D.	N.D.	N.D.	N	N.A.	N.A.	N.A.	N.A.	N.A.	N.A.
Fam129a	25.9586	26.7362	26.8417	26.5615	27.1171	27.5037	27.667	27.7991	27.0411	27.7304	26.7146	27.3539	26.7279	28.3186	27.9423	26.7494	28.4612	28.5609	N.D.	N.D.	N.D.	N	N.A.	N.A.	N.A.	N.A.	N.A.	N.A.
Fam129b	29.3108	30.4658	30.2669	29.647	29.8251	29.9777	29.6863	29.7774	29.5693	29.4821	29.2388	29.8946	30.0317	30.1549	29.6385	29.2853	30.1565	29.8006	N.D.	N.D.	N.D.	N	N.A.	N.A.	N.A.	N.A.	N.A.	N.A.
Nisch	22.3151	21.5137	22.827	26.008	25.4416	26.4135	23.9401	24.0615	23.8055	24.0209	23.3222	21.9136	25.572	26.2417	24.2832	25.5903	25.7561	25.4031	N.D.	N.D.	N.D.	N	N.A.	N.A.	N.A.	N.A.	N.A.	N.A.
Nln	25.8554	27.1393	26.6979	25.6212	26.5443	27.0848	27.0069	26.7695	26.1563	26.1059	25.2514	26.9847	25.849	27.3138	27.5359	24.4773	27.2673	27.2955	N.D.	N.D.	N.D.	N	N.A.	N.A.	N.A.	N.A.	N.A.	N.A.
Nlrp3	13.2558	14.7613	14.4995	24.2958	23.73	24.7018	22.1485	22.2656	22.0254	24.3779	24.9437	25.3493	23.8242	22.679	24.4541	22.6979	26.8287	24.9457	N.D.	N.D.	N.D.	N	N.A.	N.A.	N.A.	N.A.	N.A.	N.A.
Nlrx1	21.5621	20.3235	21.9229	22.4513	21.4227	22.0299	23.0847	23.6054	22.2646	21.754	21.7538	21.7517	21.7711	25.1144	23.8116	26.2689	24.6122	27.0195	N.D.	N.D.	N.D.	N	N.A.	N.A.	N.A.	N.A.	N.A.	N.A.
Gm20390	27.4456	27.4152	27.533	26.8118	26.8407	26.8679	28.3344	27.2473	27.1353	28.0849	28.0707	26.6719	27.7383	28.0558	27.4849	26.9567	28.1775	26.4854	N.D.	N.D.	N.D.	N	N.A.	N.A.	N.A.	N.A.	N.A.	N.A.
Nmt1	27.0331	26.6685	26.5869	26.5525	26.6362	26.7124	27.4322	26.9544	27.1103	27.2108	26.9005	26.7799	27.3324	27.0971	26.7136	26.2404	27.2235	26.8164	N.D.	N.D.	N.D.	N	N.A.	N.A.	N.A.	N.A.	N.A.	N.A.
Nomo1	22.8169	24.9174	25.289	23.5014	23.7107	23.8868	25.1831	25.5385	25.4412	25.0559	23.7114	25.1534	22.6459	23.698	23.265	22.0252	24.55	22.0369	N.D.	N.D.	N.D.	N	N.A.	N.A.	N.A.	N.A.	N.A.	N.A.
Nop58	18.8599	20.4408	18.6847	18.6961	18.6674	18.6393	22.5998	18.8319	17.9851	18.9197	21.9594	18.594	17.8601	23.046	19.7299	19.0842	23.1947	23.0579	N.D.	N.D.	N.D.	N	N.A.	N.A.	N.A.	N.A.	N.A.	N.A.
Nos2	22.8744	24.4553	22.6991	22.7105	22.6818	22.6537	26.6142	22.5491	21.9995	29.2357	29.1673	28.9678	21.8746	27.5104	27.1184	28.3697	29.9866	29.7298	N.D.	N.D.	N.D.	N	N.A.	N.A.	N.A.	N.A.	N.A.	N.A.
Npc1	26.1679	27.5526	27.3546	26.0418	26.6185	27.0155	27.7322	25.9532	25.7615	26.8332	26.1342	27.4198	25.5542	26.8337	26.6879	25.4173	26.1004	26.684	N.D.	N.D.	N.D.	N	N.A.	N.A.	N.A.	N.A.	N.A.	N.A.
Npepps	27.2369	28.1062	27.9141	27.3919	28.0491	28.484	28.55	28.2687	27.9819	27.7919	27.5052	28.2939	27.6977	28.7224	28.7708	27.2655	28.7742	28.0512	N.D.	N.D.	N.D.	N	N.A.	N.A.	N.A.	N.A.	N.A.	N.A.
Npl	22.1896	22.2066	22.229	22.45	24.5243	25.3176	23.5932	23.0339	23.8998	23.1672	22.5562	22.686	21.7358	21.9936	21.8678	21.682	21.5992	22.1103	N.D.	N.D.	N.D.	N	N.A.	N.A.	N.A.	N.A.	N.A.	N.A.
Nploc4	21.6861	20.9025	21.6322	22.9085	22.5578	22.1145	24.229	24.0342	23.8216	24.1515	23.7219	23.9462	22.4236	24.6396	23.9217	24.3632	24.2964	24.4266	N.D.	N.D.	N.D.	N	N.A.	N.A.	N.A.	N.A.	N.A.	N.A.
Nqo2	15.197	14.9664	14.8652	21.7914	21.2269	22.1988	24.9508	24.9296	24.7194	22.8267	22.9658	22.463	22.0997	23.8934	23.2595	23.314	23.0318	23.4043	N.D.	N.D.	N.D.	N	N.A.	N.A.	N.A.	N.A.	N.A.	N.A.
Nrbp1	15.1728	15.0677	14.9141	22.2182	23.8633	24.5892	24.4721	24.2726	24.1294	25.1039	25.1598	25.0675	25.7822	26.177	25.2376	25.8848	25.7734	25.9877	N.D.	N.D.	N.D.	N	N.A.	N.A.	N.A.	N.A.	N.A.	N.A.
Nrd1	25.6464	26.5422	26.173	25.4609	26.0887	26.5101	25.4249	26.6649	25.4275	25.4483	25.5409	26.2927	24.4432	27.3331	25.5872	25.2031	27.4436	26.2249	N.D.	N.D.	N.D.	N	N.A.	N.A.	N.A.	N.A.	N.A.	N.A.
Nrp2	15.1506	15.0547	15.0246	24.5713	24.2685	23.9017	15.2529	14.6007	14.6831	24.2821	24.1218	23.9436	14.7468	14.8158	14.9303	23.7874	23.916	23.5402	N.D.	N.D.	N.D.	N	N.A.	N.A.	N.A.	N.A.	N.A.	N.A.
Nsdhl	25.1376	26.1415	25.92	24.8872	25.7918	26.3256	26.4905	26.4147	26.4289	25.8949	25.0904	26.007	26.6764	26.0582	25.721	26.4748	25.8793	25.1427	N.D.	N.D.	N.D.	N	N.A.	N.A.	N.A.	N.A.	N.A.	N.A.
Nsf	27.6875	28.2382	28.6045	27.44	27.9808	28.3599	29.6979	28.529	28.5612	28.2452	27.8419	28.8732	28.4925	29.4285	28.7011	28.0178	29.1507	29.4196	N.D.	N.D.	N.D.	N	N.A.	N.A.	N.A.	N.A.	N.A.	N.A.
Nsun2	22.7025	22.8533	22.9914	21.6	20.5713	21.1707	21.1235	21.2572	20.9782	22.4067	22.4407	22.5569	20.4993	23.3912	22.5739	23.5002	24.2988	21.5501	N.D.	N.D.	N.D.	N	N.A.	N.A.	N.A.	N.A.	N.A.	N.A.
Nt5c	24.3385	25.0495	25.1495	24.1603	24.0488	23.9327	23.6261	25.0009	25.6462	23.8476	23.5699	24.1899	24.395	26.0356	25.1725	24.1958	25.9512	25.3492	N.D.	N.D.	N.D.	N	N.A.	N.A.	N.A.	N.A.	N.A.	N.A.
Nt5c3a	18.1729	19.7538	17.9976	18.009	23.7498	24.7348	24.414	24.651	24.0671	25.0096	22.5863	26.1706	24.8268	25.8399	26.6856	23.503	25.283	26.3086	N.D.	N.D.	N.D.	N	N.A.	N.A.	N.A.	N.A.	N.A.	N.A.
Nub1	22.8038	22.2599	25.1468	23.3347	23.929	24.3346	24.3915	23.5831	17.3979	24.7673	21.3723	23.5265	17.273	24.8939	21.2318	18.4971	25.2403	23.4836	N.D.	N.D.	N.D.	N	N.A.	N.A.	N.A.	N.A.	N.A.	N.A.
Nudt2	23.2748	23.8546	22.2965	22.9611	21.9324	22.5365	14.9277	15.0556	14.6321	22.0404	21.7215	22.7049	23.4202	22.7228	21.3143	23.1867	23.5876	23.4311	N.D.	N.D.	N.D.	N	N.A.	N.A.	N.A.	N.A.	N.A.	N.A.
Numa1	25.4479	24.1732	25.1718	26.4808	26.2167	25.9072	24.0906	25.2835	25.0333	25.2549	21.7592	25.3161	17.6599	25.8547	19.5297	18.8841	26.9027	25.1016	N.D.	N.D.	N.D.	N	N.A.	N.A.	N.A.	N.A.	N.A.	N.A.
Nup133	15.0502	15.0746	15.0234	14.7808	15.1694	15.2695	22.0946	21.9915	22.1887	14.6506	15.0035	15.206	24.3053	22.6855	23.7121	23.7746	24.5349	22.0609	N.D.	N.D.	N.D.	N	N.A.	N.A.	N.A.	N.A.	N.A.	N.A.
Nup155	23.9728	24.1175	23.8095	23.2557	22.6893	23.6612	24.1037	23.5553	24.5015	23.2496	24.5962	25.2803	23.8783	26.1157	25.6555	25.4411	25.8494	24.8706	N.D.	N.D.	N.D.	N	N.A.	N.A.	N.A.	N.A.	N.A.	N.A.
Nup160	20.6238	20.9622	20.1803	15.0885	15.0059	14.4869	22.6164	22.4248	22.2761	18.846	18.6427	18.0314	22.6636	22.8454	23.1402	24.2991	25.0568	22.6027	N.D.	N.D.	N.D.	N	N.A.	N.A.	N.A.	N.A.	N.A.	N.A.
Nup205	22.2675	24.36	23.8445	23.368	22.8029	23.7748	25.3499	23.7883	22.6787	22.9536	23.1513	23.3246	20.6127	25.679	24.6658	20.8328	24.9362	24.2024	N.D.	N.D.	N.D.	N	N.A.	N.A.	N.A.	N.A.	N.A.	N.A.
Nup214	23.9093	23.8356	23.3962	24.3666	24.7113	24.9795	24.5452	24.1239	23.634	23.7631	23.6301	23.4849	24.7918	23.5366	25.4528	22.5428	23.8161	23.5861	N.D.	N.D.	N.D.	N	N.A.	N.A.	N.A.	N.A.	N.A.	N.A.
Nup93	25.2469	25.4372	26.5756	24.6276	26.085	26.7732	27.2056	26.232	26.3326	26.2412	26.7239	26.8362	24.7072	26.588	25.956	24.7607	26.6361	25.922	N.D.	N.D.	N.D.	N	N.A.	N.A.	N.A.	N.A.	N.A.	N.A.
Nup98	14.8957	15.0489	14.4388	21.5756	21.008	21.9799	14.7465	14.8439	15.2422	25.3478	24.7295	23.6245	22.8199	22.6663	22.9623	24.6951	24.7808	24.6044	N.D.	N.D.	N.D.	N	N.A.	N.A.	N.A.	N.A.	N.A.	N.A.
Nutf2	23.7814	23.4868	23.5731	14.9584	14.7158	14.8003	26.1224	23.9448	23.8961	23.3203	23.0272	23.029	23.0393	24.3732	23.631	23.4114	24.3949	24.0576	N.D.	N.D.	N.D.	N	N.A.	N.A.	N.A.	N.A.	N.A.	N.A.
Oas1a	26.5619	27.0863	27.4034	26.6069	26.8981	27.1316	26.5387	27.7737	27.302	26.9491	27.137	27.3674	26.8987	27.869	26.752	26.711	28.2649	26.5779	N.D.	N.D.	N.D.	N	N.A.	N.A.	N.A.	N.A.	N.A.	N.A.
Oas3	24.1472	25.2009	25.436	26.0431	26.5877	26.9688	24.8574	27.1532	27.1402	26.2663	26.5801	27.3159	26.4864	27.921	27.409	26.0107	27.7531	26.99	N.D.	N.D.	N.D.	N	N.A.	N.A.	N.A.	N.A.	N.A.	N.A.
Oasl1	15.093	14.8565	15.1215	14.8168	14.7054	15.0504	22.5463	21.6178	20.1841	23.6009	22.9957	21.9261	21.5708	24.7889	22.6351	24.7436	24.4384	24.9953	N.D.	N.D.	N.D.	N	N.A.	N.A.	N.A.	N.A.	N.A.	N.A.
Oat	27.242	28.2296	27.608	27.648	28.0315	28.3237	28.6016	28.14	27.1675	28.0256	27.3712	28.1817	27.4444	28.5322	28.5898	26.436	28.4581	28.3992	N.D.	N.D.	N.D.	N	N.A.	N.A.	N.A.	N.A.	N.A.	N.A.
Mgea5	23.2655	23.0439	23.4929	23.2854	22.8464	22.2428	24.4397	22.2315	23.7219	19.981	20.1511	20.5727	22.2271	22.7662	21.3571	19.6583	19.8231	20.4471	N.D.	N.D.	N.D.	N	N.A.	N.A.	N.A.	N.A.	N.A.	N.A.
Ogdh	28.4647	28.9272	28.9776	28.4881	29.0108	29.3806	28.7359	29.2695	28.877	28.7014	26.8035	29.4735	28.6929	29.847	29.7177	27.9426	29.7127	29.4914	N.D.	N.D.	N.D.	N	N.A.	N.A.	N.A.	N.A.	N.A.	N.A.
Ogfr	24.8428	25.341	25.0519	24.9764	24.9652	24.9543	26.395	26.6019	26.3966	25.6372	24.8196	25.9213	25.2225	25.4949	26.3495	23.5816	25.6183	26.105	N.D.	N.D.	N.D.	N	N.A.	N.A.	N.A.	N.A.	N.A.	N.A.
Ogt	22.5107	22.3583	22.1898	13.7254	14.6892	14.2208	15.1515	15.2975	14.8745	21.2315	20.8638	21.0185	21.3153	22.0461	21.5091	24.1073	24.8068	22.6964	N.D.	N.D.	N.D.	N	N.A.	N.A.	N.A.	N.A.	N.A.	N.A.
Ola1	23.0775	22.4711	23.5026	24.7895	24.2467	23.4123	25.0589	24.992	24.8987	24.9363	22.1084	23.4541	23.522	23.2172	23.0253	21.7552	23.3142	23.1573	N.D.	N.D.	N.D.	N	N.A.	N.A.	N.A.	N.A.	N.A.	N.A.
Opa1	24.3581	25.0226	24.4937	24.3576	25.4976	26.1066	25.5044	26.2493	25.944	25.2715	21.1946	26.1017	24.5538	26.4065	25.3793	21.7531	25.9545	25.3214	N.D.	N.D.	N.D.	N	N.A.	N.A.	N.A.	N.A.	N.A.	N.A.
Osbp	22.6799	24.6029	25.3398	24.3528	24.9634	25.3767	21.899	25.1932	24.6447	26.0243	22.7222	25.4049	23.9504	26.0872	25.3477	22.9699	25.6022	26.1057	N.D.	N.D.	N.D.	N	N.A.	N.A.	N.A.	N.A.	N.A.	N.A.
Osbpl11	13.9293	15.0807	14.45	15.2994	15.4578	14.5948	14.675	14.8293	14.6564	22.0811	22.9812	23.5306	21.8048	25.1199	24.2585	21.6969	23.4454	23.9763	N.D.	N.D.	N.D.	N	N.A.	N.A.	N.A.	N.A.	N.A.	N.A.
Osbpl8	26.4441	27.2688	27.1927	26.6331	27.3084	27.7514	26.121	26.9001	27.0072	26.3914	25.6317	27.7965	26.9114	26.6063	25.892	25.8745	26.5887	25.5366	N.D.	N.D.	N.D.	N	N.A.	N.A.	N.A.	N.A.	N.A.	N.A.
Osbpl9	21.7438	21.4655	21.8519	22.061	21.0324	21.6387	21.9391	22.3077	21.4476	22.4499	22.7129	21.9408	22.0638	22.154	22.1772	20.9295	24.1104	23.263	N.D.	N.D.	N.D.	N	N.A.	N.A.	N.A.	N.A.	N.A.	N.A.
Ostc	23.0707	23.6161	23.4109	24.3039	23.7377	24.7096	23.0178	23.9634	22.155	23.5265	23.3298	24.6149	23.0357	23.6813	23.7554	22.5117	23.2467	23.3196	N.D.	N.D.	N.D.	N	N.A.	N.A.	N.A.	N.A.	N.A.	N.A.
Ostf1	24.3353	25.7955	25.5641	24.2791	26.4536	27.2596	25.2237	25.5704	25.5029	26.3827	24.9862	26.34	26.089	26.2862	25.3432	25.9745	26.4955	25.8097	N.D.	N.D.	N.D.	N	N.A.	N.A.	N.A.	N.A.	N.A.	N.A.
Otub1	27.3332	27.9353	27.5516	27.1643	27.4871	27.7413	28.1562	27.5212	27.3854	27.4609	27.6122	27.4928	26.6162	28.6433	27.7007	26.4455	28.7342	27.7165	N.D.	N.D.	N.D.	N	N.A.	N.A.	N.A.	N.A.	N.A.	N.A.
Fam105a	22.2928	22.524	22.7209	22.2089	21.1803	21.784	23.1477	23.4594	22.7497	22.2952	22.3798	22.4597	23.0394	23.4601	23.8024	22.8212	23.6536	23.2606	N.D.	N.D.	N.D.	N	N.A.	N.A.	N.A.	N.A.	N.A.	N.A.
Oxsr1	24.7023	24.19	24.9146	24.8618	26.083	26.7143	25.5986	26.0065	25.6259	25.6879	24.4509	25.364	24.0312	26.4836	26.3847	23.3824	26.4821	25.372	N.D.	N.D.	N.D.	N	N.A.	N.A.	N.A.	N.A.	N.A.	N.A.
P2rx4	24.6291	25.2988	25.6468	24.9728	24.7101	24.4025	23.6447	24.4443	25.1173	24.8782	23.0044	24.0279	24.7139	24.0774	22.9388	24.5051	24.2198	23.4634	N.D.	N.D.	N.D.	N	N.A.	N.A.	N.A.	N.A.	N.A.	N.A.
P2rx7	22.1499	21.0398	21.8716	22.3159	21.6596	20.4954	22.7715	21.692	22.5627	22.279	21.5311	19.8922	14.9308	14.5843	14.6862	19.1963	19.0251	19.6003	N.D.	N.D.	N.D.	N	N.A.	N.A.	N.A.	N.A.	N.A.	N.A.
P4ha1	23.5628	23.5311	23.3787	22.7335	22.1618	21.2524	24.9843	24.3077	22.9918	24.3857	23.561	21.4276	23.2476	24.0516	21.2621	24.2278	24.6946	23.5334	N.D.	N.D.	N.D.	N	N.A.	N.A.	N.A.	N.A.	N.A.	N.A.
Pa2g4	24.4489	24.4521	24.4461	22.9126	22.9819	23.0455	24.1225	24.428	23.7341	23.2753	23.3728	23.4652	21.3357	24.0502	24.2612	22.1665	25.4515	25.5467	N.D.	N.D.	N.D.	N	N.A.	N.A.	N.A.	N.A.	N.A.	N.A.
Pabpc1	25.5737	25.4795	25.5385	25.4736	25.6101	25.7302	23.9789	26.1359	26.1734	27.1663	26.1048	26.3836	25.3513	26.1456	25.2676	26.5847	26.5887	25.7981	N.D.	N.D.	N.D.	N	N.A.	N.A.	N.A.	N.A.	N.A.	N.A.
Pacsin2	24.8841	23.9787	24.9769	25.1136	25.2395	25.3509	27.122	25.5331	25.512	26.5481	26.5422	24.3452	23.7808	25.6664	25.5426	24.0575	25.2788	24.748	N.D.	N.D.	N.D.	N	N.A.	N.A.	N.A.	N.A.	N.A.	N.A.
Pafah1b2	23.866	25.4258	24.964	23.9917	26.0002	26.7847	25.0698	25.3555	24.7127	24.3243	24.6402	26.1647	24.9844	25.7379	25.8687	24.6723	26.3191	25.265	N.D.	N.D.	N.D.	N	N.A.	N.A.	N.A.	N.A.	N.A.	N.A.
Pafah1b3	21.8334	22.2364	21.2537	21.307	22.6086	23.2607	21.648	21.1617	21.6615	21.0418	21.6813	22.129	22.3214	23.4786	23.4601	20.7216	22.8192	22.5576	N.D.	N.D.	N.D.	N	N.A.	N.A.	N.A.	N.A.	N.A.	N.A.
Paics	26.4275	26.9089	27.2235	26.7364	26.8401	26.9333	28.222	26.5675	26.6409	27.0721	25.9282	26.8403	27.4207	27.6644	27.3469	26.8202	27.5894	27.4064	N.D.	N.D.	N.D.	N	N.A.	N.A.	N.A.	N.A.	N.A.	N.A.
Pak2	27.2428	27.1497	27.2113	27.819	27.5265	27.1753	28.2618	27.5484	27.7699	27.702	26.2905	27.102	28.2444	27.8627	27.6777	27.7909	28.5576	27.7683	N.D.	N.D.	N.D.	N	N.A.	N.A.	N.A.	N.A.	N.A.	N.A.
Pald1	25.6455	25.2448	25.7568	25.421	26.2171	26.7105	26.0875	26.684	26.3164	25.265	22.9201	26.2024	25.7823	27.9657	26.7771	24.6181	27.7116	26.026	N.D.	N.D.	N.D.	N	N.A.	N.A.	N.A.	N.A.	N.A.	N.A.
Papss1	17.2713	24.3738	21.1039	17.1075	22.0678	23.0622	22.3441	22.9721	16.3965	22.2327	20.3708	23.0726	16.2715	24.5253	18.1413	17.4957	23.7429	23.3949	N.D.	N.D.	N.D.	N	N.A.	N.A.	N.A.	N.A.	N.A.	N.A.
Papss2	25.6564	25.7652	26.3623	25.8293	25.5814	25.2946	26.2492	26.8812	26.3317	26.966	24.4705	25.3735	24.9589	26.9598	25.3433	24.5128	27.0024	25.7374	N.D.	N.D.	N.D.	N	N.A.	N.A.	N.A.	N.A.	N.A.	N.A.
Park7	23.5128	23.4531	23.5692	21.9764	21.4087	22.3805	14.6912	15.1404	15.1961	23.1038	23.2893	23.1476	24.0888	24.1176	24.1478	21.7876	24.4467	22.8788	N.D.	N.D.	N.D.	N	N.A.	N.A.	N.A.	N.A.	N.A.	N.A.
Parp14	18.9444	20.5253	19.494	24.408	25.5111	26.1094	26.1404	26.2869	25.4381	26.5964	22.2639	26.6105	24.318	27.95	27.3224	24.9562	27.8504	27.3425	N.D.	N.D.	N.D.	N	N.A.	N.A.	N.A.	N.A.	N.A.	N.A.
Parp3	26.9577	27.0483	26.8611	25.0838	24.5176	25.4895	26.6629	26.3545	26.2539	21.3677	26.6452	25.3642	25.7181	26.0976	25.2019	25.7426	26.2578	25.607	N.D.	N.D.	N.D.	N	N.A.	N.A.	N.A.	N.A.	N.A.	N.A.
Parp4	21.8207	21.9611	22.0855	15.1402	14.9142	14.7395	14.6765	15.179	15.2124	20.5643	21.4373	21.9782	20.658	21.0304	19.8131	23.3259	23.8007	23.4437	N.D.	N.D.	N.D.	N	N.A.	N.A.	N.A.	N.A.	N.A.	N.A.
Parp9	22.7268	23.6332	23.086	24.6556	24.0166	22.9099	26.1772	25.7182	25.0073	26.5839	24.4195	26.1652	26.1468	27.5911	25.664	25.8299	27.3537	26.6467	N.D.	N.D.	N.D.	N	N.A.	N.A.	N.A.	N.A.	N.A.	N.A.
Parvg	23.0389	21.5028	23.4562	23.1746	23.4747	23.7141	25.8306	24.0958	23.8241	23.6923	23.4654	23.8117	23.6905	25.6891	25.8545	23.6002	25.7132	25.8802	N.D.	N.D.	N.D.	N	N.A.	N.A.	N.A.	N.A.	N.A.	N.A.
Pbdc1	22.1117	25.0149	24.921	15.2302	14.2149	14.6591	24.5025	24.2688	23.4958	14.9075	14.5646	15.1495	21.0881	21.0168	21.1058	20.0515	20.298	20.2519	N.D.	N.D.	N.D.	N	N.A.	N.A.	N.A.	N.A.	N.A.	N.A.
Pcbp2	18.555	20.1359	24.3029	18.3911	23.8266	24.8148	24.2549	18.527	17.6802	24.7545	21.6545	22.4396	17.5552	23.9871	24.8261	22.4214	25.3476	22.5253	N.D.	N.D.	N.D.	N	N.A.	N.A.	N.A.	N.A.	N.A.	N.A.
Pcca	21.3598	24.5115	22.9685	23.4206	20.9357	22.71	26.511	19.1039	24.6565	22.086	26.0301	23.818	21.9308	24.9684	23.8006	23.1549	24.2997	22.1429	N.D.	N.D.	N.D.	N	N.A.	N.A.	N.A.	N.A.	N.A.	N.A.
Pck2	21.8896	22.2068	25.3791	25.49	24.9236	25.8955	23.9345	23.6639	24.1633	21.2649	24.5871	25.5129	22.1063	25.3667	24.8718	24.5048	24.8805	23.9948	N.D.	N.D.	N.D.	N	N.A.	N.A.	N.A.	N.A.	N.A.	N.A.
Pcmt1	21.7014	22.597	22.6604	21.3962	20.8348	21.8067	21.6556	22.451	21.9192	20.2685	21.0661	21.0933	23.5827	23.9158	23.8887	14.7698	14.7248	14.7077	N.D.	N.D.	N.D.	N	N.A.	N.A.	N.A.	N.A.	N.A.	N.A.
Pcna	24.5644	26.0772	25.4457	24.7979	24.3446	23.7122	24.9472	24.5369	24.5017	23.0701	22.6822	22.1547	25.3257	23.7591	22.1927	21.7934	24.5028	22.7959	N.D.	N.D.	N.D.	N	N.A.	N.A.	N.A.	N.A.	N.A.	N.A.
Pcx	18.2596	19.8405	18.0843	18.0957	18.0671	18.0389	21.9994	18.2316	17.3848	21.3425	21.3591	17.9936	17.2598	23.4445	19.1296	18.4839	15.4317	17.4232	N.D.	N.D.	N.D.	N	N.A.	N.A.	N.A.	N.A.	N.A.	N.A.
Pcyox1	21.5628	25.5877	25.1218	22.1416	24.0387	24.807	25.0498	25.1899	24.9514	24.8224	22.5413	23.8857	24.4476	23.9084	23.6343	23.049	22.7178	22.7155	N.D.	N.D.	N.D.	N	N.A.	N.A.	N.A.	N.A.	N.A.	N.A.
Pdcd6ip	29.2369	29.493	29.0692	29.357	29.136	28.8859	29.658	29.7839	29.2244	29.4065	28.676	29.0424	29.0876	29.4738	29.2897	28.4454	30.0166	29.4872	N.D.	N.D.	N.D.	N	N.A.	N.A.	N.A.	N.A.	N.A.	N.A.
Pdha1	26.5134	26.9261	26.1704	27.248	27.5933	27.8619	28.9384	27.0567	26.9792	27.0429	25.9777	27.5774	27.5947	27.3036	27.4712	27.0693	27.187	27.0754	N.D.	N.D.	N.D.	N	N.A.	N.A.	N.A.	N.A.	N.A.	N.A.
Pdhx	18.4467	20.0276	21.8468	23.4548	22.3856	18.226	20.5474	23.0392	22.7783	20.7915	21.5461	21.9274	17.4469	21.6135	19.3167	20.5469	22.0656	17.6103	N.D.	N.D.	N.D.	N	N.A.	N.A.	N.A.	N.A.	N.A.	N.A.
Pdia6	28.5517	29.6871	29.2106	28.6799	29.1416	29.4788	28.9491	29.6461	29.3547	29.2409	29.2847	29.6878	29.5632	29.5703	29.1414	29.7026	29.4627	29.2068	N.D.	N.D.	N.D.	N	N.A.	N.A.	N.A.	N.A.	N.A.	N.A.
Pdk3	23.3091	23.5858	22.9662	21.9459	21.566	21.0727	25.5576	23.9158	24.7822	24.5927	22.0633	21.0132	23.5401	23.8543	23.7051	22.462	23.6914	23.2056	N.D.	N.D.	N.D.	N	N.A.	N.A.	N.A.	N.A.	N.A.	N.A.
Pdlim5	23.8629	21.8774	20.1213	24.0787	22.9533	20.0759	26.5342	21.9984	24.9473	25.1578	23.396	20.5315	22.0378	23.4975	21.1665	22.1646	23.9792	16.1119	N.D.	N.D.	N.D.	N	N.A.	N.A.	N.A.	N.A.	N.A.	N.A.
Pds5a	22.8421	22.7561	22.4074	24.2409	23.6749	24.6468	22.0476	21.9501	21.8491	23.5888	23.4696	23.6424	21.9619	22.2738	22.1016	24.1608	24.862	22.7428	N.D.	N.D.	N.D.	N	N.A.	N.A.	N.A.	N.A.	N.A.	N.A.
Pdxdc1	24.3215	24.0305	24.505	25.0324	25.0343	25.0362	24.986	23.5716	24.9381	23.0708	23.3654	25.0002	24.7235	26.1117	25.9513	23.5052	26.4315	25.5086	N.D.	N.D.	N.D.	N	N.A.	N.A.	N.A.	N.A.	N.A.	N.A.
Pdxk	26.4595	27.5522	26.6819	27.1458	27.0988	27.0521	28.1898	26.8151	26.7093	27.1417	26.6373	26.7218	27.0202	26.4847	26.2852	24.9987	27.0372	26.6624	N.D.	N.D.	N.D.	N	N.A.	N.A.	N.A.	N.A.	N.A.	N.A.
Pea15	22.945	23.1199	23.0366	22.7057	21.677	22.2801	24.4915	23.8146	22.4971	23.8778	23.9596	23.9183	23.7893	23.8505	24.3869	23.438	23.3045	23.6797	N.D.	N.D.	N.D.	N	N.A.	N.A.	N.A.	N.A.	N.A.	N.A.
Pebp1	24.8811	25.9718	25.3822	25.4717	25.4091	25.3463	26.7705	25.8414	25.0885	25.5894	24.5798	24.223	25.7845	26.3258	25.825	24.1703	26.4892	25.8137	N.D.	N.D.	N.D.	N	N.A.	N.A.	N.A.	N.A.	N.A.	N.A.
Pepd	26.0433	27.2316	26.3028	25.7761	26.3834	26.7952	26.1058	27.4406	25.7803	27.0026	25.5742	26.348	26.2455	28.0274	27.2043	25.6735	27.8956	26.9877	N.D.	N.D.	N.D.	N	N.A.	N.A.	N.A.	N.A.	N.A.	N.A.
Pfkl	26.5924	27.0449	27.3621	26.9834	27.349	27.6302	26.9483	27.7212	27.317	27.7207	26.5152	28.2874	26.891	29.2283	28.2117	26.9913	29.1363	28.515	N.D.	N.D.	N.D.	N	N.A.	N.A.	N.A.	N.A.	N.A.	N.A.
Pfn3	23.113	24.5592	24.2684	22.8888	22.3222	23.2941	23.5795	23.5087	23.6481	23.18	25.0211	23.1216	24.9654	24.5147	23.8568	24.2088	23.9131	23.5405	N.D.	N.D.	N.D.	N	N.A.	N.A.	N.A.	N.A.	N.A.	N.A.
Pgap1	22.4757	24.5356	24.5853	22.3192	24.8303	25.6725	25.9619	24.9001	24.7985	25.1326	23.9141	25.8547	24.671	24.2819	23.3899	22.9528	24.2569	24.5444	N.D.	N.D.	N.D.	N	N.A.	N.A.	N.A.	N.A.	N.A.	N.A.
Pgk1	30.588	31.1996	30.8708	30.8563	31.2153	31.4925	31.7244	31.0714	30.905	31.0397	30.4803	31.4931	30.8009	31.3434	31.4739	31.0259	31.6832	31.7405	N.D.	N.D.	N.D.	N	N.A.	N.A.	N.A.	N.A.	N.A.	N.A.
Pgls	26.5169	26.8683	26.9301	26.2478	26.2578	26.2674	26.7295	27.0218	26.6481	26.5962	24.7197	25.4479	25.2481	26.7857	27.2168	26.3683	26.6815	27.108	N.D.	N.D.	N.D.	N	N.A.	N.A.	N.A.	N.A.	N.A.	N.A.
Pgm1	27.0817	27.2473	27.1894	26.6393	26.8458	27.0198	28.0119	27.5702	27.1329	27.2044	26.8742	26.8766	27.1341	27.7164	27.4469	26.1085	27.3542	27.2361	N.D.	N.D.	N.D.	N	N.A.	N.A.	N.A.	N.A.	N.A.	N.A.
Pgm2	24.0362	25.9816	25.1862	23.7265	24.1831	24.5174	26.3559	25.8175	24.9107	26.0446	24.0828	24.6412	21.6419	25.9154	25.7125	23.6742	26.5019	24.8976	N.D.	N.D.	N.D.	N	N.A.	N.A.	N.A.	N.A.	N.A.	N.A.
Pgm2l1	20.5745	19.7092	20.7555	14.8366	15.2214	15.306	15.2971	15.0985	14.7501	22.3762	22.2027	22.3792	22.9269	23.4825	22.0104	20.487	22.2909	22.0286	N.D.	N.D.	N.D.	N	N.A.	N.A.	N.A.	N.A.	N.A.	N.A.
Pgm3	23.8104	24.3834	23.2254	24.425	24.0595	23.5913	23.66	22.9964	24.113	23.6282	23.5973	23.5666	24.028	23.8695	24.1709	23.5895	23.7748	23.3767	N.D.	N.D.	N.D.	N	N.A.	N.A.	N.A.	N.A.	N.A.	N.A.
Pgp	22.7842	24.9862	24.1664	25.0289	24.4623	25.4342	24.1342	23.6337	22.1741	24.6119	23.7855	22.5769	23.3927	25.5267	25.1819	23.6122	24.777	24.767	N.D.	N.D.	N.D.	N	N.A.	N.A.	N.A.	N.A.	N.A.	N.A.
Pgrmc1	24.4947	24.9026	25.2208	24.7104	24.1503	23.2719	25.8545	24.7896	24.5016	24.3962	24.9085	25.2862	24.3556	24.3615	23.3663	23.1521	23.2896	22.0007	N.D.	N.D.	N.D.	N	N.A.	N.A.	N.A.	N.A.	N.A.	N.A.
Pgrmc2	22.6274	24.7488	23.8712	24.3085	24.1386	23.9539	23.8479	24.9594	24.9122	24.4214	24.2798	24.123	23.7934	24.644	24.3202	23.5911	23.1446	23.0908	N.D.	N.D.	N.D.	N	N.A.	N.A.	N.A.	N.A.	N.A.	N.A.
Pgs1	14.8532	14.8102	15.1041	22.2475	21.6781	22.65	23.5194	23.557	23.9266	22.3735	22.5963	22.6206	23.9305	23.9776	24.0826	23.6598	23.6455	23.6721	N.D.	N.D.	N.D.	N	N.A.	N.A.	N.A.	N.A.	N.A.	N.A.
Phb	27.9517	28.5381	28.4619	28.3939	28.353	28.3126	28.6086	28.5305	28.2064	28.1515	27.5004	27.8765	27.6291	28.1626	27.216	27.1099	27.7921	26.6627	N.D.	N.D.	N.D.	N	N.A.	N.A.	N.A.	N.A.	N.A.	N.A.
Phb2	21.669	23.5959	23.8533	22.2362	20.1907	21.1961	26.0034	21.753	26.0244	22.7473	25.7869	22.4215	22.2075	20.1191	23.5574	20.0345	21.5466	21.8511	N.D.	N.D.	N.D.	N	N.A.	N.A.	N.A.	N.A.	N.A.	N.A.
Pi4k2a	24.7931	25.3151	25.8266	24.9235	25.5921	26.032	24.9509	26.8712	26.7268	25.6048	25.2725	24.8399	25.4967	26.6574	26.0017	25.0429	26.0718	26.2274	N.D.	N.D.	N.D.	N	N.A.	N.A.	N.A.	N.A.	N.A.	N.A.
Pi4ka	24.1124	25.013	22.1551	24.2614	24.3718	24.4706	24.2368	24.595	25.1767	24.0003	24.783	25.2874	24.8638	26.5187	24.5256	22.9711	26.1059	24.4637	N.D.	N.D.	N.D.	N	N.A.	N.A.	N.A.	N.A.	N.A.	N.A.
Piezo1	24.6473	24.8681	24.3818	21.0528	20.0242	20.6243	15.1327	15.3329	14.5345	22.3461	21.8155	22.5666	22.6552	22.2929	22.9433	22.7361	22.7104	22.7658	N.D.	N.D.	N.D.	N	N.A.	N.A.	N.A.	N.A.	N.A.	N.A.
Pigk	22.4231	23.2455	23.14	23.7398	23.1737	24.1456	23.7299	23.8749	23.5683	20.9488	20.3988	20.6476	22.0697	21.7259	22.3126	22.6032	21.9042	20.4865	N.D.	N.D.	N.D.	N	N.A.	N.A.	N.A.	N.A.	N.A.	N.A.
Pigs	22.3199	21.5034	23.1024	22.3542	22.8788	23.2497	23.7869	23.6711	23.9517	23.5983	23.2553	23.2206	24.5922	24.5298	24.2826	22.5983	21.709	22.2195	N.D.	N.D.	N.D.	N	N.A.	N.A.	N.A.	N.A.	N.A.	N.A.
Pik3ap1	22.1332	22.7715	22.8395	22.8842	22.3189	23.2908	22.0842	22.6181	21.2243	22.0001	21.7118	21.3517	14.7488	14.7753	14.8082	19.8387	20.2147	20.1016	N.D.	N.D.	N.D.	N	N.A.	N.A.	N.A.	N.A.	N.A.	N.A.
Pik3cb	14.7339	15.1258	13.7682	20.6068	20.0409	21.0128	14.7476	14.5776	14.3473	14.6684	15.2463	15.0602	21.6975	21.0208	22.1598	22.8097	22.9209	22.6917	N.D.	N.D.	N.D.	N	N.A.	N.A.	N.A.	N.A.	N.A.	N.A.
Pik3cd	22.4009	23.0522	22.7511	21.8598	23.8073	24.5831	24.2594	24.5891	23.8317	24.2663	24.2503	24.2338	22.8733	25.7538	25.1224	20.9959	25.8729	24.6934	N.D.	N.D.	N.D.	N	N.A.	N.A.	N.A.	N.A.	N.A.	N.A.
Pik3cg	15.0155	14.6257	15.3376	14.4921	14.8832	14.8892	14.4148	14.9047	14.3984	21.541	21.0211	21.416	19.6955	24.0321	24.1911	23.2884	20.5001	24.1804	N.D.	N.D.	N.D.	N	N.A.	N.A.	N.A.	N.A.	N.A.	N.A.
Pik3r1	22.5541	23.7136	24.301	23.5667	24.006	24.3307	25.0286	25.111	24.8605	23.4687	22.8592	23.5571	23.2549	24.4136	24.478	24.008	24.3391	23.5778	N.D.	N.D.	N.D.	N	N.A.	N.A.	N.A.	N.A.	N.A.	N.A.
Pik3r4	22.9797	23.0139	22.8939	23.2691	22.7025	23.6744	24.3019	24.5179	23.4686	14.5819	14.869	15.073	24.5872	25.2254	24.9413	24.002	24.7138	22.5332	N.D.	N.D.	N.D.	N	N.A.	N.A.	N.A.	N.A.	N.A.	N.A.
Pik3r6	14.5077	15.2647	15.0339	15.0115	15.4321	15.2317	24.8706	24.3535	25.1715	22.8259	22.697	23.1211	23.7456	24.5104	22.01	23.4551	24.2923	21.2375	N.D.	N.D.	N.D.	N	N.A.	N.A.	N.A.	N.A.	N.A.	N.A.
Pilra	23.6065	23.7237	23.6399	14.7908	14.0924	15.0526	22.4449	22.0917	22.1968	21.2855	21.4422	21.5864	22.2192	22.2679	22.1333	23.2289	23.6389	23.0456	N.D.	N.D.	N.D.	N	N.A.	N.A.	N.A.	N.A.	N.A.	N.A.
Pip4k2a	14.6617	14.7337	14.6287	21.8332	21.2653	22.2371	22.1824	22.6791	21.412	22.8029	23.1391	22.9481	21.5629	21.3411	21.203	21.8995	21.5279	22.1933	N.D.	N.D.	N.D.	N	N.A.	N.A.	N.A.	N.A.	N.A.	N.A.
Pip4k2c	21.2053	21.4052	20.9758	18.5416	17.953	18.9249	22.5675	23.3942	20.4121	19.7335	21.856	22.6785	21.1917	21.4959	21.5251	23.0208	23.2985	22.6796	N.D.	N.D.	N.D.	N	N.A.	N.A.	N.A.	N.A.	N.A.	N.A.
Tmem55b	22.4782	22.8918	21.8986	22.865	22.3007	23.2726	23.5011	24.2459	21.8745	21.8494	22.6853	23.209	23.3002	23.947	23.148	23.2247	23.9291	23.8148	N.D.	N.D.	N.D.	N	N.A.	N.A.	N.A.	N.A.	N.A.	N.A.
Pitpna	26.7908	27.9444	27.7693	26.6721	27.3978	27.8626	28.1256	28.3197	27.6527	28.3727	26.8611	27.9659	27.6108	28.1453	27.0428	27.8465	28.1654	27.5786	N.D.	N.D.	N.D.	N	N.A.	N.A.	N.A.	N.A.	N.A.	N.A.
Pitpnb	14.912	15.099	15.0994	24.6407	24.0747	25.0465	23.1782	22.4497	23.6599	24.3276	24.4459	24.2951	23.1529	24.0351	22.9772	24.1837	24.709	23.3515	N.D.	N.D.	N.D.	N	N.A.	N.A.	N.A.	N.A.	N.A.	N.A.
Pitrm1	25.0436	24.0232	25.0633	23.5483	23.3869	23.2125	26.4509	25.6384	24.4736	24.158	22.4307	23.5471	23.0176	25.4802	23.6526	19.8848	24.9936	25.1044	N.D.	N.D.	N.D.	N	N.A.	N.A.	N.A.	N.A.	N.A.	N.A.
Pkn1	24.9707	25.3881	25.3724	25.0666	26.0116	26.5596	22.6886	26.0253	25.2657	25.1229	23.8707	26.1402	25.2172	26.5592	25.8876	23.6356	25.9702	24.1843	N.D.	N.D.	N.D.	N	N.A.	N.A.	N.A.	N.A.	N.A.	N.A.
Pla2g4a	22.8252	22.8899	22.7529	22.4475	21.8819	22.8538	25.3349	25.2601	25.4046	25.7767	25.3056	24.6003	23.3972	26.3405	25.5483	24.1806	26.3406	25.5627	N.D.	N.D.	N.D.	N	N.A.	N.A.	N.A.	N.A.	N.A.	N.A.
Plaa	25.6828	26.3283	26.4031	26.1453	25.8278	25.4382	26.846	26.4327	26.1128	26.2601	25.8444	26.0498	25.1896	26.986	25.5721	24.3025	26.8333	26.0115	N.D.	N.D.	N.D.	N	N.A.	N.A.	N.A.	N.A.	N.A.	N.A.
Plcb2	22.0545	23.4276	22.9008	23.2386	22.7963	22.1862	23.3019	23.1903	23.4041	23.4606	23.0999	22.6183	23.1996	21.2245	23.9092	23.5124	24.3316	24.253	N.D.	N.D.	N.D.	N	N.A.	N.A.	N.A.	N.A.	N.A.	N.A.
Plcb3	14.8181	14.992	15.081	15.2076	14.4694	14.7529	22.3827	21.9091	22.7342	15.1872	15.175	14.8316	23.9717	23.444	22.5281	22.8079	23.4174	21.7321	N.D.	N.D.	N.D.	N	N.A.	N.A.	N.A.	N.A.	N.A.	N.A.
Plcg2	27.1671	27.8117	27.7782	26.7786	27.5523	28.0367	27.8811	28.3886	27.7555	27.7519	26.7422	28.359	27.6597	28.4818	28.5668	27.2163	28.4627	28.5927	N.D.	N.D.	N.D.	N	N.A.	N.A.	N.A.	N.A.	N.A.	N.A.
Pld3	23.7467	25.04	22.5523	23.8504	23.751	23.6486	24.332	23.0008	23.2012	23.5478	23.4246	23.2901	22.2599	23.0125	22.6853	22.1924	22.668	23.3959	N.D.	N.D.	N.D.	N	N.A.	N.A.	N.A.	N.A.	N.A.	N.A.
Pld4	15.0668	14.9773	15.2197	23.4734	24.2985	24.8031	23.5693	22.104	24.28	24.6458	23.3037	24.413	23.7537	25.2322	24.3657	23.6545	25.2981	25.8775	N.D.	N.D.	N.D.	N	N.A.	N.A.	N.A.	N.A.	N.A.	N.A.
Plek	25.9369	27.3232	27.1359	26.2931	28.4009	29.1986	26.3919	27.2654	26.3704	27.8377	27.1534	29.0608	27.0813	27.8338	27.9741	27.7728	28.5443	28.6831	N.D.	N.D.	N.D.	N	N.A.	N.A.	N.A.	N.A.	N.A.	N.A.
Plekha2	14.8262	14.7921	14.5515	14.1553	14.5806	15.0928	23.5068	24.13	22.3851	23.2442	22.555	23.3363	23.8896	24.0374	23.9651	22.7135	23.5932	20.0383	N.D.	N.D.	N.D.	N	N.A.	N.A.	N.A.	N.A.	N.A.	N.A.
Plekho2	22.5268	21.8705	21.5857	17.5318	17.5031	17.475	21.4355	23.3552	22.0291	23.2198	20.7951	17.4297	16.6959	15.1273	18.5656	17.92	22.2758	16.8593	N.D.	N.D.	N.D.	N	N.A.	N.A.	N.A.	N.A.	N.A.	N.A.
Plgrkt	20.9133	22.4942	20.7381	20.7495	20.7208	20.6927	24.6532	20.8853	23.0152	20.9731	24.0128	20.6473	19.9135	18.3449	21.7833	21.1376	18.0855	20.077	N.D.	N.D.	N.D.	N	N.A.	N.A.	N.A.	N.A.	N.A.	N.A.
Plin3	27.1077	26.6406	26.4969	27.4686	27.262	27.0309	28.3314	27.1973	26.5593	26.9661	24.636	25.9976	27.4088	27.2458	25.9167	27.2424	27.0829	26.2918	N.D.	N.D.	N.D.	N	N.A.	N.A.	N.A.	N.A.	N.A.	N.A.
Prosc	18.9841	23.9024	24.9529	24.2741	25.1763	25.7094	24.7201	24.3092	22.4928	22.0577	22.0836	25.6959	24.4205	25.775	24.401	19.2084	25.5347	24.3449	N.D.	N.D.	N.D.	N	N.A.	N.A.	N.A.	N.A.	N.A.	N.A.
Ppap2a	14.8684	13.5924	15.0099	14.8307	14.5559	14.2872	21.718	21.325	22.0186	22.6362	21.9122	20.4265	22.3408	21.655	20.8251	21.3648	21.6161	21.4194	N.D.	N.D.	N.D.	N	N.A.	N.A.	N.A.	N.A.	N.A.	N.A.
Pls3	25.3352	26.1082	26.6803	25.7641	26.8312	27.4187	26.6492	26.46	25.204	26.1904	24.6352	26.8756	26.387	27.4296	26.6005	26.0779	26.9387	26.3483	N.D.	N.D.	N.D.	N	N.A.	N.A.	N.A.	N.A.	N.A.	N.A.
Plxdc2	14.7068	14.8347	15.0168	14.9158	14.8012	14.8764	25.3281	23.6396	24.067	23.2169	23.0051	22.7546	24.648	23.8164	21.8514	21.898	22.1295	21.4067	N.D.	N.D.	N.D.	N	N.A.	N.A.	N.A.	N.A.	N.A.	N.A.
Plxna1	22.7087	23.7766	24.0109	24.626	24.0603	25.0322	22.0975	21.6984	21.7652	21.3563	21.1673	21.4146	24.8368	25.3751	23.9701	25.0762	25.7382	23.818	N.D.	N.D.	N.D.	N	N.A.	N.A.	N.A.	N.A.	N.A.	N.A.
Plxnd1	23.5585	23.3458	22.7269	22.6732	22.1062	23.0781	21.4582	21.0357	21.178	14.9074	15.104	14.2739	23.2062	23.0032	22.6054	24.9981	25.1539	25.1404	N.D.	N.D.	N.D.	N	N.A.	N.A.	N.A.	N.A.	N.A.	N.A.
Pmpca	24.0462	23.8726	24.9965	25.2965	24.6682	23.5949	24.6411	26.1615	24.3918	24.465	22.1766	26.5584	24.9255	26.4087	24.7632	24.397	27.1829	26.5784	N.D.	N.D.	N.D.	N	N.A.	N.A.	N.A.	N.A.	N.A.	N.A.
Pmpcb	22.0465	24.635	24.1636	23.3777	23.0057	22.5261	25.0609	24.9062	23.9697	25.0344	23.7158	24.3317	25.0613	25.1238	24.9965	24.8969	24.2114	25.3598	N.D.	N.D.	N.D.	N	N.A.	N.A.	N.A.	N.A.	N.A.	N.A.
Pmvk	14.7285	14.9697	15.1342	14.9862	14.6339	14.4904	25.3919	23.2107	22.5997	21.3969	21.4059	21.4096	22.8477	23.4269	21.8676	22.891	23.1877	22.5171	N.D.	N.D.	N.D.	N	N.A.	N.A.	N.A.	N.A.	N.A.	N.A.
Pofut1	22.5133	22.5888	22.4291	21.2538	24.7897	25.6993	24.2466	22.8399	22.217	23.4499	24.095	24.5384	24.3483	24.4882	24.1941	21.9217	24.3639	24.0205	N.D.	N.D.	N.D.	N	N.A.	N.A.	N.A.	N.A.	N.A.	N.A.
Polr2b	15.2121	15.0065	15.0675	23.0607	22.032	22.6375	21.5659	21.8908	21.1578	14.4726	14.7464	15.4434	15.0449	14.8462	14.7097	22.5419	23.4155	19.926	N.D.	N.D.	N.D.	N	N.A.	N.A.	N.A.	N.A.	N.A.	N.A.
Pon2	24.6415	26.1766	25.8017	23.9296	26.3525	27.1861	25.5457	26.6759	26.3262	25.9353	24.8094	27.3027	25.8873	26.9728	25.2802	26.3949	26.7885	26.455	N.D.	N.D.	N.D.	N	N.A.	N.A.	N.A.	N.A.	N.A.	N.A.
Pon3	26.2675	26.8652	26.4763	26.7122	26.8503	26.9716	27.5174	26.6978	26.639	26.5252	25.6981	24.9023	25.6623	26.8573	25.2976	24.2651	26	23.9637	N.D.	N.D.	N.D.	N	N.A.	N.A.	N.A.	N.A.	N.A.	N.A.
Ppia	27.6943	28.3611	27.4742	27.6307	27.918	28.1489	28.6843	28.2349	27.4458	27.4684	27.8565	27.34	28.4156	26.8895	26.8288	27.421	28.2024	27.4405	N.D.	N.D.	N.D.	N	N.A.	N.A.	N.A.	N.A.	N.A.	N.A.
Ppib	23.9492	23.3709	24.3615	22.5127	21.9462	22.9181	23.6495	24.1891	24.5807	21.4728	21.6915	21.3002	22.4839	22.6568	22.4654	23.0716	23.3282	22.9445	N.D.	N.D.	N.D.	N	N.A.	N.A.	N.A.	N.A.	N.A.	N.A.
Ppme1	15.1732	15.1751	14.462	22.8339	22.2665	23.2384	22.5351	22.631	22.4366	22.6973	24.2434	24.973	23.0151	23.1965	23.1378	23	23.6887	23.6523	N.D.	N.D.	N.D.	N	N.A.	N.A.	N.A.	N.A.	N.A.	N.A.
Ppp1r21	23.8907	24.2726	24.0948	25.0751	24.6917	24.1922	25.0435	25.4639	24.4478	22.2025	23.7511	24.4807	23.3139	25.2606	25.5144	22.0591	25.1131	24.9564	N.D.	N.D.	N.D.	N	N.A.	N.A.	N.A.	N.A.	N.A.	N.A.
Ppp1r7	22.6921	24.1554	22.3786	23.398	24.3982	24.9646	24.8239	23.9491	24.0253	23.1618	24.7783	25.5213	25.408	24.7081	26.0473	22.619	25.8737	25.2532	N.D.	N.D.	N.D.	N	N.A.	N.A.	N.A.	N.A.	N.A.	N.A.
Ppp2r1b	22.857	22.7827	22.6475	22.2312	24.5135	25.3321	22.5079	22.0849	22.8365	22.0527	23.9827	24.7799	24.5014	25.6147	25.2138	24.1226	24.1254	24.1203	N.D.	N.D.	N.D.	N	N.A.	N.A.	N.A.	N.A.	N.A.	N.A.
Ppp2r2a	25.6151	25.8469	26.0171	25.4376	25.8091	26.094	26.5305	26.0917	26.0781	26.1189	24.9874	25.563	25.0825	26.5189	25.7829	25.373	26.7169	26.5827	N.D.	N.D.	N.D.	N	N.A.	N.A.	N.A.	N.A.	N.A.	N.A.
Ppp2r5a	24.3236	23.5036	24.8436	23.7566	23.6349	23.5073	24.724	24.7445	24.7034	24.9568	24.2197	22.6385	22.9353	25.657	23.6657	22.3704	25.2895	23.5933	N.D.	N.D.	N.D.	N	N.A.	N.A.	N.A.	N.A.	N.A.	N.A.
Ppp2r5d	23.3324	24.9042	23.6581	23.8382	24.6274	25.118	25.0119	24.2401	24.0393	24.7993	21.385	25.0198	24.2684	26.171	25.4538	22.5937	25.9756	25.7353	N.D.	N.D.	N.D.	N	N.A.	N.A.	N.A.	N.A.	N.A.	N.A.
Ppp2r5e	14.6106	14.5358	15.2036	21.9543	20.9256	21.5313	14.5902	14.8686	14.8111	21.4614	21.1608	21.4484	21.0566	22.786	21.4795	22.2416	21.9245	21.7748	N.D.	N.D.	N.D.	N	N.A.	N.A.	N.A.	N.A.	N.A.	N.A.
Ppp3ca	22.6225	22.6348	22.71	22.3097	21.8896	21.3227	21.1728	20.9664	21.3435	23.3507	23.5959	23.8053	22.2279	22.5112	22.4382	22.8898	23.5593	21.6035	N.D.	N.D.	N.D.	N	N.A.	N.A.	N.A.	N.A.	N.A.	N.A.
Ppp4r1	21.5257	21.2452	21.3324	22.4142	21.8466	22.8185	22.9276	22.3178	23.3571	20.5479	20.8416	21.0862	23.4117	23.4758	23.3454	24.2186	24.9389	22.7135	N.D.	N.D.	N.D.	N	N.A.	N.A.	N.A.	N.A.	N.A.	N.A.
Ppp6c	23.7476	25.1263	24.7892	23.5024	23.1181	22.6171	26.0439	24.7073	23.2546	25.1804	24.7247	24.0543	24.778	25.0741	24.2932	24.6714	25.5243	24.5693	N.D.	N.D.	N.D.	N	N.A.	N.A.	N.A.	N.A.	N.A.	N.A.
Ppp6r1	24.0881	24.3533	23.7214	24.8678	24.2895	23.3624	25.5894	25.2474	25.1428	24.6325	24.022	25.616	24.0286	26.02	25.3348	24.2685	25.4671	25.2082	N.D.	N.D.	N.D.	N	N.A.	N.A.	N.A.	N.A.	N.A.	N.A.
Ppp6r3	23.3264	23.0283	23.5735	23.2957	22.7303	23.7022	23.136	22.6673	23.0214	24.143	23.4334	23.6048	24.7828	25.9145	24.8315	22.4188	26.9743	25.5834	N.D.	N.D.	N.D.	N	N.A.	N.A.	N.A.	N.A.	N.A.	N.A.
Ppt1	18.4361	20.017	18.2609	18.2722	18.2436	18.2155	23.2397	18.4081	22.3727	21.732	21.5356	18.1701	17.4363	15.8677	19.3061	18.6604	22.2986	17.5998	N.D.	N.D.	N.D.	N	N.A.	N.A.	N.A.	N.A.	N.A.	N.A.
Praf2	23.4148	24.1775	23.4242	23.8553	22.8266	23.4315	24.514	23.8938	23.6268	22.6667	23.0821	23.4054	22.7737	22.9746	23.0267	22.5083	22.9375	22.4397	N.D.	N.D.	N.D.	N	N.A.	N.A.	N.A.	N.A.	N.A.	N.A.
Prcp	22.7569	24.5604	24.3067	23.3154	24.4203	25.0191	23.5767	23.4203	23.1149	23.7484	23.1153	23.9321	22.8003	26.0603	24.3733	22.3294	25.7309	26.5138	N.D.	N.D.	N.D.	N	N.A.	N.A.	N.A.	N.A.	N.A.	N.A.
Prdx2	28.0845	29.1495	28.3583	28.4083	28.5626	28.6968	29.9918	28.9099	28.7378	28.048	28.2756	29.1734	28.6442	28.6127	28.1072	28.5485	28.9101	28.9004	N.D.	N.D.	N.D.	N	N.A.	N.A.	N.A.	N.A.	N.A.	N.A.
Prdx3	26.355	26.3858	27.007	27.0519	27.1389	27.2178	27.8606	26.9706	26.1534	26.0791	21.3784	25.9601	26.566	26.6017	26.3365	26.3193	26.5695	26.1531	N.D.	N.D.	N.D.	N	N.A.	N.A.	N.A.	N.A.	N.A.	N.A.
Prdx6	27.1689	28.4589	27.8775	26.575	27.3921	27.8937	27.0835	27.76	27.7497	26.9676	27.2367	27.5623	27.333	28.3163	28.0318	26.7605	28.5761	28.4841	N.D.	N.D.	N.D.	N	N.A.	N.A.	N.A.	N.A.	N.A.	N.A.
Preb	24.0307	24.8756	24.5141	23.926	23.7447	23.5459	25.4598	25.8695	24.8852	24.1177	23.678	23.0425	21.1271	24.985	24.2044	23.2235	24.2053	21.5436	N.D.	N.D.	N.D.	N	N.A.	N.A.	N.A.	N.A.	N.A.	N.A.
Prep	30.8178	26.781	27.0544	31.1729	30.7027	30.0349	32.0698	27.0997	31.0555	30.8893	28.2125	30.1662	28.4224	29.2567	29.9303	30.8309	28.0095	29.7004	N.D.	N.D.	N.D.	N	N.A.	N.A.	N.A.	N.A.	N.A.	N.A.
Prex1	24.0027	24.3356	24.8408	24.8836	26.3232	27.0075	26.4845	26.169	25.5122	26.4328	24.0969	26.9514	26.1341	27.8294	27.8885	23.9331	28.245	28.0156	N.D.	N.D.	N.D.	N	N.A.	N.A.	N.A.	N.A.	N.A.	N.A.
Prg2	23.2066	23.9305	25.2202	23.8533	23.9116	23.9656	24.6529	23.1925	23.7803	24.0955	24.8323	23.3032	22.7248	27.1501	26.4316	21.9258	26.7419	26.3561	N.D.	N.D.	N.D.	N	N.A.	N.A.	N.A.	N.A.	N.A.	N.A.
Prkaa1	24.4868	22.97	22.9636	24.5399	24.0417	23.3131	26.0215	24.5426	23.2272	24.047	24.3643	24.6244	24.638	25.4915	22.2611	21.9773	25.5212	24.8079	N.D.	N.D.	N.D.	N	N.A.	N.A.	N.A.	N.A.	N.A.	N.A.
Prkaca	25.6699	26.37	26.3434	25.5714	26.4001	26.9061	26.4871	25.7363	26.0396	26.5042	25.1289	25.9469	25.4997	27.0479	25.8215	26.0578	26.7805	26.8222	N.D.	N.D.	N.D.	N	N.A.	N.A.	N.A.	N.A.	N.A.	N.A.
Prkacb	22.2455	23.8015	22.7161	22.3118	23.8974	24.6121	14.7537	14.4108	14.7489	23.0846	23.0249	22.6393	24.0932	24.081	24.14	23.2394	24.0543	21.1799	N.D.	N.D.	N.D.	N	N.A.	N.A.	N.A.	N.A.	N.A.	N.A.
Prkag1	23.0329	22.3656	23.485	22.7739	24.0328	24.674	24.3397	24.452	23.6089	22.0763	22.3536	22.5847	21.2231	23.0462	24.8063	21.6357	24.1632	23.2356	N.D.	N.D.	N.D.	N	N.A.	N.A.	N.A.	N.A.	N.A.	N.A.
Prkar1a	25.7966	26.4773	25.3749	25.8362	26.6866	27.2007	27.187	26.7658	25.9286	26.9972	26.1082	26.6154	25.9864	26.7799	26.5561	25.3958	27.0434	26.5625	N.D.	N.D.	N.D.	N	N.A.	N.A.	N.A.	N.A.	N.A.	N.A.
Prkar2a	14.8391	14.8322	15.4881	14.5212	14.7807	14.3352	24.3035	24.433	24.1608	25.6455	24.793	22.4288	24.2028	23.7617	23.4363	22.702	25.0243	22.5392	N.D.	N.D.	N.D.	N	N.A.	N.A.	N.A.	N.A.	N.A.	N.A.
Prkcb	18.5127	24.1929	23.994	22.7639	23.6563	24.1858	24.4689	21.0039	17.6378	24.7548	21.6122	21.6257	17.5129	22.1272	23.4113	21.2364	22.828	22.192	N.D.	N.D.	N.D.	N	N.A.	N.A.	N.A.	N.A.	N.A.	N.A.
Prkcd	28.3379	28.4618	28.3721	28.3284	28.4651	28.5853	29.0598	28.28	28.001	28.8946	28.2546	28.5084	28.1871	29.5232	28.545	28.4155	29.1391	28.9478	N.D.	N.D.	N.D.	N	N.A.	N.A.	N.A.	N.A.	N.A.	N.A.
Prkcsh	23.1804	23.9012	22.9352	23.0903	22.8401	22.5502	22.9608	23.1547	22.7356	22.8321	23.4898	21.5904	23.0044	22.864	22.7954	22.5921	21.726	21.7487	N.D.	N.D.	N.D.	N	N.A.	N.A.	N.A.	N.A.	N.A.	N.A.
Prkd3	20.9585	20.5744	20.6978	20.775	19.7463	20.3416	23.4733	21.5065	21.3547	21.484	21.4983	21.6182	15.0174	15.3142	15.2957	14.7318	14.9627	14.8005	N.D.	N.D.	N.D.	N	N.A.	N.A.	N.A.	N.A.	N.A.	N.A.
Prmt1	22.1238	22.2992	22.0188	22.9922	22.4252	23.3971	14.7824	14.6584	14.1993	24.4017	24.2266	24.631	23.0949	23.1966	22.9796	24.4704	24.7109	24.1806	N.D.	N.D.	N.D.	N	N.A.	N.A.	N.A.	N.A.	N.A.	N.A.
Prpf19	23.5972	24.4561	24.9525	24.3702	26.4631	27.2589	24.6916	25.0494	24.7566	25.9782	23.5799	24.6475	25.7319	26.0817	22.1575	25.4063	26.6785	24.3409	N.D.	N.D.	N.D.	N	N.A.	N.A.	N.A.	N.A.	N.A.	N.A.
Prpf31	22.1893	20.9776	22.0193	20.482	19.9274	20.8992	23.7808	21.9503	21.6667	23.0743	22.2874	20.4125	24.6192	24.3082	24.5883	22.8323	22.8727	23.3029	N.D.	N.D.	N.D.	N	N.A.	N.A.	N.A.	N.A.	N.A.	N.A.
Prpf8	24.9132	24.8512	24.5249	25.2232	26.1451	26.6851	25.5129	25.8825	24.822	25.958	24.5606	25.6944	24.5385	25.8454	23.9584	21.3442	27.5061	25.8475	N.D.	N.D.	N.D.	N	N.A.	N.A.	N.A.	N.A.	N.A.	N.A.
Prps1l3	23.5544	23.4924	23.6126	22.0778	23.6809	24.399	14.9059	14.8448	15.2808	22.6973	23.9701	24.6361	23.3005	24.424	24.702	21.8327	24.6167	25.4355	N.D.	N.D.	N.D.	N	N.A.	N.A.	N.A.	N.A.	N.A.	N.A.
Prps1l1	23.6874	23.4152	23.5589	23.8185	22.7898	23.3953	25.2701	23.4464	24.6294	23.7006	23.5563	23.3838	23.228	22.8685	22.0944	20.9038	20.937	21.3204	N.D.	N.D.	N.D.	N	N.A.	N.A.	N.A.	N.A.	N.A.	N.A.
Prpsap2	22.4865	22.5175	22.1944	22.5817	22.2727	21.8965	25.4056	25.4727	25.896	23.1676	22.6267	21.752	23.1678	22.9712	22.2301	23.0669	23.5811	22.2617	N.D.	N.D.	N.D.	N	N.A.	N.A.	N.A.	N.A.	N.A.	N.A.
Prrc2c	21.5567	21.9753	22.3035	20.8162	19.7876	20.3932	24.1501	22.8176	23.6326	20.3895	20.3061	20.7887	14.8641	15.1729	14.6421	22.2647	20.2501	21.5842	N.D.	N.D.	N.D.	N	N.A.	N.A.	N.A.	N.A.	N.A.	N.A.
Prss1	34.305	33.647	31.8909	31.9022	31.8736	31.8455	35.7696	32.0381	31.1913	32.1259	35.1656	31.8001	31.0663	29.4977	32.9361	32.2904	29.2383	31.2298	N.D.	N.D.	N.D.	N	N.A.	N.A.	N.A.	N.A.	N.A.	N.A.
Prune	23.3559	23.9449	24.6537	23.2981	25.2321	26.0059	23.9205	24.1075	23.7045	22.6372	24.3101	25.0642	23.5101	24.8693	24.8571	20.0093	25.1905	22.7421	N.D.	N.D.	N.D.	N	N.A.	N.A.	N.A.	N.A.	N.A.	N.A.
Prune2	22.6939	22.903	22.7286	22.9302	22.4026	21.6056	24.2899	22.5571	22.6512	14.5146	14.5159	14.1966	22.3867	22.1476	22.3164	22.6951	22.5498	22.3927	N.D.	N.D.	N.D.	N	N.A.	N.A.	N.A.	N.A.	N.A.	N.A.
Psap	23.2817	23.72	23.5827	22.1516	21.5876	22.5595	14.8554	14.189	15.0718	22.8778	22.4493	22.4575	21.5711	23.4804	22.8234	24.0423	24.6207	23.0625	N.D.	N.D.	N.D.	N	N.A.	N.A.	N.A.	N.A.	N.A.	N.A.
Psat1	25.3895	26.0444	26.281	25.3888	25.987	26.3945	27.4035	26.5661	26.4589	26.8887	25.0352	26.6421	25.7471	26.8798	26.3409	25.7456	26.9727	26.5265	N.D.	N.D.	N.D.	N	N.A.	N.A.	N.A.	N.A.	N.A.	N.A.
Psen2	23.3184	23.2479	23.1148	23.1207	22.5546	23.5265	25.2795	23.6683	23.4265	23.4704	23.6857	23.9487	23.0587	23.6977	23.8076	24.1224	23.3411	23.7843	N.D.	N.D.	N.D.	N	N.A.	N.A.	N.A.	N.A.	N.A.	N.A.
Psma1	23.5092	24.8247	24.7485	24.1842	24.0832	23.979	25.9922	24.0901	24.0765	24.8284	24.7045	24.588	24.842	23.3466	23.2692	24.2464	24.8887	23.0603	N.D.	N.D.	N.D.	N	N.A.	N.A.	N.A.	N.A.	N.A.	N.A.
Psma2	25.1034	26.1664	25.5539	26.4123	26.7545	27.0212	25.9527	26.3834	26.0128	25.9244	25.9	27.0437	26.7815	25.6233	22.9863	26.5759	25.867	26.2747	N.D.	N.D.	N.D.	N	N.A.	N.A.	N.A.	N.A.	N.A.	N.A.
Psma3	23.9915	23.7007	24.2235	22.8806	22.9486	23.0111	25.6451	23.6776	23.8069	23.2092	24.5233	23.8092	23.6008	23.8852	23.4442	22.1226	23.8117	23.9399	N.D.	N.D.	N.D.	N	N.A.	N.A.	N.A.	N.A.	N.A.	N.A.
Psma4	26.4707	27.2488	26.8023	25.8528	26.6856	27.1932	28.0303	26.3702	25.9133	27.3887	27.2016	26.9057	27.2169	26.7937	26.0326	26.3412	26.9193	26.9066	N.D.	N.D.	N.D.	N	N.A.	N.A.	N.A.	N.A.	N.A.	N.A.
Psma5	25.0463	26.173	25.1015	26.3158	27.2613	27.8094	27.7773	26.4037	26.2587	27.6332	24.23	27.8368	26.7781	27.5958	27.3809	26.9801	27.2978	27.6085	N.D.	N.D.	N.D.	N	N.A.	N.A.	N.A.	N.A.	N.A.	N.A.
Psma6	26.3911	26.9573	26.5072	26.1826	26.8179	27.2427	27.9661	25.9343	25.7026	26.9452	26.3175	27.1416	26.4835	26.5355	26.4379	26.0238	27.2611	26.5585	N.D.	N.D.	N.D.	N	N.A.	N.A.	N.A.	N.A.	N.A.	N.A.
Psma7	25.8139	26.3122	26.4752	26.2473	26.6296	26.921	28.0846	26.3583	26.1041	26.6547	26.9226	26.7616	25.8344	25.8566	25.1702	25.7665	26.5633	26.1036	N.D.	N.D.	N.D.	N	N.A.	N.A.	N.A.	N.A.	N.A.	N.A.
Psmb1	25.8784	26.098	27.0315	26.4461	26.6626	26.8441	27.2685	27.123	26.4738	27.4854	26.4807	27.2493	27.5096	25.4154	26.6599	26.0343	26.7649	26.6666	N.D.	N.D.	N.D.	N	N.A.	N.A.	N.A.	N.A.	N.A.	N.A.
Psmb10	20.2804	23.5981	23.316	24.3357	23.6054	22.1571	25.7423	24.1902	24.5951	22.5662	23.3799	23.9234	25.0605	25.2511	21.1504	24.3062	25.1789	24.7298	N.D.	N.D.	N.D.	N	N.A.	N.A.	N.A.	N.A.	N.A.	N.A.
Psmb2	26.3944	27.46	27.0883	26.3402	27.1788	27.6885	25.9503	26.8826	27.0814	26.6178	26.9537	26.7217	27.2742	28.1099	26.7825	27.0175	28.0827	27.3083	N.D.	N.D.	N.D.	N	N.A.	N.A.	N.A.	N.A.	N.A.	N.A.
Psmb3	25.9867	26.8354	26.2014	25.8794	27.2831	27.9594	24.875	26.4524	25.9199	26.7151	24.8637	27.6318	26.9316	27.0878	26.5109	26.7792	27.5413	27.462	N.D.	N.D.	N.D.	N	N.A.	N.A.	N.A.	N.A.	N.A.	N.A.
Psmb4	24.4191	25.8544	25.6608	24.3894	23.8232	24.7951	27.791	25.3138	25.3454	26.3245	24.7705	25.0353	26.0721	25.9932	25.9067	25.5665	26.0507	25.5944	N.D.	N.D.	N.D.	N	N.A.	N.A.	N.A.	N.A.	N.A.	N.A.
Psmb7	14.2541	14.8749	14.252	14.7831	14.7439	15.1493	25.6446	23.3453	24.9115	24.0968	24.2943	23.931	22.244	22.2467	22.2452	23.452	22.5918	22.1669	N.D.	N.D.	N.D.	N	N.A.	N.A.	N.A.	N.A.	N.A.	N.A.
Psmb8	26.8888	26.8532	26.6918	26.1967	26.1488	26.1012	28.1793	26.946	26.365	26.541	25.8798	26.0484	26.2616	26.6745	26.0971	26.0197	27.097	26.6263	N.D.	N.D.	N.D.	N	N.A.	N.A.	N.A.	N.A.	N.A.	N.A.
Psmb9	22.8347	22.903	22.7591	14.6094	15.1113	13.8966	25.5653	24.7976	23.0474	23.7033	23.6424	21.8919	22.1889	21.8211	21.3322	23.4379	24.1231	22.0852	N.D.	N.D.	N.D.	N	N.A.	N.A.	N.A.	N.A.	N.A.	N.A.
Psmc1	26.1472	27.2308	27.3851	27.0452	27.404	27.6811	28.1935	27.7378	27.2	27.4446	27.004	27.5012	26.7849	27.4043	27.5584	26.1646	27.6286	28.0529	N.D.	N.D.	N.D.	N	N.A.	N.A.	N.A.	N.A.	N.A.	N.A.
Psmc3tr	21.9931	22.8501	23.0397	18.3784	21.1688	22.2394	22.2821	23.7122	23.5288	22.6315	21.6417	22.1046	17.5424	15.9738	21.8997	18.7666	15.7144	21.6515	N.D.	N.D.	N.D.	N	N.A.	N.A.	N.A.	N.A.	N.A.	N.A.
Psmc3	26.2504	27.1074	27.1331	25.5247	26.8783	27.5429	27.4724	27.8032	27.5258	27.3129	26.8905	27.7698	27.5376	27.2964	27.8624	26.589	27.3377	27.3999	N.D.	N.D.	N.D.	N	N.A.	N.A.	N.A.	N.A.	N.A.	N.A.
Psmc4	27.2879	26.8486	27.2062	26.8751	27.0879	27.2666	27.7437	27.4283	28.024	27.8472	26.7837	27.1029	27.4215	27.4772	26.3549	26.8378	27.4785	27.1875	N.D.	N.D.	N.D.	N	N.A.	N.A.	N.A.	N.A.	N.A.	N.A.
Psmc5	27.0086	27.9076	27.6932	27.2995	27.8997	28.3081	28.9669	28.013	27.7475	27.9657	26.9207	28.4208	28.3101	27.8558	27.1533	27.3276	28.4455	27.7843	N.D.	N.D.	N.D.	N	N.A.	N.A.	N.A.	N.A.	N.A.	N.A.
Psmc6	26.5344	27.0165	26.551	26.6247	27.5881	28.1423	27.5235	27.4138	26.6047	27.0403	26.1859	27.951	27.9961	27.4593	27.6861	27.8355	27.9364	27.5178	N.D.	N.D.	N.D.	N	N.A.	N.A.	N.A.	N.A.	N.A.	N.A.
Psmd1	26.8557	27.3664	27.5872	26.2461	27.8699	28.5918	27.7511	27.6195	26.7053	27.7869	26.5519	27.922	27.4581	28.5365	27.8473	26.6556	28.3363	28.1784	N.D.	N.D.	N.D.	N	N.A.	N.A.	N.A.	N.A.	N.A.	N.A.
Psmd11	25.9642	26.1196	25.9415	27.0036	28.109	28.7079	26.9708	29.7769	29.9293	27.4267	26.775	28.1835	29.6442	30.0072	27.7954	29.8967	30.1529	27.8454	N.D.	N.D.	N.D.	N	N.A.	N.A.	N.A.	N.A.	N.A.	N.A.
Psmd12	25.7912	27.0832	26.772	26.275	26.9337	27.3693	27.7284	26.7967	26.9181	27.4404	25.5505	26.8177	27.4744	28.1299	27.2289	26.0721	28.2179	27.1942	N.D.	N.D.	N.D.	N	N.A.	N.A.	N.A.	N.A.	N.A.	N.A.
Psmd13	27.0959	27.0134	27.1665	26.407	27.0777	27.5186	28.2774	26.9266	27.0001	27.4754	27.3225	27.4214	27.273	27.6892	27.2799	26.8179	27.7499	27.8849	N.D.	N.D.	N.D.	N	N.A.	N.A.	N.A.	N.A.	N.A.	N.A.
Psmd14	23.8568	23.8793	24.0579	23.8507	24.6552	25.1518	26.6545	24.6711	24.0587	25.5865	23.6134	25.0073	25.5913	27.9419	25.9616	25.8123	28.3372	26.268	N.D.	N.D.	N.D.	N	N.A.	N.A.	N.A.	N.A.	N.A.	N.A.
Psmd3	27.2011	27.914	27.9068	27.1172	27.6134	27.9692	28.3909	27.9542	27.3447	28.434	26.6728	27.9475	27.2076	27.7379	27.2815	27.516	27.9945	27.5661	N.D.	N.D.	N.D.	N	N.A.	N.A.	N.A.	N.A.	N.A.	N.A.
Psmd4	23.2953	22.5224	20.7641	23.4132	23.1309	22.7949	23.075	23.0939	22.5277	22.8006	23.1048	22.6995	22.6364	22.8636	22.8547	22.4028	23.959	23.3822	N.D.	N.D.	N.D.	N	N.A.	N.A.	N.A.	N.A.	N.A.	N.A.
Psmd5	25.9635	26.5178	26.4254	25.7607	26.5987	27.1083	27.0054	26.6406	26.0243	26.0382	25.5562	26.5526	25.5834	26.9736	26.709	25.7483	27.2235	26.8176	N.D.	N.D.	N.D.	N	N.A.	N.A.	N.A.	N.A.	N.A.	N.A.
Psmd6	26.9694	27.9669	27.532	27.2055	26.8847	26.4898	27.9948	27.564	27.5164	27.4253	26.6998	27.2512	27.6376	27.4278	26.5396	27.446	27.1012	26.6604	N.D.	N.D.	N.D.	N	N.A.	N.A.	N.A.	N.A.	N.A.	N.A.
Psmd7	25.1237	26.0615	25.9805	23.985	25.8751	26.6424	26.9874	25.5071	26.2795	25.1288	24.3489	26.1542	26.3974	25.9222	24.1788	25.1169	26.1397	26.0889	N.D.	N.D.	N.D.	N	N.A.	N.A.	N.A.	N.A.	N.A.	N.A.
Psmd8	25.4725	25.5793	25.4215	25.5709	25.2129	24.7575	26.7791	26.1333	25.6043	25.6131	25.7083	25.0044	24.3675	26.3831	25.992	25.4922	25.9283	25.7951	N.D.	N.D.	N.D.	N	N.A.	N.A.	N.A.	N.A.	N.A.	N.A.
Psme1	22.3014	25.4735	22.0151	21.3313	23.367	24.1552	22.8491	25.0921	24.5924	26.0107	24.8541	25.227	26.2387	25.355	25.2947	24.8358	26.9437	25.3518	N.D.	N.D.	N.D.	N	N.A.	N.A.	N.A.	N.A.	N.A.	N.A.
Psme2	26.3661	27.2281	27.0813	26.0091	26.9397	27.4827	28.1155	27.4868	27.3341	28.0942	28.2447	27.0279	28.0085	28.6855	27.6112	27.0844	28.9707	28.2276	N.D.	N.D.	N.D.	N	N.A.	N.A.	N.A.	N.A.	N.A.	N.A.
Psme4	23.0711	23.3194	23.2446	23.1468	22.1181	22.7216	15.0059	14.9205	14.5695	21.8852	21.9548	21.8098	21.0768	18.1144	21.9797	20.6856	21.2592	19.7078	N.D.	N.D.	N.D.	N	N.A.	N.A.	N.A.	N.A.	N.A.	N.A.
Psmg1	22.5993	22.2797	21.8707	21.5097	21.6555	21.7831	23.2505	22.9576	23.4901	21.524	21.7068	21.699	21.6183	23.6392	22.959	23.9896	24.2157	23.7206	N.D.	N.D.	N.D.	N	N.A.	N.A.	N.A.	N.A.	N.A.	N.A.
Pstpip2	23.5504	23.7635	24.2922	23.9772	23.3746	22.3793	25.8756	25.0925	24.7855	25.3243	25.1787	24.8204	21.4341	21.6773	22.1344	25.1608	23.4827	21.184	N.D.	N.D.	N.D.	N	N.A.	N.A.	N.A.	N.A.	N.A.	N.A.
Ptbp1	24.5684	24.6347	24.5785	24.5318	24.2519	23.9193	25.7123	24.0649	23.8053	25.3192	25.3545	22.4243	22.0198	23.8036	20.3642	24.9759	25.1202	24.5464	N.D.	N.D.	N.D.	N	N.A.	N.A.	N.A.	N.A.	N.A.	N.A.
Ptbp3	23.5246	23.9702	24.2511	24.8817	24.8805	24.8793	23.9629	23.5636	23.8199	24.4671	24.2161	22.1335	22.142	22.6212	22.7489	22.2313	21.8167	22.2197	N.D.	N.D.	N.D.	N	N.A.	N.A.	N.A.	N.A.	N.A.	N.A.
Ptges2	23.2036	23.294	23.1065	15.3308	14.4037	14.744	20.3937	20.4557	20.7274	21.5401	23.2284	22.615	20.8272	22.0035	22.6416	23.9398	23.8847	23.9126	N.D.	N.D.	N.D.	N	N.A.	N.A.	N.A.	N.A.	N.A.	N.A.
Ptges3	21.883	25.5533	24.8199	25.2111	24.6451	25.617	24.3454	24.9648	22.9393	24.9695	23.8593	25.4114	22.5858	25.0419	24.2995	24.3964	25.2397	24.8507	N.D.	N.D.	N.D.	N	N.A.	N.A.	N.A.	N.A.	N.A.	N.A.
Ptgr1	26.7891	27.1188	27.457	25.0175	26.4544	27.1381	28.0993	26.2302	26.1042	27.0696	26.0426	26.4312	26.5713	27.225	26.6812	26.1459	27.2359	26.4314	N.D.	N.D.	N.D.	N	N.A.	N.A.	N.A.	N.A.	N.A.	N.A.
Ptgs1	23.805	24.2561	23.9797	23.1046	24.2193	24.8209	25.3865	25.597	25.1397	25.6229	24.2824	25.5334	24.5403	25.3353	24.6065	23.489	26.0376	25.6758	N.D.	N.D.	N.D.	N	N.A.	N.A.	N.A.	N.A.	N.A.	N.A.
Ptgs2	22.8425	24.0123	20.6173	23.9802	24.7257	25.1986	26.3858	19.7056	16.1216	28.646	28.2952	29.6861	22.6764	26.0024	25.6427	28.3027	30.0413	29.5995	N.D.	N.D.	N.D.	N	N.A.	N.A.	N.A.	N.A.	N.A.	N.A.
Ptk2b	23.4382	24.9023	25.7264	25.9506	25.4814	24.8159	27.2178	25.7142	26.5079	23.8191	23.0034	25.325	25.8875	25.8488	23.5554	25.3364	26.1028	24.8525	N.D.	N.D.	N.D.	N	N.A.	N.A.	N.A.	N.A.	N.A.	N.A.
Ppp2r4	26.4677	27.0596	26.3432	26.3539	26.6224	26.8405	27.6286	26.9987	26.346	26.6248	26.2863	27.2408	25.8583	27.1239	27.3234	24.7425	26.5475	26.7295	N.D.	N.D.	N.D.	N	N.A.	N.A.	N.A.	N.A.	N.A.	N.A.
Ptpmt1	22.5377	20.9634	22.2986	22.4873	21.9207	22.8926	15.1943	14.7269	14.3894	21.7007	23.5475	24.3326	22.8664	22.6419	23.6056	22.8759	22.6289	23.089	N.D.	N.D.	N.D.	N	N.A.	N.A.	N.A.	N.A.	N.A.	N.A.
Ptpn1	27.1996	27.8635	27.9115	27.726	27.8825	28.0184	29.5164	28.2982	27.917	28.758	27.8978	28.4996	28.5511	29.1871	29.0266	28.1758	28.9394	28.8611	N.D.	N.D.	N.D.	N	N.A.	N.A.	N.A.	N.A.	N.A.	N.A.
Ptpn11	22.198	22.9375	22.6174	14.5432	15.3015	15.3373	23.1416	22.6435	21.8687	14.124	14.7182	14.745	22.061	22.1204	22.3251	23.2733	24.0857	21.2321	N.D.	N.D.	N.D.	N	N.A.	N.A.	N.A.	N.A.	N.A.	N.A.
Ptpn12	25.5367	26.0661	25.7214	26.0985	25.7186	25.2252	26.8752	25.8342	26.1309	26.2727	25.5717	25.2411	25.2632	26.9079	25.4256	24.9331	26.744	25.5129	N.D.	N.D.	N.D.	N	N.A.	N.A.	N.A.	N.A.	N.A.	N.A.
Ptpn23	23.3095	23.4941	23.3031	24.8747	24.5951	24.2629	24.8415	24.5735	25.0671	24.9069	24.4053	23.63	24.9135	24.4295	23.6633	23.3628	23.6582	24.0991	N.D.	N.D.	N.D.	N	N.A.	N.A.	N.A.	N.A.	N.A.	N.A.
Ptpn7	23.2853	23.4366	23.1231	23.4891	22.922	23.8938	23.6277	23.7076	23.5415	22.5814	23.2672	23.7291	23.6298	24.3118	24.0105	24.0272	24.3681	23.5818	N.D.	N.D.	N.D.	N	N.A.	N.A.	N.A.	N.A.	N.A.	N.A.
Ptpn9	23.1289	22.7805	23.4095	21.627	21.0586	22.0305	23.6072	23.2084	23.9212	23.7655	23.4658	23.0873	22.135	25.4738	21.7562	22.4328	25.2565	23.0274	N.D.	N.D.	N.D.	N	N.A.	N.A.	N.A.	N.A.	N.A.	N.A.
Ptpre	23.7732	26.2624	25.6454	25.4972	26.374	26.8979	24.375	25.9417	25.0898	25.8076	21.8069	26.4075	24.9908	26.766	25.8909	24.6541	27.2207	26.2729	N.D.	N.D.	N.D.	N	N.A.	N.A.	N.A.	N.A.	N.A.	N.A.
Ptprj	14.9166	14.9752	14.5281	24.2777	23.7116	24.6835	23.2382	22.9033	22.5659	24.5937	24.2273	24.4896	24.0534	24.0005	24.1511	23.6995	24.1966	22.9319	N.D.	N.D.	N.D.	N	N.A.	N.A.	N.A.	N.A.	N.A.	N.A.
Ptprz1	26.2869	26.5454	25.9717	23.983	23.8992	23.8138	26.9677	26.9494	26.9859	27.0303	26.9271	26.5788	25.6178	25.5513	25.7293	26.3829	25.4931	23.424	N.D.	N.D.	N.D.	N	N.A.	N.A.	N.A.	N.A.	N.A.	N.A.
Ptrh2	23.5688	22.1376	24.2736	23.1419	22.5753	23.5472	24.1208	24.5533	24.0046	23.7952	25.1064	25.7813	24.1834	25.5605	25.0299	22.2939	25.8249	23.455	N.D.	N.D.	N.D.	N	N.A.	N.A.	N.A.	N.A.	N.A.	N.A.
Pum2	22.7574	22.9394	23.1007	23.1084	22.7426	22.2737	22.8111	22.8415	23.0135	21.9047	21.4524	21.6093	14.8094	14.9546	14.5823	23.0141	23.0844	22.9399	N.D.	N.D.	N.D.	N	N.A.	N.A.	N.A.	N.A.	N.A.	N.A.
Pycard	23.0458	24.9999	24.8075	18.0792	25.9563	26.9312	23.8588	25.7445	24.8989	25.4374	24.5929	26.2302	25.6528	26.7781	25.9646	24.6926	26.2778	26.0545	N.D.	N.D.	N.D.	N	N.A.	N.A.	N.A.	N.A.	N.A.	N.A.
Pycr2	19.748	25.0998	24.7637	23.9976	23.8405	23.6714	25.8578	25.7937	25.0046	24.9366	23.1167	25.0151	22.6614	25.6648	24.6286	22.345	25.5581	24.2051	N.D.	N.D.	N.D.	N	N.A.	N.A.	N.A.	N.A.	N.A.	N.A.
Pycrl	23.1197	23.0257	23.1767	22.6789	22.1117	23.0836	14.6049	15.3151	15.1033	24.9707	24.8957	24.6931	23.8684	23.8193	24.1229	24.5171	24.867	24.0535	N.D.	N.D.	N.D.	N	N.A.	N.A.	N.A.	N.A.	N.A.	N.A.
Pygb	24.3064	25.0195	25.1235	24.5228	24.3208	24.0957	26.083	24.965	24.827	25.2244	23.8295	24.9655	24.4146	25.9952	24.9968	24.2246	26.268	26.2085	N.D.	N.D.	N.D.	N	N.A.	N.A.	N.A.	N.A.	N.A.	N.A.
Pygl	29.5118	29.7392	29.3596	29.7302	29.6517	29.572	30.3983	29.9336	29.4942	29.9169	29.4003	29.3315	29.6564	30.4135	30.0041	29.4373	30.504	30.1215	N.D.	N.D.	N.D.	N	N.A.	N.A.	N.A.	N.A.	N.A.	N.A.
Pyhin1	23.2908	20.1749	18.4187	18.4301	18.4014	18.3733	24.3685	18.566	22.6789	23.7403	23.8092	20.7358	17.5942	16.0256	19.464	18.8183	22.5778	17.7576	N.D.	N.D.	N.D.	N	N.A.	N.A.	N.A.	N.A.	N.A.	N.A.
Qars	26.1618	26.947	26.7225	25.9735	27.1333	27.7478	26.3672	27.2168	26.6949	26.9944	25.1069	27.1764	26.4572	28.1721	27.7316	25.9949	28.0986	27.7054	N.D.	N.D.	N.D.	N	N.A.	N.A.	N.A.	N.A.	N.A.	N.A.
Qdpr	24.7076	25.5145	25.0397	24.9056	24.9402	24.9726	26.4498	22.8312	24.449	25.6171	25.7936	25.9507	26.0509	25.6751	25.3303	26.0096	26.2029	26.3176	N.D.	N.D.	N.D.	N	N.A.	N.A.	N.A.	N.A.	N.A.	N.A.
Rab10	26.3474	26.7912	26.9813	27.1772	27.5852	27.8919	28.3873	27.6525	26.9104	27.8856	27.4071	28.4701	27.8736	27.5041	26.4241	26.6686	27.788	26.7976	N.D.	N.D.	N.D.	N	N.A.	N.A.	N.A.	N.A.	N.A.	N.A.
Rab11fip1	25.7355	24.0169	27.0724	25.975	26.2722	26.5097	29.3968	23.8547	28.4274	27.4208	28.3597	26.5582	27.4269	22.3877	26.8519	27.0854	26.6104	25.8973	N.D.	N.D.	N.D.	N	N.A.	N.A.	N.A.	N.A.	N.A.	N.A.
Rab14	27.1917	28.2126	28.2723	27.9102	27.6889	27.4385	27.7041	28.2937	28.5389	28.295	27.352	27.9167	27.7719	28.2371	28.0446	28.1317	28.0463	27.7417	N.D.	N.D.	N.D.	N	N.A.	N.A.	N.A.	N.A.	N.A.	N.A.
Rab18	25.5194	25.6736	25.8458	25.9423	26.0246	26.0995	26.6597	26.0435	26.2272	26.5217	25.0763	26.8094	26.0436	26.1578	25.4813	25.767	26.3964	25.4868	N.D.	N.D.	N.D.	N	N.A.	N.A.	N.A.	N.A.	N.A.	N.A.
Rab1A	22.5828	22.8898	22.189	15.0985	14.6561	14.7826	22.9354	22.574	22.6811	22.3705	22.3062	22.712	22.3751	22.8789	22.4839	22.5265	21.9039	22.5008	N.D.	N.D.	N.D.	N	N.A.	N.A.	N.A.	N.A.	N.A.	N.A.
Rab1b	25.5007	25.4061	26.2633	25.6051	26.4073	26.9031	25.8693	27.023	27.2998	26.093	25.9375	26.6877	27.2276	26.014	25.5282	26.705	26.28	25.1522	N.D.	N.D.	N.D.	N	N.A.	N.A.	N.A.	N.A.	N.A.	N.A.
Rab21	24.433	24.8631	24.2251	23.5127	24.0892	24.4862	26.0433	25.0854	25.2422	25.7234	25.8063	24.8059	25.097	25.0649	24.3889	24.1228	25.2641	24.0799	N.D.	N.D.	N.D.	N	N.A.	N.A.	N.A.	N.A.	N.A.	N.A.
Rab2a	25.3935	26.2492	25.8503	24.5832	25.6989	26.3008	26.1542	25.9428	25.6986	26.0072	24.6343	26.3683	25.1969	24.6854	25.2422	25.0424	23.1686	24.8079	N.D.	N.D.	N.D.	N	N.A.	N.A.	N.A.	N.A.	N.A.	N.A.
Rab31	22.2253	22.81	23.5187	22.7815	23.5869	24.0839	23.3155	22.7823	23.7042	21.9698	22.8026	23.9178	22.9757	24.4892	23.271	22.5955	23.3337	22.851	N.D.	N.D.	N.D.	N	N.A.	N.A.	N.A.	N.A.	N.A.	N.A.
Rab32	20.2698	24.5463	24.306	24.2307	25.774	26.4803	27.5969	25.6598	26.0671	26.6807	26.0732	26.6583	26.6253	26.119	25.7947	26.1334	25.8237	25.3806	N.D.	N.D.	N.D.	N	N.A.	N.A.	N.A.	N.A.	N.A.	N.A.
Rab35	25.081	25.3431	26.2497	25.5407	25.3517	25.1432	26.6968	25.7371	25.5462	26.3354	25.9547	24.8629	25.6716	24.9281	25.2367	24.5719	25.1772	23.3012	N.D.	N.D.	N.D.	N	N.A.	N.A.	N.A.	N.A.	N.A.	N.A.
Rab3gap2	21.9195	21.5578	22.6921	23.3233	23.3851	23.4421	21.6371	24.8353	23.0626	17.9571	20.9968	22.4173	21.8212	24.5443	22.4278	18.1216	23.6483	23.5541	N.D.	N.D.	N.D.	N	N.A.	N.A.	N.A.	N.A.	N.A.	N.A.
Rab43	15.0088	14.8982	14.3883	23.5182	22.9512	23.923	24.8887	25.0795	24.6684	24.1186	24.1863	25.6463	24.2589	24.9923	22.9134	23.8596	24.935	24.237	N.D.	N.D.	N.D.	N	N.A.	N.A.	N.A.	N.A.	N.A.	N.A.
Rab5a	21.6063	23.6203	24.2731	23.3715	23.1135	22.8125	23.7615	23.932	23.5694	23.95	23.5908	23.1111	24.2133	24.2495	24.2322	23.9446	24.111	23.2472	N.D.	N.D.	N.D.	N	N.A.	N.A.	N.A.	N.A.	N.A.	N.A.
Rab5b	22.2625	23.5208	24.3277	24.2148	23.6485	24.6204	24.2257	23.5272	24.2212	24.5036	24.2728	23.9974	24.4118	23.1902	24.2923	24.8951	23.7787	24.4315	N.D.	N.D.	N.D.	N	N.A.	N.A.	N.A.	N.A.	N.A.	N.A.
Rab8a	24.9786	27.1848	26.7491	26.1751	26.6344	26.9703	28.1911	27.2937	26.4883	27.8241	26.9441	26.2609	27.1547	25.915	25.8787	26.5582	25.8755	26.3909	N.D.	N.D.	N.D.	N	N.A.	N.A.	N.A.	N.A.	N.A.	N.A.
Rab8b	25.7213	25.9622	26.1045	26.65	26.0563	25.0863	27.9205	26.1872	26.9785	26.7951	25.3089	25.1684	26.8035	25.4039	23.8793	26.3463	25.0968	24.5544	N.D.	N.D.	N.D.	N	N.A.	N.A.	N.A.	N.A.	N.A.	N.A.
Rab9a	23.9445	23.6221	24.2085	23.6155	24.5803	25.135	25.1818	22.7865	23.7832	24.4862	24.9434	25.2908	22.6212	24.6558	22.7091	22.8537	24.07	24.8723	N.D.	N.D.	N.D.	N	N.A.	N.A.	N.A.	N.A.	N.A.	N.A.
Rabgap1	22.5135	22.7364	22.7682	22.9958	23.3155	23.5677	24.3082	23.4137	22.6321	21.871	21.8189	21.7707	24.2828	25.166	21.608	23.9535	24.6084	22.7215	N.D.	N.D.	N.D.	N	N.A.	N.A.	N.A.	N.A.	N.A.	N.A.
Rabgef1	15.2982	14.3623	14.3718	23.7068	23.1401	24.112	21.2356	21.4004	21.5532	23.4989	24.0989	23.7632	23.3171	22.0405	23.9838	22.646	22.1267	23.0273	N.D.	N.D.	N.D.	N	N.A.	N.A.	N.A.	N.A.	N.A.	N.A.
Rabggta	14.7015	14.9471	15.3106	21.3484	20.7806	21.7525	22.4249	22.2844	22.2763	21.4375	22.0164	21.6836	23.8716	24.6529	22.0374	22.4061	22.3605	22.4504	N.D.	N.D.	N.D.	N	N.A.	N.A.	N.A.	N.A.	N.A.	N.A.
Rac1	25.9951	27.2069	26.5491	26.5199	26.6299	26.7284	28.0527	26.7552	26.3776	27.3363	27.2438	26.4519	27.1441	26.2611	25.2826	26.7843	26.2437	25.6461	N.D.	N.D.	N.D.	N	N.A.	N.A.	N.A.	N.A.	N.A.	N.A.
Rac2	28.4579	28.6813	28.692	28.16	28.221	28.2773	30.3123	28.2052	28.2343	29.1723	28.3543	28.1486	28.0472	27.9192	26.785	27.7832	27.8179	27.3089	N.D.	N.D.	N.D.	N	N.A.	N.A.	N.A.	N.A.	N.A.	N.A.
Ran	22.4814	24.7571	23.6615	24.3805	23.3519	23.956	24.5578	24.2188	24.8323	23.542	23.7982	23.2272	23.992	24.4817	23.8408	24.2112	22.1821	23.5276	N.D.	N.D.	N.D.	N	N.A.	N.A.	N.A.	N.A.	N.A.	N.A.
Ranbp10	14.9026	14.231	15.0005	21.5989	21.0256	21.9974	24.0652	24.3748	24.2628	14.7045	15.1933	14.881	22.2831	22.4471	22.9334	22.0216	22.6807	20.7688	N.D.	N.D.	N.D.	N	N.A.	N.A.	N.A.	N.A.	N.A.	N.A.
Ranbp2	23.1931	21.6471	24.3917	24.0132	24.6196	25.031	25.2989	25.6313	24.6796	24.3845	23.1657	24.8356	23.655	26.0997	23.7377	23.0993	25.4827	24.1437	N.D.	N.D.	N.D.	N	N.A.	N.A.	N.A.	N.A.	N.A.	N.A.
Rangap1	24.5362	24.763	24.8682	24.8653	25.1621	25.3995	24.9803	25.6174	25.4461	25.762	23.4641	24.7813	25.6884	26.5718	23.7963	23.1876	26.1187	24.8606	N.D.	N.D.	N.D.	N	N.A.	N.A.	N.A.	N.A.	N.A.	N.A.
Rap1b	25.0706	26.0294	26.396	25.2939	25.5626	25.7808	26.7705	24.6259	24.1288	26.9123	25.3311	26.4874	24.1848	25.6194	24.6984	24.3416	25.8357	25.7824	N.D.	N.D.	N.D.	N	N.A.	N.A.	N.A.	N.A.	N.A.	N.A.
Rap2b	22.8989	22.8801	22.9188	23.5018	22.9364	23.9083	22.5048	22.5095	22.501	21.4742	21.799	21.729	23.362	25.1547	22.7888	24.4127	24.4357	24.3888	N.D.	N.D.	N.D.	N	N.A.	N.A.	N.A.	N.A.	N.A.	N.A.
Rars	26.9566	27.4803	27.7111	27.4313	27.494	27.5517	28.4961	27.7994	27.0058	27.6761	26.596	27.9379	27.4187	28.838	27.8632	26.9045	28.9307	28.818	N.D.	N.D.	N.D.	N	N.A.	N.A.	N.A.	N.A.	N.A.	N.A.
Rasa1	14.8433	15.0679	14.8152	15.1102	14.7741	15.3152	22.6865	22.7445	22.6249	14.9631	15.1365	14.6907	23.6137	23.526	23.5703	21.9807	24.1626	24.2012	N.D.	N.D.	N.D.	N	N.A.	N.A.	N.A.	N.A.	N.A.	N.A.
Rasa3	20.8316	21.1831	20.3625	22.1726	21.6115	22.5834	21.0478	20.585	20.8003	14.2447	14.8877	14.6369	14.7067	14.5573	15.1156	21.6239	21.913	21.7769	N.D.	N.D.	N.D.	N	N.A.	N.A.	N.A.	N.A.	N.A.	N.A.
Rasa4	24.5595	22.2195	24.3996	24.3806	24.4495	24.5127	25.9472	24.6275	25.4637	24.9658	21.7914	26.3609	23.6097	26.0822	25.1722	23.5504	26.0249	24.9115	N.D.	N.D.	N.D.	N	N.A.	N.A.	N.A.	N.A.	N.A.	N.A.
Rasal3	20.6005	20.7441	20.8968	14.7715	15.0082	14.8747	20.303	20.7519	20.6795	20.5492	20.6553	20.8681	20.5044	23.0543	22.2792	21.5005	21.6614	21.8552	N.D.	N.D.	N.D.	N	N.A.	N.A.	N.A.	N.A.	N.A.	N.A.
Rassf2	15.0308	15.1812	15.0188	20.9016	20.3289	21.3008	21.7947	21.2957	21.6424	23.0371	23.1291	23.1029	14.9346	15.2266	14.6873	23.188	23.2599	23.1105	N.D.	N.D.	N.D.	N	N.A.	N.A.	N.A.	N.A.	N.A.	N.A.
Rassf4	23.7637	24.4358	24.1991	25.3542	25.4714	25.5757	26.106	25.0117	24.5523	26.1818	24.8671	25.6057	22.8301	25.887	25.7001	25.1113	26.3732	26.4001	N.D.	N.D.	N.D.	N	N.A.	N.A.	N.A.	N.A.	N.A.	N.A.
Rbbp4	22.6932	22.8318	22.5393	23.864	23.4449	22.8798	25.5114	23.9555	23.582	24.9764	23.186	22.5195	22.9342	23.1217	23.0315	21.5506	25.1711	23.7606	N.D.	N.D.	N.D.	N	N.A.	N.A.	N.A.	N.A.	N.A.	N.A.
Rbm39	22.4669	24.0478	22.2916	20.6392	21.6701	22.2462	26.2067	22.4389	21.592	21.9561	24.9964	22.2009	21.4671	19.8985	23.3369	21.3664	19.639	21.6305	N.D.	N.D.	N.D.	N	N.A.	N.A.	N.A.	N.A.	N.A.	N.A.
Rcc2	22.9843	22.0325	21.0589	14.9364	14.0296	15.1037	23.3429	23.3275	23.4554	21.6237	21.4434	21.3196	20.784	20.4018	20.0268	22.3852	22.5225	22.4791	N.D.	N.D.	N.D.	N	N.A.	N.A.	N.A.	N.A.	N.A.	N.A.
Rdh11	25.0442	25.1584	25.6758	25.3071	25.3377	25.3665	26.501	25.567	25.4151	25.9857	23.8539	25.1475	24.3009	26.1072	24.6247	23.7121	25.5	24.8856	N.D.	N.D.	N.D.	N	N.A.	N.A.	N.A.	N.A.	N.A.	N.A.
Rdx	23.6669	23.1211	23.396	24.0627	23.0341	23.6389	20.5474	20.7839	20.8998	22.1194	21.7038	21.1156	22.4319	22.6319	22.2183	20.4977	21.3012	18.5947	N.D.	N.D.	N.D.	N	N.A.	N.A.	N.A.	N.A.	N.A.	N.A.
Rel	22.9667	22.8239	23.3121	23.9292	23.3521	22.4282	25.3515	23.8874	23.88	25.3273	24.7394	23.7302	25.4378	25.5173	24.4579	25.4951	25.7109	25.2413	N.D.	N.D.	N.D.	N	N.A.	N.A.	N.A.	N.A.	N.A.	N.A.
Rela	22.5831	23.1177	22.8484	22.759	22.4349	22.035	24.138	24.1383	24.4494	21.8232	21.8503	21.8797	23.2006	23.5365	22.7604	24.2094	24.8905	22.8753	N.D.	N.D.	N.D.	N	N.A.	N.A.	N.A.	N.A.	N.A.	N.A.
2310035C23Rik	20.9378	21.0568	20.8192	20.7069	20.1332	21.1051	14.8307	14.619	15.2538	14.2999	14.5712	14.6564	20.7599	22.454	21.8456	22.8902	22.4531	22.5888	N.D.	N.D.	N.D.	N	N.A.	N.A.	N.A.	N.A.	N.A.	N.A.
Renbp	26.926	27.4359	26.9557	27.0006	26.5373	25.8842	27.9497	26.5747	26.3384	26.691	26.3488	25.9343	26.4746	26.6711	26.3535	26.9228	26.4895	26.575	N.D.	N.D.	N.D.	N	N.A.	N.A.	N.A.	N.A.	N.A.	N.A.
Rer1	25.4496	25.5157	24.686	25.5157	24.8134	23.4808	27.1229	25.7614	25.875	25.9287	25.4908	24.8587	21.2979	24.0904	22.8795	25.3887	24.0044	22.6334	N.D.	N.D.	N.D.	N	N.A.	N.A.	N.A.	N.A.	N.A.	N.A.
Rhoa	22.2983	26.1147	25.8197	22.652	23.751	24.348	24.506	25.6473	24.0151	25.6959	25.3902	25.0023	24.7241	24.36	25.0646	25.6339	26.2385	25.2097	N.D.	N.D.	N.D.	N	N.A.	N.A.	N.A.	N.A.	N.A.	N.A.
Rhog	27.5217	28.3061	28.1076	27.9241	27.804	27.6782	27.8707	28.0531	28.044	28.138	28.0646	27.4336	27.9268	27.0368	24.7142	26.941	27.2968	26.6364	N.D.	N.D.	N.D.	N	N.A.	N.A.	N.A.	N.A.	N.A.	N.A.
Rhot1	17.818	21.9663	23.2649	22.5851	23.2235	23.6499	24.1528	23.1396	23.6594	21.3691	20.9175	23.5665	21.43	24.7775	23.9353	18.0423	24.8783	23.4064	N.D.	N.D.	N.D.	N	N.A.	N.A.	N.A.	N.A.	N.A.	N.A.
Ric8a	19.0387	20.4966	20.1963	15.2188	15.0361	14.6765	21.6528	21.8229	21.4618	23.1414	23.1149	23.3369	21.8567	23.8039	23.1308	23.6023	24.4407	21.3559	N.D.	N.D.	N.D.	N	N.A.	N.A.	N.A.	N.A.	N.A.	N.A.
Rin3	19.1718	20.7527	18.9966	24.1647	23.2738	20.7888	22.9117	21.7017	23.3752	23.5971	22.2713	23.6702	18.172	24.7242	20.0418	19.3961	24.3597	25.0039	N.D.	N.D.	N.D.	N	N.A.	N.A.	N.A.	N.A.	N.A.	N.A.
Ripk1	24.8622	23.4766	24.5798	25.1012	24.622	23.9353	25.3362	25.0863	24.1388	24.32	23.1239	22.3779	24.9485	25.7628	25.0856	24.6192	25.4172	24.9116	N.D.	N.D.	N.D.	N	N.A.	N.A.	N.A.	N.A.	N.A.	N.A.
Ripk3	26.8044	26.841	26.8384	26.8122	26.5917	26.3423	27.0065	27.2967	27.4699	27.5682	27.0192	26.8388	26.8303	27.3624	26.7467	26.7605	26.9878	26.6032	N.D.	N.D.	N.D.	N	N.A.	N.A.	N.A.	N.A.	N.A.	N.A.
Rmdn3	14.8883	14.7004	14.7983	14.4479	15.083	15.1648	21.4044	21.3461	20.7383	22.6552	24.3996	25.1659	22.0687	24.4219	23.6786	23.9493	23.6725	24.1813	N.D.	N.D.	N.D.	N	N.A.	N.A.	N.A.	N.A.	N.A.	N.A.
Rnasel	22.8856	22.5281	22.7693	23.6136	23.048	24.0199	14.5791	15.3248	14.4536	21.7849	22.3641	22.3215	24.6152	24.6838	24.9099	23.7687	24.0021	23.4916	N.D.	N.D.	N.D.	N	N.A.	N.A.	N.A.	N.A.	N.A.	N.A.
Rock1	24.033	23.1984	23.1135	24.4182	23.6242	21.8604	26.5164	25.1796	24.7811	23.8308	23.8199	23.81	24.2678	24.4359	23.9229	23.756	25.4426	25.0405	N.D.	N.D.	N.D.	N	N.A.	N.A.	N.A.	N.A.	N.A.	N.A.
Rock2	22.793	21.9738	23.3117	24.9107	24.3445	25.3164	24.0884	24.128	24.0469	24.1524	23.6552	24.4592	21.3939	24.287	24.2392	25.0029	25.7605	23.3104	N.D.	N.D.	N.D.	N	N.A.	N.A.	N.A.	N.A.	N.A.	N.A.
Rp2	24.4159	24.7762	24.6071	22.2188	21.6532	22.6251	25.5598	24.0423	24.9673	25.2109	24.3175	23.0556	24.2258	21.6683	23.0018	24.3103	23.6106	23.1484	N.D.	N.D.	N.D.	N	N.A.	N.A.	N.A.	N.A.	N.A.	N.A.
Rpl10	27.0116	27.416	28.3848	27.5338	27.8394	28.0825	27.5291	28.2784	28.2467	28.9665	25.6693	28.0645	28.4281	28.9226	28.346	28.1554	29.3829	28.7936	N.D.	N.D.	N.D.	N	N.A.	N.A.	N.A.	N.A.	N.A.	N.A.
Rpl11	25.9841	27.125	25.8509	26.7992	26.7295	26.6591	27.8624	27.2691	27.0708	26.7773	26.8158	26.7101	26.9589	26.2694	26.4252	26.6571	26.4873	26.2559	N.D.	N.D.	N.D.	N	N.A.	N.A.	N.A.	N.A.	N.A.	N.A.
Rpl12	26.2487	26.6879	26.2538	25.9969	26.7582	27.2376	26.5695	26.8939	25.9312	27.18	26.9917	27.1762	27.0685	25.3245	23.5663	26.3387	25.7484	23.9171	N.D.	N.D.	N.D.	N	N.A.	N.A.	N.A.	N.A.	N.A.	N.A.
Rpl13a	25.7831	27.273	25.2436	24.1457	24.7194	25.115	29.8906	24.6886	21.4853	24.6543	29.1228	25.3089	24.2397	24.2621	26.6299	25.7629	24.7523	22.0058	N.D.	N.D.	N.D.	N	N.A.	N.A.	N.A.	N.A.	N.A.	N.A.
Rpl17	26.658	27.2506	27.0932	26.89	27.6108	28.0734	28.5102	27.3184	27.6477	28.109	28.142	28.5353	27.7236	28.1967	28.1273	27.1456	28.553	28.7219	N.D.	N.D.	N.D.	N	N.A.	N.A.	N.A.	N.A.	N.A.	N.A.
Rpl19	25.7983	27.9071	25.789	25.4971	25.8439	26.1134	30.1714	26.3646	24.305	26.0111	29.5168	25.9944	25.2857	23.9057	27.194	26.2424	26.3557	23.9927	N.D.	N.D.	N.D.	N	N.A.	N.A.	N.A.	N.A.	N.A.	N.A.
Rpl22	24.1909	24.184	23.0201	23.9392	23.5092	22.9234	22.9458	19.1779	23.8946	19.2657	24.1551	18.9399	18.2061	16.6375	20.0759	19.4302	16.3781	18.3696	N.D.	N.D.	N.D.	N	N.A.	N.A.	N.A.	N.A.	N.A.	N.A.
Rpl23	27.5049	27.7493	27.6888	27.3159	27.6759	27.9537	28.7415	27.3158	27.2901	26.393	25.1743	27.7895	28.0649	27.5027	27.6358	27.6649	27.6136	27.3557	N.D.	N.D.	N.D.	N	N.A.	N.A.	N.A.	N.A.	N.A.	N.A.
Rpl31	25.1458	24.9205	25.8685	14.8414	14.5718	14.7194	24.2535	23.1705	24.865	23.6201	23.0002	22.829	15.0859	14.9437	14.7359	14.8733	14.4009	14.6974	N.D.	N.D.	N.D.	N	N.A.	N.A.	N.A.	N.A.	N.A.	N.A.
Rpl32	27.3577	27.5819	25.5997	29.0514	27.8575	25.7868	30.0816	24.3097	25.5525	25.2656	25.0721	26.0268	25.012	25.1455	27.3269	28.2631	25.8589	24.5805	N.D.	N.D.	N.D.	N	N.A.	N.A.	N.A.	N.A.	N.A.	N.A.
Rpl36	26.2357	28.0578	26.3016	26.313	26.2843	26.2562	30.1601	26.4488	25.602	26.2642	29.4434	26.2109	24.7676	23.9084	27.3468	26.1311	23.649	25.6405	N.D.	N.D.	N.D.	N	N.A.	N.A.	N.A.	N.A.	N.A.	N.A.
Rpl38	25.0267	25.6427	25.1403	25.5352	25.7843	25.9891	25.6481	25.5401	25.7488	25.3733	25.6245	26.298	25.6672	22.3985	24.9268	24.7966	25.2592	25.5354	N.D.	N.D.	N.D.	N	N.A.	N.A.	N.A.	N.A.	N.A.	N.A.
Rpl39	25.2393	24.9483	23.7207	26.0617	24.713	23.6753	27.6358	22.5799	21.7582	18.9664	26.3682	23.63	22.4946	21.3276	24.7659	25.136	21.0681	23.0596	N.D.	N.D.	N.D.	N	N.A.	N.A.	N.A.	N.A.	N.A.	N.A.
Rpl5	22.2234	23.8043	22.0482	20.3699	21.4205	22.0028	25.9633	22.1954	21.3486	22.2832	25.3229	21.9574	21.2236	19.655	23.0934	22.4477	19.3956	21.3871	N.D.	N.D.	N.D.	N	N.A.	N.A.	N.A.	N.A.	N.A.	N.A.
Rpl9	25.7476	27.5479	26.7469	26.2657	27.643	28.3132	26.8795	27.1434	27.2366	26.9949	26.61	27.964	27.698	27.4952	26.5444	26.9129	27.065	26.6606	N.D.	N.D.	N.D.	N	N.A.	N.A.	N.A.	N.A.	N.A.	N.A.
Rplp1	24.7932	26.0075	25.4241	24.9729	26.3617	27.0346	23.0038	25.8343	25.2955	22.7979	26.1055	26.2216	25.817	23.6808	25.9799	23.8868	23.7072	25.7387	N.D.	N.D.	N.D.	N	N.A.	N.A.	N.A.	N.A.	N.A.	N.A.
Rpn2	27.22	28.8291	28.3877	27.6048	29.0412	29.7249	23.6591	28.7179	28.7285	27.7017	28.0144	29.9566	28.57	28.6594	28.5556	27.8448	28.4431	28.7	N.D.	N.D.	N.D.	N	N.A.	N.A.	N.A.	N.A.	N.A.	N.A.
Rps10	21.4513	23.4383	23.5059	21.8063	24.095	24.9143	24.293	23.5588	24.7778	24.9958	24.7455	24.4427	24.232	23.4734	22.9847	24.3344	23.9454	24.6412	N.D.	N.D.	N.D.	N	N.A.	N.A.	N.A.	N.A.	N.A.	N.A.
Rps11	27.2152	28.1068	27.8367	27.9036	27.9135	27.923	29.6032	28.9578	28.2913	28.9778	27.1851	28.4892	27.7887	28.5251	28.3703	28.0952	28.5899	27.962	N.D.	N.D.	N.D.	N	N.A.	N.A.	N.A.	N.A.	N.A.	N.A.
Rps13	24.8948	25.4093	25.3503	22.8344	25.2753	26.1107	25.5788	25.4196	26.528	24.6563	24.9016	24.9428	25.9124	25.5067	25.4974	25.5158	26.0488	25.8068	N.D.	N.D.	N.D.	N	N.A.	N.A.	N.A.	N.A.	N.A.	N.A.
Rps15a	26.8312	27.6981	28.0721	27.2104	27.479	27.6972	29.1923	28.3839	28.1671	28.5989	27.7911	28.3801	27.5783	28.2144	27.1788	27.8096	28.2213	27.6506	N.D.	N.D.	N.D.	N	N.A.	N.A.	N.A.	N.A.	N.A.	N.A.
Rps17	21.2075	24.9012	24.6153	24.3258	25.3023	25.8609	22.2453	24.4579	24.497	25.9806	25.7169	24.8616	24.7088	18.3307	19.2007	24.4078	23.3285	20.0627	N.D.	N.D.	N.D.	N	N.A.	N.A.	N.A.	N.A.	N.A.	N.A.
Rps19	22.912	23.0064	22.9263	21.061	20.5026	21.4744	24.738	23.9405	22.0144	23.4183	23.5234	23.8423	15.0986	14.2871	14.9406	14.7625	14.652	13.9488	N.D.	N.D.	N.D.	N	N.A.	N.A.	N.A.	N.A.	N.A.	N.A.
Rps2	27.1811	28.1991	28.3187	28.3995	28.3064	28.2108	29.1244	28.842	28.8485	29.1002	27.369	28.7119	27.3095	27.7974	27.4403	28.3576	27.5592	27.574	N.D.	N.D.	N.D.	N	N.A.	N.A.	N.A.	N.A.	N.A.	N.A.
Rps20	25.7686	26.6294	26.3941	26.5766	26.771	26.9361	28.6322	27.4553	27.509	27.8561	27.5671	27.144	27.1897	26.005	24.5969	26.2596	26.5105	25.8915	N.D.	N.D.	N.D.	N	N.A.	N.A.	N.A.	N.A.	N.A.	N.A.
Rps23	27.2565	27.5021	26.5247	27.3776	27.2149	27.0391	28.4685	26.748	26.9563	27.3404	27.1335	26.591	27.2359	26.2428	26.3154	27.7982	26.4701	26.0494	N.D.	N.D.	N.D.	N	N.A.	N.A.	N.A.	N.A.	N.A.	N.A.
Rps24	22.6755	26.522	24.7683	22.9417	21.6567	20.2663	25.6095	25.4398	24.9401	21.0941	24.2204	20.221	19.4871	17.9185	21.3569	20.7955	17.6591	19.6506	N.D.	N.D.	N.D.	N	N.A.	N.A.	N.A.	N.A.	N.A.	N.A.
Rps25	28.2582	28.0464	26.9229	28.8307	28.2325	27.2499	28.3815	26.4797	27.6557	27.692	28.3093	26.6561	27.3632	25.9033	25.2634	28.0861	26.0499	24.0097	N.D.	N.D.	N.D.	N	N.A.	N.A.	N.A.	N.A.	N.A.	N.A.
Rps26	26.8822	26.3159	22.1123	27.3009	26.6173	25.3565	28.7833	26.0898	27.3934	26.3213	21.5633	25.1927	25.6372	26.6707	22.0061	27.2706	26.8292	26.4059	N.D.	N.D.	N.D.	N	N.A.	N.A.	N.A.	N.A.	N.A.	N.A.
Rps27	26.6651	27.7079	27.5782	26.8292	26.9376	27.0346	29.3656	27.5935	27.281	28.2415	27.7348	26.8224	27.3132	27.4288	27.3402	27.3115	27.4254	26.3886	N.D.	N.D.	N.D.	N	N.A.	N.A.	N.A.	N.A.	N.A.	N.A.
Rps27a	28.4635	28.6795	28.5064	28.4265	28.7829	29.0585	29.4089	28.8127	28.806	28.1608	29.5227	29.1021	30.3187	29.7535	29.1743	29.0938	29.3853	29.1738	N.D.	N.D.	N.D.	N	N.A.	N.A.	N.A.	N.A.	N.A.	N.A.
Rps27l	26.2763	25.8211	25.852	25.4609	25.3071	25.1421	25.8858	26.4581	26.2551	25.5182	25.7109	25.1246	25.3459	26.0558	25.1689	25.1136	26.2118	25.6559	N.D.	N.D.	N.D.	N	N.A.	N.A.	N.A.	N.A.	N.A.	N.A.
Rps29	24.3164	24.2844	24.4762	25.1631	24.4991	23.3087	26.3296	25.2355	24.8103	26.003	25.9854	25.3419	25.7745	24.4042	25.2462	25.5498	24.1574	22.452	N.D.	N.D.	N.D.	N	N.A.	N.A.	N.A.	N.A.	N.A.	N.A.
Rps4x	28.5205	28.605	28.6719	29.8229	29.4896	29.0749	30.8925	29.392	29.5845	29.9767	29.3716	29.3343	29.0984	28.8913	28.5579	28.9269	29.335	28.4282	N.D.	N.D.	N.D.	N	N.A.	N.A.	N.A.	N.A.	N.A.	N.A.
Rps5	27.171	27.4355	27.0583	27.7753	27.7263	27.6776	29.5935	28.2192	27.9275	28.1917	27.2991	27.6954	27.6889	26.9115	24.2357	27.0798	27.0243	26.2293	N.D.	N.D.	N.D.	N	N.A.	N.A.	N.A.	N.A.	N.A.	N.A.
Rps6	25.8371	28.1421	26.4431	24.4407	25.2587	25.7606	30.5089	26.5778	25.3514	21.8191	29.7181	26.3645	24.9542	24.9715	27.3664	26.6998	26.8825	23.3399	N.D.	N.D.	N.D.	N	N.A.	N.A.	N.A.	N.A.	N.A.	N.A.
Rps6ka1	24.2044	24.056	24.2981	24.7931	24.0233	22.3895	26.1065	24.7102	24.1173	24.4358	23.7195	22.2356	21.8401	24.4551	23.4457	24.319	25.018	22.9095	N.D.	N.D.	N.D.	N	N.A.	N.A.	N.A.	N.A.	N.A.	N.A.
Rps6ka3	28.0193	28.6699	28.3263	28.0884	28.3305	28.5303	28.8898	28.5531	28.7013	28.3909	27.0711	28.6273	28.57	29.0338	27.9256	27.4668	29.0118	28.3749	N.D.	N.D.	N.D.	N	N.A.	N.A.	N.A.	N.A.	N.A.	N.A.
Rps9	24.7015	27.5602	26.1538	25.6854	25.8551	26.0014	30.0689	25.666	24.2297	23.844	29.1486	25.6468	24.9787	23.2182	26.9821	25.8982	26.2724	21.9041	N.D.	N.D.	N.D.	N	N.A.	N.A.	N.A.	N.A.	N.A.	N.A.
Rraga	23.9632	25.1608	25.4954	23.7867	23.2202	24.1921	23.4695	23.5726	23.1589	24.927	23.2305	22.5247	23.678	23.6981	24.2778	24.1062	22.8449	24.3682	N.D.	N.D.	N.D.	N	N.A.	N.A.	N.A.	N.A.	N.A.	N.A.
Rragc	24.2464	24.5863	23.6711	22.5018	24.3078	25.0618	25.9644	23.7678	22.3405	25.8007	25.4307	24.9318	24.5651	23.7795	23.7325	24.5738	24.724	24.738	N.D.	N.D.	N.D.	N	N.A.	N.A.	N.A.	N.A.	N.A.	N.A.
Rras	24.5718	24.9068	24.1353	22.5306	23.9018	24.5706	24.1448	23.4847	24.5961	24.9733	24.7438	24.4707	25.115	25.1804	24.5562	24.7443	24.5748	23.3357	N.D.	N.D.	N.D.	N	N.A.	N.A.	N.A.	N.A.	N.A.	N.A.
Rras2	22.9949	23.7812	23.7568	23.2443	23.3558	23.4554	24.8547	23.4471	23.3951	23.1687	22.8128	22.3373	22.6649	24.2527	22.1513	21.8247	23.2136	23.5775	N.D.	N.D.	N.D.	N	N.A.	N.A.	N.A.	N.A.	N.A.	N.A.
Rrm1	22.5278	24.3644	22.7584	22.6376	23.5605	24.1008	25.7783	24.2749	23.07	23.4751	24.1914	24.6684	23.9622	24.3427	23.8146	25.1145	25.5278	24.5339	N.D.	N.D.	N.D.	N	N.A.	N.A.	N.A.	N.A.	N.A.	N.A.
RtcA	14.9421	15.0338	15.0478	22.0686	21.5037	22.4756	23.2642	23.4129	23.3472	13.5472	15.3215	15.1374	22.5344	22.9871	23.1879	24.049	24.7111	22.7879	N.D.	N.D.	N.D.	N	N.A.	N.A.	N.A.	N.A.	N.A.	N.A.
Rtcb	22.5836	25.0048	25.1429	23.3432	25.5612	26.3724	24.9723	26.1122	25.0569	25.2418	22.8799	26.4975	25.1225	26.9033	24.4275	22.821	26.5241	26.6761	N.D.	N.D.	N.D.	N	N.A.	N.A.	N.A.	N.A.	N.A.	N.A.
Rtn3	26.8426	28.0383	27.8182	26.8481	26.8871	26.9236	28.8084	27.9615	27.5392	27.2966	27.7755	26.7941	27.4466	27.607	27.0508	27.1682	27.0773	26.1634	N.D.	N.D.	N.D.	N	N.A.	N.A.	N.A.	N.A.	N.A.	N.A.
Rtn4	25.0788	25.9938	27.025	25.2742	25.3823	25.4791	25.4446	26.2856	27.5636	26.1703	23.6822	24.4614	25.8091	25.4195	25.0209	25.6432	25.3737	25.0576	N.D.	N.D.	N.D.	N	N.A.	N.A.	N.A.	N.A.	N.A.	N.A.
Rufy1	25.9281	26.0122	26.6667	25.8216	25.8237	25.8257	28.2495	26.609	26.1642	25.8732	25.2499	25.5855	24.1778	26.2746	26.3153	25.0831	25.5099	25.9311	N.D.	N.D.	N.D.	N	N.A.	N.A.	N.A.	N.A.	N.A.	N.A.
Rufy3	23.7167	22.5091	23.2363	23.6719	23.8105	23.9323	24.859	22.2733	23.1672	20.7798	21.7188	22.2815	23.6245	24.7635	24.3549	22.3918	24.7672	24.3699	N.D.	N.D.	N.D.	N	N.A.	N.A.	N.A.	N.A.	N.A.	N.A.
Ruvbl1	23.3081	23.2312	23.271	21.7674	21.2006	22.1725	14.7737	14.991	15.2813	23.5919	23.2092	23.4119	15.4422	14.806	14.952	22.6031	22.9714	22.6507	N.D.	N.D.	N.D.	N	N.A.	N.A.	N.A.	N.A.	N.A.	N.A.
S100a10	25.5198	25.9522	26.0379	25.9583	25.6837	25.3589	27.8492	25.6507	25.7072	26.1654	25.5747	25.2603	23.5967	24.5195	26.0613	27.243	24.2616	26.0539	N.D.	N.D.	N.D.	N	N.A.	N.A.	N.A.	N.A.	N.A.	N.A.
S100a11	18.4339	24.9914	20.1052	24.809	23.7647	18.2133	22.1738	25.7682	23.532	24.4999	23.8036	26.64	23.1883	24.3263	19.3039	23.8516	15.6061	17.5976	N.D.	N.D.	N.D.	N	N.A.	N.A.	N.A.	N.A.	N.A.	N.A.
S100a4	20.6934	26.4324	24.2656	26.8082	26.8547	26.8982	26.6034	24.9113	26.1164	25.7934	24.9427	28.7841	24.5163	24.7988	19.6588	27.0923	24.7554	19.8571	N.D.	N.D.	N.D.	N	N.A.	N.A.	N.A.	N.A.	N.A.	N.A.
S100a8	24.0377	24.9566	23.2489	23.3238	23.7885	24.1273	24.2947	24.6719	23.7822	24.5734	24.6288	24.2058	23.99	26.9181	25.324	26.8159	27.2254	26.2415	N.D.	N.D.	N.D.	N	N.A.	N.A.	N.A.	N.A.	N.A.	N.A.
S100a9	24.1462	24.649	23.5141	24.0763	24.9231	25.436	22.8065	24.4375	24.1079	24.581	25.4407	25.5198	26.1343	26.0048	23.0938	24.6145	24.0893	26.8258	N.D.	N.D.	N.D.	N	N.A.	N.A.	N.A.	N.A.	N.A.	N.A.
Sacm1l	26.867	27.3363	27.5682	27.3869	27.2278	27.0564	28.003	27.6815	26.6791	27.9139	26.8019	27.2832	26.7933	28.0958	27.9468	27.2448	28.017	27.7624	N.D.	N.D.	N.D.	N	N.A.	N.A.	N.A.	N.A.	N.A.	N.A.
Samd9l	24.3772	24.5028	24.5127	24.685	25.0226	25.2864	26.666	26.3196	25.8791	26.2989	22.036	26.8738	24.3178	27.4202	26.6966	23.9424	27.0756	26.3805	N.D.	N.D.	N.D.	N	N.A.	N.A.	N.A.	N.A.	N.A.	N.A.
Samm50	23.8252	23.8415	25.4427	22.276	24.1644	24.9314	25.245	25.7866	24.3679	24.2593	25.2133	25.7826	24.4172	25.8531	23.1871	24.4622	25.1844	23.7771	N.D.	N.D.	N.D.	N	N.A.	N.A.	N.A.	N.A.	N.A.	N.A.
Sar1a	25.3115	24.0163	23.8511	25.5889	24.8943	23.5917	25.3231	24.6511	24.5128	24.4397	24.5064	23.5331	25.6506	25.7523	25.6426	23.6091	26.3209	26.5695	N.D.	N.D.	N.D.	N	N.A.	N.A.	N.A.	N.A.	N.A.	N.A.
Sar1b	24.7515	24.5285	24.9452	15.1133	14.6479	14.7985	26.718	24.9293	25.0134	24.6245	25.2418	23.3999	22.5774	24.1503	23.5103	23.904	23.7684	23.6186	N.D.	N.D.	N.D.	N	N.A.	N.A.	N.A.	N.A.	N.A.	N.A.
Scamp1	24.4573	25.464	23.9964	24.7345	23.8055	20.8723	22.705	25.5705	25.8405	23.5654	22.0646	21.9861	23.9207	24.3871	22.509	24.7776	24.8512	21.9815	N.D.	N.D.	N.D.	N	N.A.	N.A.	N.A.	N.A.	N.A.	N.A.
Scamp2	25.8891	25.9813	25.7051	25.9999	25.5068	24.7897	26.7228	26.0943	26.0266	25.8604	25.6414	24.9145	25.83	25.3715	24.1628	25.4213	25.5228	24.4135	N.D.	N.D.	N.D.	N	N.A.	N.A.	N.A.	N.A.	N.A.	N.A.
Scamp3	24.4412	25.4406	24.8125	25.7537	25.3344	24.769	26.4192	25.8457	26.0283	25.1498	24.2302	24.4032	25.2378	24.8213	23.5	24.9334	24.3725	23.3244	N.D.	N.D.	N.D.	N	N.A.	N.A.	N.A.	N.A.	N.A.	N.A.
Scarb2	23.5242	23.8054	23.8911	23.7662	24.7611	25.3257	25.1619	24.0914	24.3764	24.0769	23.6718	25.4717	25.8891	24.8473	21.9699	22.7917	25.1588	23.9578	N.D.	N.D.	N.D.	N	N.A.	N.A.	N.A.	N.A.	N.A.	N.A.
Sccpdh	21.8491	22.3349	21.9337	19.8124	19.2442	20.2161	19.7319	20.1132	20.0937	22.3337	22.3984	22.7889	14.8719	15.2095	15.3004	22.6576	22.6523	22.3011	N.D.	N.D.	N.D.	N	N.A.	N.A.	N.A.	N.A.	N.A.	N.A.
Scfd1	23.1316	24.2157	23.8591	23.2634	25.7299	26.5679	24.9242	24.8223	24.6845	24.4592	23.6871	26.3814	25.2652	25.2006	25.1948	23.8609	25.254	24.9982	N.D.	N.D.	N.D.	N	N.A.	N.A.	N.A.	N.A.	N.A.	N.A.
Scly	23.682	23.5119	24.9206	24.2075	23.6414	24.6133	26.209	24.4621	24.4645	24.973	22.1577	24.164	23.2026	24.5432	24.023	22.7889	24.7005	21.2723	N.D.	N.D.	N.D.	N	N.A.	N.A.	N.A.	N.A.	N.A.	N.A.
Scpep1	13.7856	14.9269	14.8212	21.5644	20.9987	21.9706	22.6383	22.4066	22.4492	22.3715	22.698	22.1287	22.0032	21.6559	22.3659	21.9787	23.5097	22.9302	N.D.	N.D.	N.D.	N	N.A.	N.A.	N.A.	N.A.	N.A.	N.A.
Scyl2	21.6326	21.8308	21.998	22.5137	21.9472	22.9191	23.2121	23.6034	24.2278	21.4583	24.1152	24.9959	23.2412	24.8341	24.672	20.8825	25.5498	25.8096	N.D.	N.D.	N.D.	N	N.A.	N.A.	N.A.	N.A.	N.A.	N.A.
Sdhb	23.6215	26.1324	25.8208	25.6982	26.2117	26.5768	26.2519	25.6209	25.1118	26.1567	24.4382	24.9342	25.8528	26.2014	27.0082	26.1675	26.1556	25.2125	N.D.	N.D.	N.D.	N	N.A.	N.A.	N.A.	N.A.	N.A.	N.A.
Sdhc	22.9922	25.0328	25.1237	23.1405	24.0813	24.6278	24.8367	24.4269	23.1209	23.357	23.6184	24.7306	22.699	25.2975	23.3327	22.9539	23.6869	24.1405	N.D.	N.D.	N.D.	N	N.A.	N.A.	N.A.	N.A.	N.A.	N.A.
Sdhd	24.6027	24.0316	24.3931	22.0249	21.4583	22.4302	22.7863	23.5816	23.1633	23.0505	22.7662	22.4144	21.4554	22.2267	22.7239	22.952	22.7229	22.6144	N.D.	N.D.	N.D.	N	N.A.	N.A.	N.A.	N.A.	N.A.	N.A.
Sec16a	14.926	14.7386	14.4241	14.7198	15.2426	14.7699	15.1551	15.3197	14.562	21.5027	23.2175	23.9776	24.112	24.9909	21.4681	23.3666	23.0295	23.6408	N.D.	N.D.	N.D.	N	N.A.	N.A.	N.A.	N.A.	N.A.	N.A.
Sec22b	26.448	26.5	26.7863	26.7939	27.1386	27.4068	27.9603	26.8217	26.8728	26.3896	25.6878	27.1438	26.947	26.6669	26.8249	26.4796	26.9428	26.6453	N.D.	N.D.	N.D.	N	N.A.	N.A.	N.A.	N.A.	N.A.	N.A.
Sec23a	23.6564	24.0693	25.1076	25.5719	25.2073	24.7405	26.7924	25.8638	25.4783	25.667	20.3434	24.9575	24.1816	26.1706	24.9768	17.4682	26.2415	25.6334	N.D.	N.D.	N.D.	N	N.A.	N.A.	N.A.	N.A.	N.A.	N.A.
Sec23b	25.0091	26.721	26.5037	26.1675	26.8263	27.2619	27.4047	27.5584	27.4444	27.2939	27.4036	27.3245	26.9666	28.2136	28.3707	27.3148	28.2972	28.3515	N.D.	N.D.	N.D.	N	N.A.	N.A.	N.A.	N.A.	N.A.	N.A.
Sec23ip	25.3924	25.4993	25.277	24.5764	24.1974	23.7056	25.4128	26.6007	25.7452	24.2386	24.4339	24.6064	24.8326	26.2203	24.8783	24.7123	25.9438	25.4331	N.D.	N.D.	N.D.	N	N.A.	N.A.	N.A.	N.A.	N.A.	N.A.
Sec24a	23.273	21.4047	24.0599	23.2714	24.0901	24.5923	23.4048	24.414	23.5301	23.6994	24.9261	25.5792	23.4347	26.1697	25.3157	21.6794	25.3857	24.8128	N.D.	N.D.	N.D.	N	N.A.	N.A.	N.A.	N.A.	N.A.	N.A.
Sec24b	22.7693	24.172	24.4061	23.9544	25.0139	25.599	25.9152	25.3613	25.1624	23.9824	24.0373	26.3596	23.8763	27.2078	25.5495	25.106	26.552	26.1304	N.D.	N.D.	N.D.	N	N.A.	N.A.	N.A.	N.A.	N.A.	N.A.
Sec24d	21.502	21.6796	21.3044	14.676	15.1048	14.8723	21.827	21.9433	21.8145	22.3441	22.9061	22.5353	21.5193	23.0599	22.4863	19.3349	19.1541	19.4792	N.D.	N.D.	N.D.	N	N.A.	N.A.	N.A.	N.A.	N.A.	N.A.
Sec31a	26.0195	27.0472	27.1675	25.7505	27.148	27.8228	27.8202	27.4259	27.2168	27.1787	26.1608	27.4968	26.6508	28.1232	27.2032	26.6558	28.0295	28.1938	N.D.	N.D.	N.D.	N	N.A.	N.A.	N.A.	N.A.	N.A.	N.A.
Sec61b	26.8134	26.7179	27.0263	26.9432	26.6415	26.2764	28.8434	26.686	27.2965	27.1233	27.0982	26.9105	27.7645	27.0803	26.6137	26.7013	26.3709	25.9396	N.D.	N.D.	N.D.	N	N.A.	N.A.	N.A.	N.A.	N.A.	N.A.
Sec61g	22.9788	23.8762	20.1013	23.8184	23.2527	24.2246	14.8794	14.9372	15.052	22.9309	22.6058	23.3174	24.5299	24.3274	24.0912	23.3049	24.0319	24.5122	N.D.	N.D.	N.D.	N	N.A.	N.A.	N.A.	N.A.	N.A.	N.A.
Sec62	24.9348	25.3201	25.0857	25.5026	24.885	23.8448	26.1559	25.6446	25.2657	26.0124	25.356	24.1152	25.4103	25.0376	22.6729	25.5782	24.7099	25.2082	N.D.	N.D.	N.D.	N	N.A.	N.A.	N.A.	N.A.	N.A.	N.A.
Sec63	24.1636	25.603	24.9474	24.4631	24.9077	25.2353	25.2539	25.456	25.0194	25.8937	24.3075	26.096	26.673	25.5539	26.0932	25.5436	25.459	25.994	N.D.	N.D.	N.D.	N	N.A.	N.A.	N.A.	N.A.	N.A.	N.A.
Selenbp1	23.3571	22.1146	24.0146	14.6956	15.0854	14.7675	24.3942	22.4684	25.1904	21.3262	21.6386	21.0116	20.536	25.3898	24.3238	20.741	26.5078	25.9127	N.D.	N.D.	N.D.	N	N.A.	N.A.	N.A.	N.A.	N.A.	N.A.
Selt	23.7562	23.9364	23.5496	22.8099	22.2445	23.2164	23.5608	23.5677	23.4033	22.3597	24.0246	24.7769	24.535	21.8365	23.0959	22.5377	22.9208	22.3621	N.D.	N.D.	N.D.	N	N.A.	N.A.	N.A.	N.A.	N.A.	N.A.
Sept8	25.2414	25.841	24.4474	25.0012	24.6548	24.2186	25.0505	25.1701	24.9201	24.1165	24.0916	24.0662	24.1645	24.0746	24.2014	24.269	24.7987	24.954	N.D.	N.D.	N.D.	N	N.A.	N.A.	N.A.	N.A.	N.A.	N.A.
Sept11	28.169	28.0305	28.3483	28.2298	28.1687	28.1073	29.6033	28.2926	28.3342	28.1799	27.3049	28.2234	27.8421	27.8167	27.383	27.7456	27.9143	27.8655	N.D.	N.D.	N.D.	N	N.A.	N.A.	N.A.	N.A.	N.A.	N.A.
Septin2	27.303	27.5801	27.6306	27.2712	27.3398	27.4028	28.9676	27.3685	27.5818	28.2978	27.4204	28.0602	27.7954	27.2273	27.3053	27.6956	27.5182	27.7424	N.D.	N.D.	N.D.	N	N.A.	N.A.	N.A.	N.A.	N.A.	N.A.
Septin6	23.5066	23.2734	23.8565	23.7359	23.3268	22.7807	24.1081	23.1279	22.7358	23.4598	23.1108	22.7988	23.4489	23.9099	22.7348	22.322	15.0725	23.7459	N.D.	N.D.	N.D.	N	N.A.	N.A.	N.A.	N.A.	N.A.	N.A.
Sept7	28.8172	29.3137	28.979	29.2219	29.157	29.0917	30.0774	29.3031	29.0854	29.198	29.419	28.6706	28.7593	28.8713	28.7564	29.3149	29.0111	28.6857	N.D.	N.D.	N.D.	N	N.A.	N.A.	N.A.	N.A.	N.A.	N.A.
Sept9	27.7435	28.6962	28.1393	28.1858	28.2252	28.2621	29.4229	28.1371	27.7015	27.5049	28.1604	27.889	27.7333	27.7003	27.8798	27.9031	27.7971	27.5822	N.D.	N.D.	N.D.	N	N.A.	N.A.	N.A.	N.A.	N.A.	N.A.
Serbp1	21.6605	21.3521	21.5135	19.7156	19.155	20.1269	24.4801	20.5453	21.357	22.8946	22.8604	23.265	16.9091	16.5321	16.0104	14.88	14.6241	15.1518	N.D.	N.D.	N.D.	N	N.A.	N.A.	N.A.	N.A.	N.A.	N.A.
Serpinb1a	22.8066	23.1874	24.1418	23.3435	24.9623	25.6833	25.1377	25.0317	24.412	24.9101	24.8413	25.0861	25.427	26.2473	25.7007	23.9148	26.9115	26.3111	N.D.	N.D.	N.D.	N	N.A.	N.A.	N.A.	N.A.	N.A.	N.A.
Serpinb6	27.9379	28.4583	28.5361	27.8607	28.2319	28.5166	29.352	27.8965	27.4076	28.4918	27.5104	27.6986	28.703	28.1931	27.2937	27.9595	28.239	27.7279	N.D.	N.D.	N.D.	N	N.A.	N.A.	N.A.	N.A.	N.A.	N.A.
Serpinb9	20.9358	22.5167	26.4705	20.7719	23.7948	24.8511	27.7351	27.3555	27.0405	27.5317	27.2338	27.3439	26.146	28.2329	28.414	26.7084	28.4792	28.3778	N.D.	N.D.	N.D.	N	N.A.	N.A.	N.A.	N.A.	N.A.	N.A.
Serpinb9b	14.387	14.3706	14.8243	22.8643	22.2992	23.2711	15.3815	15.2487	15.1223	24.1024	24.4158	24.672	22.4074	25.4123	24.904	25.8732	25.3416	26.2609	N.D.	N.D.	N.D.	N	N.A.	N.A.	N.A.	N.A.	N.A.	N.A.
Setd3	19.1167	21.9636	18.9414	18.9528	23.7898	24.7862	24.4964	24.0729	22.8756	23.8693	22.2162	25.3275	23.4349	25.0319	25.323	23.4686	24.6824	23.9629	N.D.	N.D.	N.D.	N	N.A.	N.A.	N.A.	N.A.	N.A.	N.A.
Sf3b1	25.1858	25.6665	25.1653	24.9604	25.9427	26.5032	25.7101	26.3579	24.6977	25.6836	24.8776	25.9385	22.9478	27.0009	21.9427	23.4787	27.8257	26.6372	N.D.	N.D.	N.D.	N	N.A.	N.A.	N.A.	N.A.	N.A.	N.A.
Sf3b3	25.3129	25.6046	25.2388	24.7674	25.0669	25.3059	26.6056	25.0751	24.9141	26.1149	25.0113	25.5403	24.7979	26.1294	23.2586	24.4202	26.8073	26.0959	N.D.	N.D.	N.D.	N	N.A.	N.A.	N.A.	N.A.	N.A.	N.A.
Sfn	23.9025	28.101	28.4632	23.7387	23.71	23.6819	30.1745	28.3008	23.0277	28.2568	28.2772	27.2424	28.693	21.3341	26.9317	28.089	21.0747	12.3187	N.D.	N.D.	N.D.	N	N.A.	N.A.	N.A.	N.A.	N.A.	N.A.
Sfxn1	25.1609	24.9296	25.7086	25.9873	25.4792	24.728	26.7014	26.3367	26.132	25.1427	20.6357	25.0012	25.2577	26.0171	24.385	24.3292	25.7222	24.9052	N.D.	N.D.	N.D.	N	N.A.	N.A.	N.A.	N.A.	N.A.	N.A.
Sfxn3	26.3404	27.9333	27.2933	27.0056	26.6157	26.1046	28.6214	27.3608	26.5927	26.742	23.8575	26.1979	24.6331	26.5079	25.5882	24.888	25.2151	25.7589	N.D.	N.D.	N.D.	N	N.A.	N.A.	N.A.	N.A.	N.A.	N.A.
Sgpl1	28.3728	29.0385	28.5807	28.3568	28.4552	28.5438	29.5828	28.9209	28.6885	29.1958	28.5644	28.6661	28.9984	29.1251	28.6689	28.8078	28.7499	28.5041	N.D.	N.D.	N.D.	N	N.A.	N.A.	N.A.	N.A.	N.A.	N.A.
Sgpp1	21.1138	25.1425	24.2283	20.9831	20.4228	21.3947	15.1405	14.9608	14.7536	15.1066	15.3639	15.0868	22.4981	22.7027	22.2579	22.7454	22.9935	22.9662	N.D.	N.D.	N.D.	N	N.A.	N.A.	N.A.	N.A.	N.A.	N.A.
Sh3bgrl	22.6271	22.9211	24.2885	22.7988	22.7568	22.7153	23.7101	22.6724	17.3727	23.5853	23.3536	17.9815	17.2477	23.4719	19.1175	23.0064	23.7501	22.1105	N.D.	N.D.	N.D.	N	N.A.	N.A.	N.A.	N.A.	N.A.	N.A.
Sh3bgrl3	22.5811	26.0678	25.7413	26.2687	26.3031	26.3354	22.2786	25.2963	25.7222	25.9942	26.9866	25.3777	26.7078	26.3395	26.0175	26.3901	26.5897	25.9421	N.D.	N.D.	N.D.	N	N.A.	N.A.	N.A.	N.A.	N.A.	N.A.
Sh3bp1	19.2744	23.3536	19.0992	21.7254	22.8891	23.5048	20.4804	25.4435	25.198	22.403	23.6729	23.1226	24.7374	24.9297	25.4765	24.2945	24.9656	24.9443	N.D.	N.D.	N.D.	N	N.A.	N.A.	N.A.	N.A.	N.A.	N.A.
Sh3glb1	24.4172	25.7257	25.8421	25.5767	25.8807	26.1227	27.6688	25.8922	26.0009	26.0486	24.5666	25.8648	24.6881	25.6501	25.8041	24.9514	26.311	25.9418	N.D.	N.D.	N.D.	N	N.A.	N.A.	N.A.	N.A.	N.A.	N.A.
Sh3pxd2b	26.9904	26.5998	27.0463	27.3639	26.8349	26.0345	27.5283	26.8943	27.1671	27.2741	26.4488	25.6143	26.6997	26.7601	25.4102	26.9071	26.8143	25.862	N.D.	N.D.	N.D.	N	N.A.	N.A.	N.A.	N.A.	N.A.	N.A.
Shmt2	25.5338	25.9301	26.7088	25.6642	26.135	26.4772	27.609	26.9813	26.4682	26.3407	19.9316	26.555	24.23	27.518	26.8265	23.6103	27.5949	26.5494	N.D.	N.D.	N.D.	N	N.A.	N.A.	N.A.	N.A.	N.A.	N.A.
Sidt2	22.3846	23.0242	22.7385	22.1323	22.2108	22.2825	23.394	23.2871	23.4953	22.8589	23.0282	23.1798	21.8175	23.5699	22.9442	23.1992	22.8437	23.0336	N.D.	N.D.	N.D.	N	N.A.	N.A.	N.A.	N.A.	N.A.	N.A.
Sipa1	21.5486	23.1466	23.8859	21.85	21.2292	20.1793	23.8383	23.7981	23.8784	21.0976	20.6625	20.0578	22.3879	22.41	22.2179	21.7224	21.7516	20.4259	N.D.	N.D.	N.D.	N	N.A.	N.A.	N.A.	N.A.	N.A.	N.A.
Sirpa	21.5965	22.8621	23.347	21.9765	22.152	22.3027	23.3266	23.7357	23.5651	22.1146	23.0714	23.1498	21.1734	21.952	21.8363	21.7468	21.8606	21.9558	N.D.	N.D.	N.D.	N	N.A.	N.A.	N.A.	N.A.	N.A.	N.A.
Sirt2	24.9287	26.0071	25.6157	25.3753	25.6369	25.8502	26.4083	26.6	25.8334	25.4816	24.5518	25.996	25.9358	26.3301	26.6953	24.3166	25.8444	26.1438	N.D.	N.D.	N.D.	N	N.A.	N.A.	N.A.	N.A.	N.A.	N.A.
Slamf7	15.3403	14.4092	14.7503	14.9742	14.8832	14.5756	22.2835	22.9222	22.4342	21.3447	21.8481	21.6085	23.1171	22.8998	22.7975	22.837	23.4845	20.9273	N.D.	N.D.	N.D.	N	N.A.	N.A.	N.A.	N.A.	N.A.	N.A.
Slc12a4	22.5724	22.0875	22.5198	22.4292	23.6237	24.2478	21.8167	22.3483	20.9658	21.6492	22.9081	23.569	23.8318	23.2766	23.5161	21.9202	24.3284	21.8988	N.D.	N.D.	N.D.	N	N.A.	N.A.	N.A.	N.A.	N.A.	N.A.
Slc12a9	21.0641	21.3812	20.6344	14.5911	14.9973	14.7806	22.5018	24.2296	22.1846	22.7499	23.4787	23.9592	22.3372	24.0289	25.0592	22.6713	24.4061	23.5458	N.D.	N.D.	N.D.	N	N.A.	N.A.	N.A.	N.A.	N.A.	N.A.
Slc15a3	19.7888	24.5872	22.704	19.6249	23.8402	24.8497	23.5286	19.7608	18.914	22.4305	24.9245	24.7293	23.6224	23.3196	24.0449	23.9458	23.7297	24.5382	N.D.	N.D.	N.D.	N	N.A.	N.A.	N.A.	N.A.	N.A.	N.A.
Slc15a4	24.1444	24.0629	24.2216	14.0679	14.8476	14.9891	23.2989	22.9567	23.5741	22.8478	23.0457	23.0297	23.4529	23.8894	23.6881	23.1875	23.2952	23.0435	N.D.	N.D.	N.D.	N	N.A.	N.A.	N.A.	N.A.	N.A.	N.A.
Slc16a1	22.4333	23.3177	23.2293	23.1139	22.7637	22.3212	24.4463	23.9781	23.2778	23.5041	24.05	22.6119	22.5339	22.7686	22.2562	22.3678	22.7328	21.8758	N.D.	N.D.	N.D.	N	N.A.	N.A.	N.A.	N.A.	N.A.	N.A.
Slc16a3	25.4933	25.9759	26.5116	25.785	25.7126	25.6395	26.5152	26.4359	26.6977	26.5702	25.2133	26.2469	25.7241	27.0555	26.5677	26.2715	27.2338	26.0821	N.D.	N.D.	N.D.	N	N.A.	N.A.	N.A.	N.A.	N.A.	N.A.
Slc1a5	15.1493	14.8134	14.9609	23.7548	23.1887	24.1606	15.2626	14.9701	14.9305	22.0683	23.0269	23.5978	22.3017	22.6112	21.9131	23.5001	23.7097	23.2562	N.D.	N.D.	N.D.	N	N.A.	N.A.	N.A.	N.A.	N.A.	N.A.
Slc22a18	20.6689	20.3671	20.7615	19.2816	18.7176	19.6895	21.0819	21.0494	21.1109	21.2178	20.6548	19.7216	15.2071	14.8959	15.081	19.1027	19.186	19.0687	N.D.	N.D.	N.D.	N	N.A.	N.A.	N.A.	N.A.	N.A.	N.A.
Slc25a1	25.9376	26.0187	26.442	26.3451	26.7164	27.0011	28.0226	26.4366	26.1705	26.7548	25.3201	25.0259	27.7763	26.8167	24.7108	26.6872	26.4399	25.5322	N.D.	N.D.	N.D.	N	N.A.	N.A.	N.A.	N.A.	N.A.	N.A.
Slc25a10	24.6444	24.2812	24.4509	23.27	22.7032	23.6751	24.5539	24.4407	23.6674	24.4459	23.6079	21.3758	23.5628	23.6089	23.542	23.0881	22.9635	23.203	N.D.	N.D.	N.D.	N	N.A.	N.A.	N.A.	N.A.	N.A.	N.A.
Slc25a11	26.4825	27.6046	27.7077	26.8996	27.1376	27.3346	27.4545	27.7047	27.3429	27.0671	25.0788	27.4847	26.75	27.8026	26.874	26.7686	27.5419	27.2077	N.D.	N.D.	N.D.	N	N.A.	N.A.	N.A.	N.A.	N.A.	N.A.
Slc25a12	24.5613	27.1585	27.3498	26.3049	26.8	27.1553	26.7637	27.7903	27.7949	26.9611	23.7711	27.7908	26.5107	28.036	27.2199	26.6461	27.5598	27.1861	N.D.	N.D.	N.D.	N	N.A.	N.A.	N.A.	N.A.	N.A.	N.A.
Slc25a13	24.3811	26.3099	25.9493	25.1163	26.2999	26.9211	21.4813	25.9844	25.2791	25.8988	23.593	27.2692	25.7202	26.8656	26.9347	24.277	26.5612	26.461	N.D.	N.D.	N.D.	N	N.A.	N.A.	N.A.	N.A.	N.A.	N.A.
Slc25a20	24.5615	24.6508	24.4664	21.4258	20.8573	21.8292	21.1845	21.4673	20.8164	24.0854	23.751	24.3866	22.7229	24.4618	23.9659	20.1337	21.7518	22.3187	N.D.	N.D.	N.D.	N	N.A.	N.A.	N.A.	N.A.	N.A.	N.A.
Slc25a22	14.562	15.0744	14.7787	14.4932	15.0728	14.3929	23.9225	23.7031	23.4458	23.4549	24.2224	23.7658	22.1991	23.6372	23.6275	23.6701	23.63	23.7085	N.D.	N.D.	N.D.	N	N.A.	N.A.	N.A.	N.A.	N.A.	N.A.
Slc25a24	25.3622	26.6708	26.8868	25.6869	26.0513	26.3318	26.5669	26.4718	26.8922	26.9774	21.4396	25.8892	25.6159	27.0214	26.419	24.9734	26.0521	25.0951	N.D.	N.D.	N.D.	N	N.A.	N.A.	N.A.	N.A.	N.A.	N.A.
Slc25a4	27.3168	28.818	28.6021	27.5934	28.2874	28.7386	29.1567	28.9397	27.8036	28.6136	26.9454	28.8202	27.8068	28.4859	29.0378	27.3964	27.9091	28.0162	N.D.	N.D.	N.D.	N	N.A.	N.A.	N.A.	N.A.	N.A.	N.A.
Slc27a4	22.3067	22.4313	22.1672	23.0122	21.9835	22.5911	22.0838	22.1069	22.5341	22.7152	22.019	20.6088	23.3142	22.6151	23.783	23.1074	23.4113	22.7191	N.D.	N.D.	N.D.	N	N.A.	N.A.	N.A.	N.A.	N.A.	N.A.
Slc29a3	23.8054	24.0003	24.9894	24.3057	23.4299	21.0878	22.1808	23.0742	24.2498	23.7734	21.5404	20.2858	24.64	23.7432	19.3109	22.7566	22.0163	23.0963	N.D.	N.D.	N.D.	N	N.A.	N.A.	N.A.	N.A.	N.A.	N.A.
Slc2a1	23.9583	24.9583	25.3261	24.2284	24.4196	24.5822	25.4271	25.034	25.8594	23.4194	22.4517	24.8286	25.6281	24.6453	24.1029	24.0641	23.2275	23.774	N.D.	N.D.	N.D.	N	N.A.	N.A.	N.A.	N.A.	N.A.	N.A.
Slc2a6	23.547	26.0016	25.1902	24.8343	26.245	26.9229	20.973	26.126	26.1583	25.4596	25.5017	26.1132	24.7307	25.7045	25.1448	25.4093	26.5808	26.2009	N.D.	N.D.	N.D.	N	N.A.	N.A.	N.A.	N.A.	N.A.	N.A.
Slc30a1	14.9943	14.7487	14.8119	15.0914	15.0493	14.8663	23.7499	24.55	21.8063	23.329	22.8966	22.9495	22.9926	21.9977	23.034	22.3835	22.4929	22.2625	N.D.	N.D.	N.D.	N	N.A.	N.A.	N.A.	N.A.	N.A.	N.A.
Slc30a7	23.6893	24.1899	24.8521	24.1742	23.608	24.5799	25.8248	24.3628	24.5211	24.6981	24.5374	24.3557	24.0219	24.8662	24.8974	23.2347	24.4617	24.6229	N.D.	N.D.	N.D.	N	N.A.	N.A.	N.A.	N.A.	N.A.	N.A.
Slc33a1	14.3137	14.9875	14.5797	14.2267	14.6074	14.9724	23.5443	23.902	23.7253	21.2397	20.5977	19.4207	21.74	23.2821	22.7071	21.5642	22.5075	17.7799	N.D.	N.D.	N.D.	N	N.A.	N.A.	N.A.	N.A.	N.A.	N.A.
Slc35f6	25.1949	26.4785	26.3787	25.8619	25.6413	25.3918	26.2889	26.1899	26.3814	25.391	25.9645	24.8498	26.1504	25.5168	24.2857	25.4448	25.4425	24.2101	N.D.	N.D.	N.D.	N	N.A.	N.A.	N.A.	N.A.	N.A.	N.A.
Slc36a1	22.719	22.8405	22.5864	23.6229	23.0573	24.0292	14.9284	14.7384	14.7993	24.0906	24.2551	24.4805	23.5086	24.098	24.3552	22.9349	23.8331	22.6587	N.D.	N.D.	N.D.	N	N.A.	N.A.	N.A.	N.A.	N.A.	N.A.
Slc37a2	25.5028	25.8692	25.5175	24.2784	24.1231	23.9563	25.4612	25.4504	24.9875	25.2566	23.5344	22.6699	23.2888	23.8515	23.5969	23.2395	21.8257	22.7007	N.D.	N.D.	N.D.	N	N.A.	N.A.	N.A.	N.A.	N.A.	N.A.
Slc39a7	24.9087	25.2176	25.7985	23.662	23.5701	23.4758	25.1189	25.2736	25.0925	25.5777	25.6693	23.7174	24.0624	24.7501	22.7012	24.0585	24.8467	22.1807	N.D.	N.D.	N.D.	N	N.A.	N.A.	N.A.	N.A.	N.A.	N.A.
Slc43a2	24.8631	24.9992	24.7133	22.9729	22.4062	23.3781	14.7029	14.6105	14.3188	22.2031	22.2642	21.9315	22.4274	23.4125	23.0015	21.695	22.3351	22.285	N.D.	N.D.	N.D.	N	N.A.	N.A.	N.A.	N.A.	N.A.	N.A.
Pqlc3	22.1891	26.0361	25.1746	22.5273	24.3775	25.1386	23.8951	24.5242	24.2436	23.5401	24.6619	25.6112	24.6573	25.1144	25.5646	24.432	25.0221	25.4226	N.D.	N.D.	N.D.	N	N.A.	N.A.	N.A.	N.A.	N.A.	N.A.
Slc6a11	23.3201	24.901	23.1449	23.1563	23.1276	23.0995	27.06	23.2921	22.4453	23.3799	26.4196	23.0541	22.3203	23.0265	24.1901	23.5444	23.2456	22.4838	N.D.	N.D.	N.D.	N	N.A.	N.A.	N.A.	N.A.	N.A.	N.A.
Slc6a6	23.5451	24.2705	24.2432	21.0455	20.4777	21.4496	23.4634	22.0292	24.1683	25.3654	24.7215	23.5279	24.8489	24.9811	24.9169	25.5869	25.0861	22.6566	N.D.	N.D.	N.D.	N	N.A.	N.A.	N.A.	N.A.	N.A.	N.A.
Slc7a11	23.0018	23.3057	22.6176	22.9021	23.9708	24.5587	24.2554	24.4087	24.296	22.5463	23.3981	22.6182	22.7863	23.1186	22.3526	25.0361	23.5626	24.2903	N.D.	N.D.	N.D.	N	N.A.	N.A.	N.A.	N.A.	N.A.	N.A.
Slc7a2	18.1605	19.7415	17.9853	24.7228	25.3426	25.7602	19.8162	23.3228	22.1746	26.0827	26.4775	26.9692	22.6062	26.5627	26.7886	25.5752	27.7115	27.4618	N.D.	N.D.	N.D.	N	N.A.	N.A.	N.A.	N.A.	N.A.	N.A.
Slc7a5	15.094	14.9457	14.9424	23.0026	22.4093	21.4405	25.1018	25.852	23.4478	22.3774	21.5682	21.7714	14.5757	14.8858	14.8892	20.6644	21.2958	20.9829	N.D.	N.D.	N.D.	N	N.A.	N.A.	N.A.	N.A.	N.A.	N.A.
Slc7a8	23.4276	25.5817	25.4818	23.4656	23.8938	24.2122	26.0176	25.5512	25.3563	24.5721	25.2934	24.1218	24.5962	25.7903	24.5334	24.9591	24.465	23.1802	N.D.	N.D.	N.D.	N	N.A.	N.A.	N.A.	N.A.	N.A.	N.A.
Slc9a6	23.5823	23.5578	23.4501	23.6268	23.0592	24.0311	24.2271	24.4269	23.9952	21.4993	23.2954	23.7539	22.6659	22.537	22.4857	21.9408	23.5135	22.8118	N.D.	N.D.	N.D.	N	N.A.	N.A.	N.A.	N.A.	N.A.	N.A.
Slfn2	18.8165	20.3974	18.6412	18.6526	18.6239	18.5958	22.5563	18.7884	17.9416	18.8763	21.9159	18.5505	23.5589	22.4244	19.6864	19.0408	22.5746	17.9801	N.D.	N.D.	N.D.	N	N.A.	N.A.	N.A.	N.A.	N.A.	N.A.
Slfn5	18.3503	22.3073	23.2904	18.1865	25.3433	26.3202	22.0902	25.3716	24.7785	26.6201	24.7482	27.1777	24.1291	27.2928	26.1926	24.3399	28.0013	27.5313	N.D.	N.D.	N.D.	N	N.A.	N.A.	N.A.	N.A.	N.A.	N.A.
Slk	25.8591	25.3128	25.3516	26.2918	25.7434	24.8951	28.5731	26.471	26.4491	26.1791	24.961	24.7806	23.6764	26.7897	25.8094	24.9563	26.5679	25.7161	N.D.	N.D.	N.D.	N	N.A.	N.A.	N.A.	N.A.	N.A.	N.A.
Smap2	22.5233	22.5173	22.5285	14.7484	15.154	14.7121	22.8466	22.4278	21.8352	14.7409	15.0579	14.6307	22.0393	22.3741	22.0811	23.6708	23.6273	23.6564	N.D.	N.D.	N.D.	N	N.A.	N.A.	N.A.	N.A.	N.A.	N.A.
Smarca4	23.3933	22.6149	20.7977	20.6087	20.0428	21.0147	22.3927	21.9291	22.3595	22.3344	23.2223	19.6133	22.589	21.9644	22.3089	23.6465	23.8576	23.399	N.D.	N.D.	N.D.	N	N.A.	N.A.	N.A.	N.A.	N.A.	N.A.
Smarca5	23.7345	22.3611	24.4249	24.0011	23.5747	22.9956	26.0342	24.7235	22.4776	23.799	23.2515	21.7272	22.6026	22.9832	22.8047	23.7722	24.0302	23.4593	N.D.	N.D.	N.D.	N	N.A.	N.A.	N.A.	N.A.	N.A.	N.A.
Smarcd2	15.1667	14.6465	14.7818	23.8832	23.3162	24.2881	24.018	24.6012	24.1861	24.41	23.9637	24.1293	24.3763	23.4769	23.9956	20.7253	23.9185	23.0677	N.D.	N.D.	N.D.	N	N.A.	N.A.	N.A.	N.A.	N.A.	N.A.
Smc2	15.2989	14.4614	14.7801	21.4437	20.8821	21.854	25.0644	20.5567	21.2846	19.5372	19.2192	19.417	22.074	22.1834	21.9227	21.9942	22.2758	21.6386	N.D.	N.D.	N.D.	N	N.A.	N.A.	N.A.	N.A.	N.A.	N.A.
Smc3	23.885	23.8065	23.4511	22.1542	21.5888	22.5607	14.8442	14.8792	15.0338	24.2511	24.244	24.2579	21.8499	21.9764	22.0364	21.3916	21.9633	21.8711	N.D.	N.D.	N.D.	N	N.A.	N.A.	N.A.	N.A.	N.A.	N.A.
Smc4	21.9634	22.3476	22.6478	22.8975	22.0614	20.0326	23.8381	22.0878	21.7282	23.2392	23.616	23.3335	21.8114	21.8597	21.9564	22.1992	22.9938	20.2679	N.D.	N.D.	N.D.	N	N.A.	N.A.	N.A.	N.A.	N.A.	N.A.
Smpdl3b	21.0506	19.6739	21.7368	14.9603	15.3573	14.641	14.6458	14.8367	15.0064	22.4053	22.1521	22.2633	19.6359	23.2842	22.3932	20.4804	24.6021	24.1917	N.D.	N.D.	N.D.	N	N.A.	N.A.	N.A.	N.A.	N.A.	N.A.
Smu1	22.2705	21.851	21.2625	23.0564	22.4898	23.4617	14.3102	14.8312	15.1289	22.6236	23.5719	24.1386	22.4938	24.6034	23.9039	25.1893	25.9026	23.7157	N.D.	N.D.	N.D.	N	N.A.	N.A.	N.A.	N.A.	N.A.	N.A.
Snap23	22.7005	24.929	24.698	24.9966	24.9743	24.9525	24.0417	24.9442	24.857	24.5556	23.292	25.975	25.2608	24.3737	25.0609	26.2057	25.1513	24.5037	N.D.	N.D.	N.D.	N	N.A.	N.A.	N.A.	N.A.	N.A.	N.A.
Snd1	28.3444	28.8814	28.4278	28.6653	28.5397	28.4078	29.8067	29.261	28.8813	29.4022	28.4445	28.3889	28.2394	28.8786	27.9553	28.0959	28.8601	28.291	N.D.	N.D.	N.D.	N	N.A.	N.A.	N.A.	N.A.	N.A.	N.A.
Snrnp200	23.6101	24.1102	24.5756	24.3294	25.6841	26.349	22.6238	25.1036	24.4696	25.2018	23.5095	26.2942	23.5923	26.5365	23.7459	24.2052	28.1854	26.5604	N.D.	N.D.	N.D.	N	N.A.	N.A.	N.A.	N.A.	N.A.	N.A.
Snx1	27.3238	27.8138	27.5709	26.9114	27.6463	28.1149	28.1164	27.3153	26.9763	27.1824	26.4552	27.9594	27.2746	26.9794	27.611	26.4484	27.2755	26.8178	N.D.	N.D.	N.D.	N	N.A.	N.A.	N.A.	N.A.	N.A.	N.A.
Snx12	23.5855	20.4868	18.7307	23.5611	23.7042	23.8295	24.8748	25.1371	24.883	24.7543	23.6861	23.4213	22.6884	22.8736	23.0136	21.8373	22.8957	23.5812	N.D.	N.D.	N.D.	N	N.A.	N.A.	N.A.	N.A.	N.A.	N.A.
Snx18	22.3096	22.2428	22.1689	23.6829	22.6542	23.2585	23.9906	24.0261	23.8368	20.6865	22.5872	23.3828	21.2201	24.144	23.3216	23.2261	24.1728	21.8187	N.D.	N.D.	N.D.	N	N.A.	N.A.	N.A.	N.A.	N.A.	N.A.
Snx27	24.9556	23.5965	23.7372	24.4025	23.8122	22.8519	23.576	24.8168	22.8072	23.8445	24.0005	22.1393	23.3681	24.5768	21.8446	21.4949	24.4006	20.9514	N.D.	N.D.	N.D.	N	N.A.	N.A.	N.A.	N.A.	N.A.	N.A.
Snx3	25.7892	26.3449	26.47	25.4797	25.1218	24.6662	27.3799	26.2227	26.2484	25.5062	24.381	22.9852	24.5789	22.5625	23.1766	24.127	25.0235	23.4399	N.D.	N.D.	N.D.	N	N.A.	N.A.	N.A.	N.A.	N.A.	N.A.
Snx30	15.208	15.2394	14.6395	23.0821	22.516	23.4879	22.7488	23.4244	21.4279	14.9894	14.654	15.1321	24.4151	24.6775	24.5778	22.0681	22.1631	21.9651	N.D.	N.D.	N.D.	N	N.A.	N.A.	N.A.	N.A.	N.A.	N.A.
Snx4	24.6491	24.8142	24.5911	24.7082	26.302	27.0183	25.4428	25.5853	24.7553	21.6297	22.5097	26.4957	23.6322	25.8185	23.7238	22.9589	25.5792	25.6869	N.D.	N.D.	N.D.	N	N.A.	N.A.	N.A.	N.A.	N.A.	N.A.
Snx5	29.036	30.1481	30.0157	29.0621	29.3228	29.5356	30.4546	29.2581	28.9264	29.6128	29.8928	29.0873	28.8979	28.9848	28.6765	27.9793	29.0059	28.427	N.D.	N.D.	N.D.	N	N.A.	N.A.	N.A.	N.A.	N.A.	N.A.
Snx6	25.3276	25.8886	25.1853	25.2817	25.8852	26.2951	25.9697	25.7981	25.2381	26.2229	24.9842	25.773	26.0657	26.1185	25.3	25.6851	26.3541	25.156	N.D.	N.D.	N.D.	N	N.A.	N.A.	N.A.	N.A.	N.A.	N.A.
Snx8	22.9959	23.2998	22.6099	20.159	19.5926	20.5645	24.0628	23.4138	24.5089	14.9714	14.9869	15.0696	23.0989	23.0531	23.0752	22.3619	22.2201	22.2949	N.D.	N.D.	N.D.	N	N.A.	N.A.	N.A.	N.A.	N.A.	N.A.
Snx9	25.942	26.6648	26.2464	25.0344	26.6374	27.3555	23.6704	26.5942	26.486	26.1501	25.0391	26.6644	26.3171	26.4694	26.3618	25.7703	26.237	25.369	N.D.	N.D.	N.D.	N	N.A.	N.A.	N.A.	N.A.	N.A.	N.A.
Soat1	27.0015	28.0031	27.6015	26.9412	28.6272	29.3606	27.184	27.3322	26.9199	27.0283	26.4933	28.9318	28.6525	28.5805	27.9412	27.9597	28.2702	28.0055	N.D.	N.D.	N.D.	N	N.A.	N.A.	N.A.	N.A.	N.A.	N.A.
Sod2	25.7063	25.7164	25.7724	25.8984	25.6638	25.3954	26.3325	26.9499	25.7155	27.0198	25.4259	26.4009	26.3348	26.2075	26.5254	25.1727	27.0536	26.6702	N.D.	N.D.	N.D.	N	N.A.	N.A.	N.A.	N.A.	N.A.	N.A.
Son	19.2659	20.8468	19.0907	19.1021	19.0734	19.0453	23.0058	19.2379	18.3911	19.3257	22.3654	18.9999	21.9991	16.6975	20.1359	21.7253	16.4381	19.5194	N.D.	N.D.	N.D.	N	N.A.	N.A.	N.A.	N.A.	N.A.	N.A.
Sowahc	21.4469	21.1585	20.7964	22.2669	21.2382	21.8418	21.774	21.6885	21.9505	21.2836	20.9733	21.6637	14.8595	15.1175	14.8935	22.147	22.2177	22.3694	N.D.	N.D.	N.D.	N	N.A.	N.A.	N.A.	N.A.	N.A.	N.A.
Spag9	25.6338	25.8681	25.7633	25.8029	25.5483	25.2521	26.6236	26.0074	25.5673	25.9776	23.397	24.6092	22.6605	24.7011	23.4474	22.912	24.7378	23.9048	N.D.	N.D.	N.D.	N	N.A.	N.A.	N.A.	N.A.	N.A.	N.A.
Spata5	25.5439	25.698	25.5694	25.2465	24.9038	24.4738	27.5453	24.9489	24.9342	25.3094	25.8281	24.0978	24.9884	23.1118	23.1795	24.7066	24.1285	23.9533	N.D.	N.D.	N.D.	N	N.A.	N.A.	N.A.	N.A.	N.A.	N.A.
Spcs1	25.0052	25.1981	24.9858	25.1277	24.7649	24.3011	26.57	25.6518	25.2798	25.331	24.9725	24.1128	23.3561	25.2561	24.5857	23.7378	24.9097	22.5094	N.D.	N.D.	N.D.	N	N.A.	N.A.	N.A.	N.A.	N.A.	N.A.
Spcs2	25.1044	26.4372	25.4241	26.2418	26.2344	26.2273	28.0795	27.4339	26.5222	26.5584	25.4237	26.8048	26.9095	26.5352	26.1068	25.6472	26.3093	26.3575	N.D.	N.D.	N.D.	N	N.A.	N.A.	N.A.	N.A.	N.A.	N.A.
Spcs3	25.0045	25.4586	25.4198	24.9527	24.869	24.7838	26.6725	25.5303	25.8349	23.1087	25.1097	24.676	25.5057	24.2679	24.8187	25.6419	24.2932	23.0483	N.D.	N.D.	N.D.	N	N.A.	N.A.	N.A.	N.A.	N.A.	N.A.
Spg21	23.4348	24.8762	25.1429	22.8849	22.3211	23.293	23.607	23.2088	23.496	23.2396	25.5512	22.7012	21.8484	23.7047	24.821	23.4144	23.8817	23.4003	N.D.	N.D.	N.D.	N	N.A.	N.A.	N.A.	N.A.	N.A.	N.A.
Sphk2	23.1526	22.9438	23.3311	23.2638	22.6986	23.6705	23.2401	24.0447	21.2579	21.5126	21.4604	21.4041	23.6781	24.4605	21.8394	23.4071	24.2344	21.2552	N.D.	N.D.	N.D.	N	N.A.	N.A.	N.A.	N.A.	N.A.	N.A.
Spns1	21.5937	23.4553	21.9821	22.2109	22.2697	22.324	21.858	21.9459	21.7698	21.6254	22.4905	23.0234	22.1647	22.0111	21.8562	22.771	23.0484	22.9856	N.D.	N.D.	N.D.	N	N.A.	N.A.	N.A.	N.A.	N.A.	N.A.
Sppl2a	22.8673	23.0453	22.6646	24.3178	23.2891	23.8938	27.0084	23.6771	26.1452	25.4177	24.5868	22.411	23.8607	24.6807	21.7626	23.5219	24.2147	21.4196	N.D.	N.D.	N.D.	N	N.A.	N.A.	N.A.	N.A.	N.A.	N.A.
Spr	24.7437	24.6186	22.7481	24.9907	25.3476	25.6235	27.0138	25.8817	24.1712	25.0175	23.1329	24.9574	25.6616	26.2085	26.1122	24.3765	25.284	26.518	N.D.	N.D.	N.D.	N	N.A.	N.A.	N.A.	N.A.	N.A.	N.A.
Sptan1	24.7738	24.9764	26.4038	25.0343	26.5905	27.2994	27.9034	27.4666	27.4258	25.9578	22.781	25.7254	26.0114	25.989	24.0769	23.7003	25.5791	25.0258	N.D.	N.D.	N.D.	N	N.A.	N.A.	N.A.	N.A.	N.A.	N.A.
Sptbn1	26.8697	24.5584	26.0699	26.6302	26.6205	26.6111	28.1075	26.7229	26.6118	25.4506	28.5309	25.6501	26.2941	26.7732	27.4587	27.2857	26.8237	26.34	N.D.	N.D.	N.D.	N	N.A.	N.A.	N.A.	N.A.	N.A.	N.A.
Sptlc1	24.7614	23.454	24.4745	25.3383	25.2662	25.1933	25.1635	25.6154	25.4238	25.4254	24.7324	26.1211	25.1815	25.4841	24.7955	24.5967	24.4254	24.5231	N.D.	N.D.	N.D.	N	N.A.	N.A.	N.A.	N.A.	N.A.	N.A.
Sptlc2	22.1725	23.6954	24.3702	23.5689	25.5529	26.3339	24.812	24.7099	23.8888	24.913	23.603	26.3102	24.2869	25.5868	24.4515	21.4074	25.1352	25.4419	N.D.	N.D.	N.D.	N	N.A.	N.A.	N.A.	N.A.	N.A.	N.A.
Sqstm1	21.467	21.1836	21.3154	21.5352	23.5714	24.3597	22.843	21.8898	22.4433	22.875	24.4326	19.3645	22.4271	23.9974	23.5416	25.9122	25.8436	25.9778	N.D.	N.D.	N.D.	N	N.A.	N.A.	N.A.	N.A.	N.A.	N.A.
Srd5a3	22.5994	21.7111	23.1477	22.306	21.7368	22.7087	21.2482	20.8606	21.5567	21.3691	22.5659	23.2093	23.6569	23.2917	23.4965	22.8974	23.3513	22.2281	N.D.	N.D.	N.D.	N	N.A.	N.A.	N.A.	N.A.	N.A.	N.A.
Srgap2	24.8741	24.3703	25.2083	24.9178	25.5108	25.9158	25.8093	25.7857	26.091	25.5349	24.63	25.5862	23.1279	25.5878	23.6997	24.8176	25.6791	25.198	N.D.	N.D.	N.D.	N	N.A.	N.A.	N.A.	N.A.	N.A.	N.A.
Sri	25.2489	24.4959	24.7937	24.2317	24.3494	24.4541	27.2596	25.4466	25.57	26.073	25.8397	24.2574	25.255	25.345	25.5161	25.0751	26.0942	24.8668	N.D.	N.D.	N.D.	N	N.A.	N.A.	N.A.	N.A.	N.A.	N.A.
Srm	23.8729	25.2393	25.3178	24.7578	25.8227	26.4094	25.1566	25.5253	25.0646	24.561	23.9353	25.9001	25.0634	26.5403	26.5209	24.9517	26.4569	26.3812	N.D.	N.D.	N.D.	N	N.A.	N.A.	N.A.	N.A.	N.A.	N.A.
Srp54	17.7193	22.9874	22.4919	17.5554	17.5267	17.4986	24.0768	22.0822	23.0588	22.7157	20.8187	21.5523	16.7195	21.7012	18.5893	17.9436	20.4793	16.8829	N.D.	N.D.	N.D.	N	N.A.	N.A.	N.A.	N.A.	N.A.	N.A.
Srp68	25.6328	28.7006	24.7046	25.5527	25.587	25.6193	25.6742	26.1331	27.381	25.0981	28.4868	24.2269	24.0944	25.8817	24.6965	25.3202	25.6192	21.2413	N.D.	N.D.	N.D.	N	N.A.	N.A.	N.A.	N.A.	N.A.	N.A.
Srp72	24.8004	25.8013	25.6857	25.0162	24.4339	23.496	26.1292	26.2247	25.3624	28.8053	23.9312	22.6163	23.8006	24.7218	25.7204	23.2572	22.3497	23.3549	N.D.	N.D.	N.D.	N	N.A.	N.A.	N.A.	N.A.	N.A.	N.A.
Srpr	14.9318	14.6673	14.8618	23.6325	24.0505	24.363	25.2074	23.0563	23.3932	24.2806	24.1823	24.4972	24.5743	25.0035	24.8622	22.1609	25.0769	24.2821	N.D.	N.D.	N.D.	N	N.A.	N.A.	N.A.	N.A.	N.A.	N.A.
Srprb	25.1652	26.0786	26.163	25.8519	25.9442	26.0276	27.6157	26.3807	25.9508	26.1989	24.5537	25.9187	24.6401	25.7753	24.7089	25.3531	24.9073	25.4832	N.D.	N.D.	N.D.	N	N.A.	N.A.	N.A.	N.A.	N.A.	N.A.
Srrm2	21.0867	22.6676	20.9114	20.9228	20.8941	20.866	24.8265	19.9886	20.2118	21.1465	24.1862	20.8207	20.0869	18.5183	21.9567	21.311	18.2588	20.2503	N.D.	N.D.	N.D.	N	N.A.	N.A.	N.A.	N.A.	N.A.	N.A.
Srrt	22.9308	21.6331	23.7848	23.819	23.702	23.5798	14.7137	14.4396	14.6972	24.675	23.5076	21.1227	24.5296	24.0991	24.2955	24.318	24.9539	23.1534	N.D.	N.D.	N.D.	N	N.A.	N.A.	N.A.	N.A.	N.A.	N.A.
Gm12355	19.5624	21.5883	19.3871	19.3985	19.3699	19.3418	23.3022	19.5344	18.6876	19.6222	22.6619	19.2964	18.5626	16.994	20.4324	19.7867	16.7346	18.7261	N.D.	N.D.	N.D.	N	N.A.	N.A.	N.A.	N.A.	N.A.	N.A.
Ssr4	25.5978	26.4439	26.174	25.49	25.6853	25.851	22.0834	26.1912	26.6065	26.1802	24.1545	25.7223	26.0912	26.1029	26.1626	24.8599	26.4925	26.0998	N.D.	N.D.	N.D.	N	N.A.	N.A.	N.A.	N.A.	N.A.	N.A.
Stag2	14.7953	14.2546	14.8817	21.6647	21.0993	22.0712	14.9347	14.8757	15.0513	22.1009	22.0118	22.0748	21.6922	21.5774	21.3605	22.7029	22.8817	22.4986	N.D.	N.D.	N.D.	N	N.A.	N.A.	N.A.	N.A.	N.A.	N.A.
Stam2	23.635	23.5773	23.2289	22.4356	21.8702	22.8421	26.8139	25.8738	22.2535	24.8289	24.8645	25.2195	21.5875	23.1031	22.7185	23.2638	22.0348	22.7766	N.D.	N.D.	N.D.	N	N.A.	N.A.	N.A.	N.A.	N.A.	N.A.
Stat2	26.1851	26.0458	25.1618	24.1678	25.6408	26.3324	26.687	27.2383	26.7015	27.0304	24.7578	26.6533	26.3479	28.1461	28.2423	25.347	27.5048	27.2748	N.D.	N.D.	N.D.	N	N.A.	N.A.	N.A.	N.A.	N.A.	N.A.
Stat3	23.3077	25.4327	26.1721	24.5454	26.1889	26.9146	27.5308	28.195	27.6363	28.0558	26.1175	27.8798	27.5215	28.7274	28.7554	27.1048	28.4332	28.3465	N.D.	N.D.	N.D.	N	N.A.	N.A.	N.A.	N.A.	N.A.	N.A.
Stat5a	24.4502	25.2997	23.9543	25.4385	25.6946	25.9043	26.3282	25.5596	25.0896	25.8653	25.449	25.7328	24.5729	27.3137	25.1919	25.0753	27.6161	26.6896	N.D.	N.D.	N.D.	N	N.A.	N.A.	N.A.	N.A.	N.A.	N.A.
Stat5b	14.4653	14.6818	14.7287	22.9028	22.336	23.3079	15.0987	14.8029	14.5382	22.8765	22.39	21.6539	22.6028	22.6923	22.4634	20.797	20.4764	20.4712	N.D.	N.D.	N.D.	N	N.A.	N.A.	N.A.	N.A.	N.A.	N.A.
Stat6	24.5047	24.3591	23.966	25.7953	25.229	26.2009	24.4268	25.1293	24.7555	24.7348	25.6092	26.1497	24.8599	26.3944	26.4549	25.1558	26.2659	27.0441	N.D.	N.D.	N.D.	N	N.A.	N.A.	N.A.	N.A.	N.A.	N.A.
Steap3	24.3726	23.9263	24.1095	23.5919	23.0254	23.9973	15.2037	14.6556	14.5648	22.5786	22.6902	22.7907	22.8526	23.2018	22.6146	21.7717	21.5222	22.0943	N.D.	N.D.	N.D.	N	N.A.	N.A.	N.A.	N.A.	N.A.	N.A.
Stim1	23.4815	23.6522	23.2899	22.7711	22.2061	23.178	25.0959	24.26	22.8878	23.3899	23.4589	23.5246	21.3132	22.7362	24.1742	22.0675	21.5939	22.4246	N.D.	N.D.	N.D.	N	N.A.	N.A.	N.A.	N.A.	N.A.	N.A.
Stk10	24.572	23.1439	23.2086	24.977	24.4127	23.5233	26.1851	23.9146	24.2837	24.2727	24.1935	21.3426	23.5523	22.7255	24.0743	24.6732	24.6263	24.7188	N.D.	N.D.	N.D.	N	N.A.	N.A.	N.A.	N.A.	N.A.	N.A.
Stk24	24.3734	25.1034	24.8663	25.1929	25.2441	25.2916	23.522	24.673	25.1053	25.226	18.5564	24.8113	25.1828	26.1716	24.9873	23.4925	26.5207	26.1124	N.D.	N.D.	N.D.	N	N.A.	N.A.	N.A.	N.A.	N.A.	N.A.
Stk38	24.2859	24.361	24.2063	24.1288	25.3976	26.0414	24.7571	25.294	23.8933	23.4569	22.4729	23.0484	23.1926	25.5835	24.9099	22.859	25.0245	20.8902	N.D.	N.D.	N.D.	N	N.A.	N.A.	N.A.	N.A.	N.A.	N.A.
Stk4	25.683	25.5116	25.3984	25.1774	25.3021	25.4126	27.688	26.1911	26.5353	26.8857	24.8912	26.4093	26.1596	27.1704	26.9615	25.497	27.4564	27.2371	N.D.	N.D.	N.D.	N	N.A.	N.A.	N.A.	N.A.	N.A.	N.A.
Stom	24.2412	25.7725	25.9587	24.7215	25.1556	25.4773	25.3619	24.6637	24.6731	26.2835	22.8871	24.4669	25.0009	22.8877	23.4531	25.2414	22.3905	23.3071	N.D.	N.D.	N.D.	N	N.A.	N.A.	N.A.	N.A.	N.A.	N.A.
Stoml2	23.6072	22.6495	22.6157	22.5985	22.6703	22.7361	23.6447	22.7997	24.1768	22.5103	22.9473	23.2812	23.2478	21.5438	22.6316	20.2392	20.089	20.372	N.D.	N.D.	N.D.	N	N.A.	N.A.	N.A.	N.A.	N.A.	N.A.
Strip1	22.6592	23.3581	23.0682	24.6422	24.7909	24.9208	21.6337	21.9198	21.2736	23.5201	23.5067	23.1621	21.765	24.5631	23.7567	22.9738	22.8466	23.1946	N.D.	N.D.	N.D.	N	N.A.	N.A.	N.A.	N.A.	N.A.	N.A.
Strn	25.3827	24.514	24.7821	24.9343	25.2263	25.4604	25.7717	26.1316	26.0354	25.7035	25.8503	25.9835	25.6823	25.9713	25.404	24.5876	26.2196	25.1298	N.D.	N.D.	N.D.	N	N.A.	N.A.	N.A.	N.A.	N.A.	N.A.
Strn4	15.2153	14.7421	14.1027	22.0495	21.4834	22.4553	23.046	23.1424	22.8428	22.8383	22.5823	22.6466	22.6123	22.6726	22.4359	23.2346	23.4138	23.0266	N.D.	N.D.	N.D.	N	N.A.	N.A.	N.A.	N.A.	N.A.	N.A.
Sts	18.4547	22.9219	24.3148	23.7027	25.4031	26.1391	23.7304	25.027	25.477	23.6932	21.5542	23.2071	21.6994	23.277	19.3247	23.7853	22.2401	17.6184	N.D.	N.D.	N.D.	N	N.A.	N.A.	N.A.	N.A.	N.A.	N.A.
Stt3a	27.185	28.03	28.133	27.8623	27.6014	27.2964	29.6994	28.1568	27.931	27.9661	27.6261	27.3142	27.852	27.6587	32.4795	27.4358	27.1237	26.4703	N.D.	N.D.	N.D.	N	N.A.	N.A.	N.A.	N.A.	N.A.	N.A.
Stt3b	25.7769	26.4608	26.3982	25.8748	25.6419	25.3758	26.426	26.4797	26.6622	26.773	25.2039	26.2292	26.0008	26.3245	25.2808	25.8782	26.5774	25.3702	N.D.	N.D.	N.D.	N	N.A.	N.A.	N.A.	N.A.	N.A.	N.A.
Stx12	23.0197	23.5577	25.214	24.3559	25.2737	25.8122	24.9799	25.5885	26.0773	23.7804	24.4312	24.878	22.8653	23.5671	21.7938	22.3293	24.0211	21.9264	N.D.	N.D.	N.D.	N	N.A.	N.A.	N.A.	N.A.	N.A.	N.A.
Stx4	23.4551	23.8793	23.4193	25.0248	24.6711	24.2228	24.9899	25.3996	25.3461	23.814	24.0107	24.1838	14.9033	14.9819	15.0906	21.39	21.2975	21.5575	N.D.	N.D.	N.D.	N	N.A.	N.A.	N.A.	N.A.	N.A.	N.A.
Stx5	22.4205	22.517	22.6082	19.788	19.2205	20.1924	22.2389	22.8592	21.1347	22.7711	22.0327	20.4429	14.9812	15.1884	14.8464	14.9572	15.0718	14.6761	N.D.	N.D.	N.D.	N	N.A.	N.A.	N.A.	N.A.	N.A.	N.A.
Stx7	25.5205	25.7242	26.1877	26.1667	25.7054	25.0563	27.621	26.7012	27.0354	26.4306	26.4654	25.6489	24.7274	24.5999	23.4502	25.7957	24.1831	23.217	N.D.	N.D.	N.D.	N	N.A.	N.A.	N.A.	N.A.	N.A.	N.A.
Stx8	24.1475	24.9202	25.1851	24.3234	25.9046	26.6184	25.9136	25.4121	24.9976	25.1334	21.5536	25.6962	24.722	24.86	24.0081	24.0487	25.6771	24.192	N.D.	N.D.	N.D.	N	N.A.	N.A.	N.A.	N.A.	N.A.	N.A.
Stxbp3	22.1397	22.3486	22.5285	24.2013	24.0209	23.8232	25.5781	23.9888	23.2802	23.2612	23.1399	23.0079	23.7769	25.4459	25.3789	23.7908	25.7692	25.2762	N.D.	N.D.	N.D.	N	N.A.	N.A.	N.A.	N.A.	N.A.	N.A.
Sucla2	26.2524	27.2197	26.4971	26.381	26.5627	26.7182	27.2879	26.5576	26.4628	26.8233	23.4751	26.3682	26.4098	26.9108	25.9614	25.7164	26.0773	26.3402	N.D.	N.D.	N.D.	N	N.A.	N.A.	N.A.	N.A.	N.A.	N.A.
Suclg1	25.101	24.6199	25.1783	24.4948	25.0843	25.4876	25.8203	25.5093	24.4212	24.7123	24.7732	24.8321	22.6065	23.9049	22.2853	25.1472	24.4782	23.1936	N.D.	N.D.	N.D.	N	N.A.	N.A.	N.A.	N.A.	N.A.	N.A.
Sugt1	23.5153	23.272	23.7718	23.0376	22.6697	22.1974	24.0581	22.9618	23.3616	25.2169	25.2171	18.5691	23.0132	24.8691	22.9237	22.3147	25.3833	22.6958	N.D.	N.D.	N.D.	N	N.A.	N.A.	N.A.	N.A.	N.A.	N.A.
Sumo1	23.5133	23.3929	23.2628	15.0352	14.5732	14.6071	23.6064	23.1254	23.9654	24.4449	23.7905	22.5607	23.1	22.6172	22.573	23.6337	23.7278	22.542	N.D.	N.D.	N.D.	N	N.A.	N.A.	N.A.	N.A.	N.A.	N.A.
Sumo2	25.0216	24.6246	24.8242	24.9027	24.3969	23.6509	26.1563	25.0305	25.1058	25.8299	24.6571	23.8232	20.6557	19.0871	20.3021	25.2036	18.8277	23.5292	N.D.	N.D.	N.D.	N	N.A.	N.A.	N.A.	N.A.	N.A.	N.A.
Sun2	24.7972	25.6665	25.7494	24.9557	24.7438	24.5059	26.4154	26.121	26.651	25.3801	24.5939	25.3211	23.1035	24.6709	23.3863	24.1603	26.0084	24.4747	N.D.	N.D.	N.D.	N	N.A.	N.A.	N.A.	N.A.	N.A.	N.A.
Supt16	21.5027	21.7076	21.2724	23.1903	22.3941	20.6174	22.2347	21.937	22.2305	22.8839	22.5406	19.7973	14.6141	14.8597	13.9684	20.9455	21.6771	19.3963	N.D.	N.D.	N.D.	N	N.A.	N.A.	N.A.	N.A.	N.A.	N.A.
Surf4	25.0517	26.1879	26.2571	25.4357	26.8971	27.5862	26.7121	26.7093	26.6364	25.8721	25.8451	26.9861	27.404	26.6416	27.1618	26.1035	26.39	25.853	N.D.	N.D.	N.D.	N	N.A.	N.A.	N.A.	N.A.	N.A.	N.A.
Svil	23.5281	22.2495	23.5965	22.7809	23.473	23.9233	24.9686	24.3616	24.4108	23.434	23.2885	23.1255	24.0006	25.4204	24.483	21.846	25.0149	24.0812	N.D.	N.D.	N.D.	N	N.A.	N.A.	N.A.	N.A.	N.A.	N.A.
Swap70	24.2906	25.1192	24.7297	25.1067	24.7521	24.3024	26.5939	25.5667	25.178	25.7039	23.5927	22.5675	23.4808	25.1899	25.3653	22.9836	26.749	25.7484	N.D.	N.D.	N.D.	N	N.A.	N.A.	N.A.	N.A.	N.A.	N.A.
Syk	28.4419	29.1426	29.2113	28.9693	29.4212	29.753	28.5929	29.2425	29.0583	29.5395	28.9161	29.3203	29.1137	30.0225	29.5984	28.869	30.112	29.1977	N.D.	N.D.	N.D.	N	N.A.	N.A.	N.A.	N.A.	N.A.	N.A.
Syncrip	24.6059	24.4019	24.1402	21.7799	23.9161	24.7174	23.9655	24.1535	22.2768	24.3825	24.0476	22.5635	23.685	24.4468	24.9644	22.0349	25.8085	24.5098	N.D.	N.D.	N.D.	N	N.A.	N.A.	N.A.	N.A.	N.A.	N.A.
Syngr2	23.0496	25.2748	25.4606	22.7413	21.7127	22.3176	25.5907	23.7425	24.3553	24.7228	25.3764	24.253	23.8507	25.8457	26.0479	23.7969	25.5239	25.5156	N.D.	N.D.	N.D.	N	N.A.	N.A.	N.A.	N.A.	N.A.	N.A.
Synj1	24.1841	23.8063	23.6657	24.2285	23.8771	23.4324	24.8794	25.1548	24.5391	26.9278	26.3383	25.3252	24.9637	26.9762	25.1241	23.5954	26.9474	25.2574	N.D.	N.D.	N.D.	N	N.A.	N.A.	N.A.	N.A.	N.A.	N.A.
Gm20498	23.3918	22.968	20.6923	22.9163	23.1617	23.3638	22.8492	22.7333	23.2363	23.6272	23.2884	23.273	23.4654	23.4001	23.5265	23.4989	23.1896	23.7531	N.D.	N.D.	N.D.	N	N.A.	N.A.	N.A.	N.A.	N.A.	N.A.
Sypl1	23.7143	24.9993	25.7529	24.0773	23.5112	24.4831	26.1925	23.9964	23.3008	24.8488	24.1939	22.9622	23.5847	23.7786	25.0036	25.1055	23.4158	23.5317	N.D.	N.D.	N.D.	N	N.A.	N.A.	N.A.	N.A.	N.A.	N.A.
Syt16	24.3215	25.9024	24.1462	24.1576	24.1289	24.1008	28.0613	24.2935	23.4466	24.3813	27.421	24.0555	23.3217	21.7531	25.1915	24.5458	21.4936	23.4851	N.D.	N.D.	N.D.	N	N.A.	N.A.	N.A.	N.A.	N.A.	N.A.
Taok3	25.8502	26.3036	26.4557	26.2909	26.0366	25.7411	27.3697	26.7313	26.3978	26.4432	24.7313	25.3158	25.5465	26.047	25.4157	25.5875	27.0255	25.4052	N.D.	N.D.	N.D.	N	N.A.	N.A.	N.A.	N.A.	N.A.	N.A.
Tap1	26.2818	25.7623	25.9651	26.3153	26.7767	27.1137	29.2314	28.8087	28.4282	27.9056	27.7907	28.9391	28.4585	29.0183	28.254	28.602	28.6756	28.3539	N.D.	N.D.	N.D.	N	N.A.	N.A.	N.A.	N.A.	N.A.	N.A.
Tap2	25.7475	25.9876	26.3689	25.7883	26.5228	26.9911	28.6921	28.6665	28.1806	28.2532	27.1809	28.2331	28.052	29.0633	28.17	27.5822	28.9095	28.5213	N.D.	N.D.	N.D.	N	N.A.	N.A.	N.A.	N.A.	N.A.	N.A.
Tapbp	27.7117	28.0345	28.1958	28.3011	27.9392	27.477	30.5839	29.8912	29.7187	29.7536	29.3328	28.9421	29.0696	28.6784	27.3602	28.9066	28.7391	27.52	N.D.	N.D.	N.D.	N	N.A.	N.A.	N.A.	N.A.	N.A.	N.A.
Tardbp	19.1574	22.7426	21.8711	18.9936	22.0434	23.0983	22.8973	22.4117	18.2826	23.3504	22.2569	22.1028	18.1576	23.0189	21.869	19.3818	24.8284	22.3903	N.D.	N.D.	N.D.	N	N.A.	N.A.	N.A.	N.A.	N.A.	N.A.
Tbc1d10b	18.8894	20.4703	23.1315	18.7255	20.1612	21.3733	22.6292	22.4852	24.1252	23.3127	21.9889	21.3228	23.932	16.321	21.9917	19.1137	22.7	22.999	N.D.	N.D.	N.D.	N	N.A.	N.A.	N.A.	N.A.	N.A.	N.A.
Tbc1d13	23.3332	25.36	25.0131	23.6745	25.4618	26.2127	25.1381	25.2972	24.959	25.1219	24.1587	25.6778	24.2903	25.5729	26.2622	24.2353	25.7761	26.27	N.D.	N.D.	N.D.	N	N.A.	N.A.	N.A.	N.A.	N.A.	N.A.
Tbc1d15	24.4972	23.7788	22.2866	23.882	24.6951	25.1952	24.871	24.9857	23.3227	21.8573	23.7601	24.5526	23.7837	26.4591	25.7101	21.9723	25.9608	26.5579	N.D.	N.D.	N.D.	N	N.A.	N.A.	N.A.	N.A.	N.A.	N.A.
Tbc1d2	22.4014	22.392	22.3837	23.1365	24.2115	24.8013	25.0581	25.3548	25.441	23.1188	23.6523	24.0406	25.5988	24.7322	25.6496	25.2483	25.6179	24.7501	N.D.	N.D.	N.D.	N	N.A.	N.A.	N.A.	N.A.	N.A.	N.A.
Tbc1d5	21.8369	21.9464	22.0495	22.605	23.0572	23.3891	23.6654	22.6584	24.2523	22.9879	22.9397	22.8918	24.6806	24.0221	23.2806	23.7348	24.4276	22.351	N.D.	N.D.	N.D.	N	N.A.	N.A.	N.A.	N.A.	N.A.	N.A.
Tbc1d9b	14.7344	14.8802	14.7028	20.9925	20.4259	21.3978	15.0073	14.9178	14.6726	14.8913	14.4304	14.715	23.9553	24.3382	23.4339	23.3329	21.3713	24.135	N.D.	N.D.	N.D.	N	N.A.	N.A.	N.A.	N.A.	N.A.	N.A.
Tbcb	27.9103	27.6581	28.0362	27.7599	26.7637	22.2476	29.7362	27.952	28.1714	24.6216	26.3422	27.1049	24.7147	27.8495	27.459	23.37	27.9531	26.9056	N.D.	N.D.	N.D.	N	N.A.	N.A.	N.A.	N.A.	N.A.	N.A.
Tbcd	23.4476	23.4024	25.3539	22.6312	24.4297	25.1825	24.9116	24.3853	24.0664	23.4751	23.498	23.5214	25.815	26.4369	24.698	23.2313	25.7481	24.8805	N.D.	N.D.	N.D.	N	N.A.	N.A.	N.A.	N.A.	N.A.	N.A.
Tbce	21.194	21.5455	20.7424	15.1584	14.8106	15.0741	21.2812	21.473	21.0583	22.778	21.9418	19.7231	15.0471	14.8286	15.4172	20.1412	19.9966	20.3659	N.D.	N.D.	N.D.	N	N.A.	N.A.	N.A.	N.A.	N.A.	N.A.
Tbk1	14.9138	14.9912	14.9834	14.8004	14.6711	15.1328	24.5019	24.9637	24.2807	23.0097	23.4822	23.8395	25.2125	25.4151	24.9771	25.1747	25.35	25.6474	N.D.	N.D.	N.D.	N	N.A.	N.A.	N.A.	N.A.	N.A.	N.A.
Tbrg4	22.5705	23.5685	24.1529	22.3293	23.3138	23.875	25.3214	22.3804	22.2385	23.0106	24.1266	24.7479	24.7038	25.5785	22.1181	25.0326	25.7715	23.4348	N.D.	N.D.	N.D.	N	N.A.	N.A.	N.A.	N.A.	N.A.	N.A.
Tcirg1	28.0714	29.3771	29.1372	28.4888	29.0319	29.4122	28.3137	29.2777	29.1088	28.7824	28.2522	29.5911	28.5598	29.3251	28.9601	28.2642	29.0149	28.8102	N.D.	N.D.	N.D.	N	N.A.	N.A.	N.A.	N.A.	N.A.	N.A.
Tcp1	28.3133	28.8628	28.3728	28.3598	28.6154	28.8247	29.8699	28.3377	28.0552	28.652	27.9408	28.1403	27.8488	28.2196	27.7794	27.6311	28.7032	28.368	N.D.	N.D.	N.D.	N	N.A.	N.A.	N.A.	N.A.	N.A.	N.A.
Tecr	27.1191	27.837	27.804	27.4787	27.0267	26.3968	28.9307	28.1539	28.1397	28.107	26.3667	27.0302	27.1236	27.3694	27.2636	27.1165	27.7429	26.3858	N.D.	N.D.	N.D.	N	N.A.	N.A.	N.A.	N.A.	N.A.	N.A.
Tep1	22.131	21.1427	21.7041	15.3952	14.9754	14.5881	23.6408	23.5328	24.0273	20.4445	20.3948	20.347	23.4506	23.5779	24.1033	25.2369	26.2104	20.4505	N.D.	N.D.	N.D.	N	N.A.	N.A.	N.A.	N.A.	N.A.	N.A.
Tex264	24.5382	24.7262	24.7978	24.7085	24.5377	24.3518	25.6089	25.2713	24.9341	24.9855	25.0503	24.197	23.7418	24.848	23.4982	23.8844	25.4146	22.6631	N.D.	N.D.	N.D.	N	N.A.	N.A.	N.A.	N.A.	N.A.	N.A.
Tfrc	21.247	21.38	21.3707	23.4462	22.8811	23.853	22.5305	21.9145	21.9167	15.2207	15.125	14.393	22.4322	24.3496	23.9326	21.1669	24.3721	24.1558	N.D.	N.D.	N.D.	N	N.A.	N.A.	N.A.	N.A.	N.A.	N.A.
Tgtp1	20.968	22.5489	20.7927	20.8041	20.7754	20.7473	28.6538	28.6182	28.0343	28.3683	28.7557	27.9721	28.6662	28.7754	28.7343	27.7831	29.0205	28.5546	N.D.	N.D.	N.D.	N	N.A.	N.A.	N.A.	N.A.	N.A.	N.A.
Themis2	23.8134	24.2208	24.4641	23.8664	24.4391	24.8342	26.4855	26.6459	26.3908	26.8211	26.1917	26.9076	25.5492	26.4436	26.11	26.3542	26.6938	26.4639	N.D.	N.D.	N.D.	N	N.A.	N.A.	N.A.	N.A.	N.A.	N.A.
Thoc2	21.2317	21.4196	21.0236	22.9405	22.3752	23.3471	14.4562	14.914	14.8232	21.8519	21.874	22.1857	24.4408	24.0905	24.3619	23.979	24.5634	22.9795	N.D.	N.D.	N.D.	N	N.A.	N.A.	N.A.	N.A.	N.A.	N.A.
Thop1	23.2681	23.8422	22.305	22.9815	22.5052	21.8248	24.0797	23.9575	24.0747	20.9354	21.2849	21.5705	23.6228	24.3423	22.125	21.8537	23.7303	23.4925	N.D.	N.D.	N.D.	N	N.A.	N.A.	N.A.	N.A.	N.A.	N.A.
Timm13	23.3589	23.6885	23.0565	22.3608	21.7958	22.7677	25.5883	24.793	22.8722	23.4728	22.9422	22.0856	24.9647	24.3719	25.3837	24.9262	24.4492	25.4527	N.D.	N.D.	N.D.	N	N.A.	N.A.	N.A.	N.A.	N.A.	N.A.
Timm44	23.3036	23.2391	24.221	24.135	23.6718	23.0189	24.3077	24.2325	24.2376	21.5874	22.7443	23.3798	24.2424	23.0021	24.3725	20.6148	20.5389	20.7521	N.D.	N.D.	N.D.	N	N.A.	N.A.	N.A.	N.A.	N.A.	N.A.
Timm50	25.0373	25.8673	25.5728	25.5412	26.0321	26.3851	26.2903	26.5192	26.2771	25.6544	22.7654	26.0982	24.1694	26.1158	25.2016	24.2105	25.9188	25.1217	N.D.	N.D.	N.D.	N	N.A.	N.A.	N.A.	N.A.	N.A.	N.A.
Tktl1	24.5066	24.4772	24.4464	14.7699	14.6026	14.7251	14.5603	14.3231	14.8952	24.5658	24.3105	24.3482	24.5705	24.0985	23.2983	15.1862	14.9717	14.5608	N.D.	N.D.	N.D.	N	N.A.	N.A.	N.A.	N.A.	N.A.	N.A.
Tlr13	22.2849	25.0395	25.1293	24.2323	25.0599	25.5655	25.9044	25.713	24.7664	24.9679	25.1375	25.2889	24.2319	24.511	21.904	21.7477	23.4774	24.3808	N.D.	N.D.	N.D.	N	N.A.	N.A.	N.A.	N.A.	N.A.	N.A.
Tlr2	23.0352	23.7531	23.5235	25.8402	26.5564	27.017	23.9964	25.6042	24.1593	24.7569	24.424	24.9274	23.5642	25.7146	25.5177	25.025	26.2809	25.0382	N.D.	N.D.	N.D.	N	N.A.	N.A.	N.A.	N.A.	N.A.	N.A.
Tlr7	21.3127	21.4111	21.3282	21.1095	24.088	24.9672	14.5507	14.8183	15.0864	24.4317	24.8165	24.3624	14.8288	14.8774	14.7711	24.3108	24.3952	24.5046	N.D.	N.D.	N.D.	N	N.A.	N.A.	N.A.	N.A.	N.A.	N.A.
Tlr9	14.5646	15.099	15.2083	14.3753	15.0188	14.5346	23.7821	21.3805	22.5153	24.3245	23.7595	24.2028	23.0087	26.3267	22.3643	25.7429	26.4333	24.3707	N.D.	N.D.	N.D.	N	N.A.	N.A.	N.A.	N.A.	N.A.	N.A.
Tm9sf1	22.3499	22.2753	22.3889	20.2615	19.6832	20.6551	22.1379	21.8296	21.556	23.3303	23.3479	23.6384	23.6276	23.3304	23.3435	22.5663	22.5685	22.8136	N.D.	N.D.	N.D.	N	N.A.	N.A.	N.A.	N.A.	N.A.	N.A.
Tm9sf2	23.1838	25.7305	25.2326	24.9818	25.0605	25.1324	24.1025	26.0933	25.303	26.3015	22.6722	25.5093	24.4199	26.5152	25.4435	21.6508	25.9335	25.9093	N.D.	N.D.	N.D.	N	N.A.	N.A.	N.A.	N.A.	N.A.	N.A.
Tm9sf4	24.7166	25.7293	25.7519	24.5842	25.6762	26.2711	26.9283	26.3098	24.1394	26.4235	25.5028	25.946	24.6345	25.8859	25.0126	24.6506	25.1922	25.4086	N.D.	N.D.	N.D.	N	N.A.	N.A.	N.A.	N.A.	N.A.	N.A.
Tmbim6	22.023	22.4428	21.4194	21.1623	23.3452	24.1523	24.0031	24.5503	23.1096	20.9807	23.485	24.3512	25.7772	24.6907	24.7267	21.8235	24.1544	22.514	N.D.	N.D.	N.D.	N	N.A.	N.A.	N.A.	N.A.	N.A.	N.A.
Tmco1	24.3308	25.7605	23.908	24.1967	25.4002	26.0268	25.6075	25.6576	25.51	25.1432	24.0181	25.8942	24.0544	23.4303	23.7767	24.5125	23.0161	23.6886	N.D.	N.D.	N.D.	N	N.A.	N.A.	N.A.	N.A.	N.A.	N.A.
Tmed10	25.1555	25.58	25.6403	24.7481	25.5022	25.9788	26.6353	25.2902	26.4385	25.7756	25.7555	25.8089	23.8223	24.6199	23.2802	24.9045	24.7835	24.1211	N.D.	N.D.	N.D.	N	N.A.	N.A.	N.A.	N.A.	N.A.	N.A.
Tmed7	23.3235	24.5227	24.2191	23.167	23.4073	23.6058	24.8804	23.5113	24.3811	24.59	24.3365	22.9891	22.8811	23.7864	22.7	22.9322	23.3328	22.4248	N.D.	N.D.	N.D.	N	N.A.	N.A.	N.A.	N.A.	N.A.	N.A.
Tmem104	14.9628	15.2495	15.3577	22.4634	21.8973	22.8692	23.5962	23.8444	23.2661	21.46	22.7108	23.3699	21.6858	23.3315	23.2886	22.501	22.5519	22.5979	N.D.	N.D.	N.D.	N	N.A.	N.A.	N.A.	N.A.	N.A.	N.A.
Tmem106a	22.5676	22.7575	22.1986	23.7076	23.1408	24.1127	23.8864	23.1333	22.7904	24.5947	24.6325	24.6704	22.6973	22.2525	22.4934	22.7928	23.3652	21.8334	N.D.	N.D.	N.D.	N	N.A.	N.A.	N.A.	N.A.	N.A.	N.A.
Tmem109	24.0657	24.1225	24.555	23.7432	23.0868	21.9222	23.9322	24.2512	24.3606	23.8905	23.8975	24.09	23.4162	23.1733	22.8617	23.3346	23.138	23.509	N.D.	N.D.	N.D.	N	N.A.	N.A.	N.A.	N.A.	N.A.	N.A.
Tmem11	14.4979	14.0652	15.0809	23.1973	22.6315	23.6034	22.0827	22.3663	22.2619	23.8279	23.4783	23.6014	23.9679	24.3863	23.3776	22.1889	20.0733	23.0087	N.D.	N.D.	N.D.	N	N.A.	N.A.	N.A.	N.A.	N.A.	N.A.
Tmem120a	22.2643	22.0848	22.1588	21.571	22.6181	23.1993	22.4087	22.5799	22.2177	21.8551	22.5705	23.0433	21.7149	22.4377	22.9171	15.0224	14.5809	15.2572	N.D.	N.D.	N.D.	N	N.A.	N.A.	N.A.	N.A.	N.A.	N.A.
Tmem165	24.5073	25.5452	25.1908	24.9689	24.9907	25.0113	25.6936	25.0285	25.0533	24.8976	21.8133	22.9527	24.8103	24.5427	24.8709	23.7157	23.9553	23.735	N.D.	N.D.	N.D.	N	N.A.	N.A.	N.A.	N.A.	N.A.	N.A.
Tmem167	24.728	25.1967	24.0299	21.5223	23.5115	24.2933	22.469	22.6091	22.3158	22.8846	24.4636	25.199	22.4888	24.4064	24.0998	23.1134	24.1815	24.3645	N.D.	N.D.	N.D.	N	N.A.	N.A.	N.A.	N.A.	N.A.	N.A.
Tmem173	23.1826	25.4114	24.4182	22.2557	25.8623	26.7749	25.8975	26.6644	26.254	26.4957	26.4308	27.7781	26.4665	27.8582	27.5846	26.0032	27.3512	27.973	N.D.	N.D.	N.D.	N	N.A.	N.A.	N.A.	N.A.	N.A.	N.A.
Tmem189	15.174	14.9454	14.96	24.614	24.0471	25.019	14.9227	14.8788	15.2194	24.3721	24.4291	24.4223	23.7867	26.1383	25.3965	25.1726	25.2516	25.0891	N.D.	N.D.	N.D.	N	N.A.	N.A.	N.A.	N.A.	N.A.	N.A.
Tmem205	22.081	23.4023	23.3272	22.9903	22.6507	22.2257	23.5944	23.1286	23.9452	22.3369	22.0981	21.9141	22.3189	22.3681	22.4185	15.1136	14.5722	15.097	N.D.	N.D.	N.D.	N	N.A.	N.A.	N.A.	N.A.	N.A.	N.A.
Tmem214	24.7784	23.7018	23.9524	24.7531	25.4771	25.9411	26.1867	26.0028	24.6221	25.0501	25.3439	25.5878	24.4602	25.5267	23.6112	24.8849	25.9823	25.0108	N.D.	N.D.	N.D.	N	N.A.	N.A.	N.A.	N.A.	N.A.	N.A.
Tmem256	23.5532	23.759	23.8192	23.4855	24.5532	25.1409	24.338	24.759	23.7435	22.9882	24.2245	24.8809	23.862	24.0341	23.9509	23.1254	23.87	24.0473	N.D.	N.D.	N.D.	N	N.A.	N.A.	N.A.	N.A.	N.A.	N.A.
Tmem33	24.5772	26.1747	25.2936	24.5638	25.6028	26.1815	25.81	25.2866	25.1116	25.4157	25.2426	26.1202	25.6605	26.7308	26.4454	25.0337	25.4633	26.3876	N.D.	N.D.	N.D.	N	N.A.	N.A.	N.A.	N.A.	N.A.	N.A.
Tmem38b	21.7789	21.4178	20.935	22.1811	21.1525	21.7549	24.0669	23.2687	21.3281	15.1606	15.0835	14.8006	21.8291	21.7605	20.7414	14.6479	14.9287	14.919	N.D.	N.D.	N.D.	N	N.A.	N.A.	N.A.	N.A.	N.A.	N.A.
Tmem43	25.807	26.8305	26.8532	26.0713	26.6462	27.0424	25.8473	26.7594	26.7365	26.3776	25.8517	26.908	25.9603	25.592	24.0427	25.5736	25.5244	24.9822	N.D.	N.D.	N.D.	N	N.A.	N.A.	N.A.	N.A.	N.A.	N.A.
Tmem9b	22.5132	22.2073	22.4869	20.7827	20.2196	21.1915	23.4521	22.1973	22.8831	21.6469	21.1887	21.4955	14.891	14.6674	14.9994	23.3243	23.265	23.4754	N.D.	N.D.	N.D.	N	N.A.	N.A.	N.A.	N.A.	N.A.	N.A.
Tmpo	25.5449	25.8357	25.2813	26.0309	26.7178	27.1659	26.1879	26.3221	27.262	26.0203	25.3621	26.2809	26.4413	21.5143	21.3237	26.1834	22.5228	22.2111	N.D.	N.D.	N.D.	N	N.A.	N.A.	N.A.	N.A.	N.A.	N.A.
Tmx1	25.2381	26.1612	26.0441	25.1173	25.5895	25.9325	26.569	26.0084	25.6013	26.1412	25.094	25.6253	25.1934	25.5166	25.2029	24.8167	25.3269	25.2375	N.D.	N.D.	N.D.	N	N.A.	N.A.	N.A.	N.A.	N.A.	N.A.
Tmx2	23.2525	23.152	22.5325	21.1356	20.564	21.5359	22.9285	22.5714	22.3369	21.6511	21.1941	22.1362	22.4959	22.3273	22.6494	22.3178	22.183	22.4443	N.D.	N.D.	N.D.	N	N.A.	N.A.	N.A.	N.A.	N.A.	N.A.
Tmx3	24.9755	24.6323	24.1812	23.7591	23.8777	23.9831	25.6391	24.7147	21.4126	24.8835	24.9493	25.0126	22.9679	24.4151	24.705	23.1225	25.1808	24.8871	N.D.	N.D.	N.D.	N	N.A.	N.A.	N.A.	N.A.	N.A.	N.A.
Tnfaip2	23.7418	24.2344	24.3804	26.8506	27.0455	27.211	26.9119	27.2642	27.4325	27.8911	27.3861	27.8193	26.6483	27.1542	27.1087	27.6609	27.5081	27.5708	N.D.	N.D.	N.D.	N	N.A.	N.A.	N.A.	N.A.	N.A.	N.A.
Tnfaip8	22.3797	22.9743	21.0108	23.2432	22.2145	22.8178	21.6818	21.6557	21.7133	23.2664	23.4292	23.5442	22.1383	22.5991	21.4655	22.9722	23.138	22.7834	N.D.	N.D.	N.D.	N	N.A.	N.A.	N.A.	N.A.	N.A.	N.A.
Tnfaip8l2	24.136	24.5708	23.1087	26.0936	25.5271	26.499	24.7909	23.9687	25.3107	21.8246	25.7423	26.6937	25.125	26.336	25.8538	23.3084	26.3286	25.8451	N.D.	N.D.	N.D.	N	N.A.	N.A.	N.A.	N.A.	N.A.	N.A.
Tnpo1	25.7578	26.6096	26.3012	26.018	26.6327	27.048	26.0351	26.7477	26.3794	26.0049	26.293	26.4784	26.1518	28.0629	27.4014	25.8981	27.7995	27.6135	N.D.	N.D.	N.D.	N	N.A.	N.A.	N.A.	N.A.	N.A.	N.A.
Tnpo2	14.7756	15.2055	14.9536	23.4622	22.8968	23.8687	22.611	22.7438	22.5637	14.8183	14.9249	15.0263	24.19	24.4748	23.8361	25.1901	24.9118	25.1032	N.D.	N.D.	N.D.	N	N.A.	N.A.	N.A.	N.A.	N.A.	N.A.
Tnpo3	20.5434	20.8647	20.6787	23.6418	23.0762	24.0481	22.4993	23.2261	20.9657	25.1703	24.9368	24.9538	24.829	26.0718	23.428	25.8417	26.3356	25.0852	N.D.	N.D.	N.D.	N	N.A.	N.A.	N.A.	N.A.	N.A.	N.A.
Tns3	24.0518	23.5417	24.7229	24.9458	25.3967	25.7279	26.1769	25.3624	25.4397	24.503	23.4352	27.3882	26.7041	26.6439	26.0644	25.9749	26.9878	25.7659	N.D.	N.D.	N.D.	N	N.A.	N.A.	N.A.	N.A.	N.A.	N.A.
Tollip	15.0086	14.7927	15.3275	22.2504	22.5494	22.7882	14.9493	14.8366	14.4552	23.8637	24.2154	23.7436	22.3457	22.2478	22.1059	22.5618	22.3982	22.2542	N.D.	N.D.	N.D.	N	N.A.	N.A.	N.A.	N.A.	N.A.	N.A.
Tom1	25.2452	24.9518	25.3348	25.4229	25.1928	24.9304	25.4773	25.1222	25.6304	24.2163	23.2913	23.9686	24.2062	22.0162	20.837	24.3564	23.244	22.9948	N.D.	N.D.	N.D.	N	N.A.	N.A.	N.A.	N.A.	N.A.	N.A.
Tomm20	14.5123	15.0964	14.8798	22.8492	22.2826	23.2545	19.4473	20.237	20.3953	22.4045	22.6989	22.6394	22.775	22.5271	22.7953	22.7275	22.7755	22.6994	N.D.	N.D.	N.D.	N	N.A.	N.A.	N.A.	N.A.	N.A.	N.A.
Tomm40	24.1372	21.6101	24.6318	24.4883	24.3123	24.1201	25.1008	24.5089	25.0731	25.6355	24.5542	24.3399	22.5613	25.3175	25.7574	22.2561	24.7333	25.0385	N.D.	N.D.	N.D.	N	N.A.	N.A.	N.A.	N.A.	N.A.	N.A.
Tomm70a	24.132	25.0686	25.7772	24.6699	24.6141	24.5582	26.2795	25.8455	23.5073	23.5365	24.3686	24.4635	23.668	25.7622	25.1534	24.303	25.3541	24.1952	N.D.	N.D.	N.D.	N	N.A.	N.A.	N.A.	N.A.	N.A.	N.A.
Top1	25.6361	25.4587	25.3	21.0319	20.4641	21.436	23.0011	21.7938	22.9911	22.4428	26.4125	25.5017	20.1842	20.1218	19.5372	21.0741	21.1292	20.8306	N.D.	N.D.	N.D.	N	N.A.	N.A.	N.A.	N.A.	N.A.	N.A.
Top2b	23.2835	22.3987	23.8309	24.8964	24.3305	25.3024	21.5201	21.9587	21.7918	14.4814	14.8223	14.9543	20.852	23.1763	22.4398	23.4753	24.1838	22.03	N.D.	N.D.	N.D.	N	N.A.	N.A.	N.A.	N.A.	N.A.	N.A.
Tor1aip1tr	23.0556	23.9022	23.2118	15.0211	14.6747	14.7807	24.3017	24.2487	24.3298	23.2769	23.4395	23.0432	22.6373	23.31	23.767	23.1744	23.1297	23.1905	N.D.	N.D.	N.D.	N	N.A.	N.A.	N.A.	N.A.	N.A.	N.A.
Tor1aip1	27.3151	27.9273	27.8398	27.5759	27.4516	27.321	27.6264	28.062	27.9319	27.809	27.9205	27.4695	27.1127	27.9836	26.8986	27.8397	27.7172	27.1092	N.D.	N.D.	N.D.	N	N.A.	N.A.	N.A.	N.A.	N.A.	N.A.
Tor1aip2	15.2564	15.2949	14.846	23.4983	22.4697	23.0741	23.8981	23.0939	24.7657	24.292	23.663	22.5198	21.8916	24.214	23.4907	23.9981	24.0751	23.9177	N.D.	N.D.	N.D.	N	N.A.	N.A.	N.A.	N.A.	N.A.	N.A.
Tor1b	22.7005	23.581	23.3174	23.5291	22.963	23.9349	24.8425	24.6047	23.4161	24.0686	23.1896	24.2759	22.3457	24.6398	23.9071	22.7048	23.0887	22.1822	N.D.	N.D.	N.D.	N	N.A.	N.A.	N.A.	N.A.	N.A.	N.A.
Tor3a	18.7178	24.8868	22.8135	23.302	24.1353	24.643	25.4498	18.6898	24.5859	25.5862	21.8173	25.7635	25.2465	26.039	25.553	22.5492	25.6687	25.2725	N.D.	N.D.	N.D.	N	N.A.	N.A.	N.A.	N.A.	N.A.	N.A.
Tpp1	25.1927	25.7212	25.5089	25.7448	25.567	25.3726	24.8886	25.3391	25.1263	25.9064	25.5657	24.6164	18.5547	25.9718	25.8333	25.1551	25.922	25.6003	N.D.	N.D.	N.D.	N	N.A.	N.A.	N.A.	N.A.	N.A.	N.A.
Tpp2	26.195	26.3329	26.6823	25.9473	26.2876	26.553	26.74	26.6013	26.284	27.4996	26.1488	26.3845	26.8524	27.3962	26.5483	26.5594	28.0167	27.0479	N.D.	N.D.	N.D.	N	N.A.	N.A.	N.A.	N.A.	N.A.	N.A.
Tpt1	27.4568	26.2983	26.5233	26.7511	27.2202	27.5614	30.1008	26.5548	26.4949	27.4769	24.8779	28.4219	27.3747	28.1179	27.6895	27.1594	28.2224	27.7766	N.D.	N.D.	N.D.	N	N.A.	N.A.	N.A.	N.A.	N.A.	N.A.
Tradd	24.4638	24.3689	24.5534	24.5068	23.9407	24.9126	24.4868	25.0089	24.4309	24.3683	24.3648	24.3618	25.0861	26.0922	25.1379	25.0955	24.0626	25.691	N.D.	N.D.	N.D.	N	N.A.	N.A.	N.A.	N.A.	N.A.	N.A.
Traf1	14.9059	13.9387	14.8679	14.5817	14.7928	15.0501	14.7911	15.1284	14.8388	22.8105	22.2915	21.4693	23.4212	21.979	24.1261	24.6516	23.7312	25.2091	N.D.	N.D.	N.D.	N	N.A.	N.A.	N.A.	N.A.	N.A.	N.A.
Tram1	23.7307	24.5372	23.9094	14.8297	14.548	15.226	14.976	14.4751	14.7603	14.6604	14.8683	14.638	24.7179	24.3442	22.3485	22.517	24.0063	23.4474	N.D.	N.D.	N.D.	N	N.A.	N.A.	N.A.	N.A.	N.A.	N.A.
Trap1	26.2814	26.9872	26.4764	26.6762	26.4341	26.1555	28.01	27.3769	26.8974	26.933	25.7795	26.5747	26.7567	27.5015	27.0232	25.9911	26.7756	26.5041	N.D.	N.D.	N.D.	N	N.A.	N.A.	N.A.	N.A.	N.A.	N.A.
Trappc11	23.3235	22.9099	22.3334	23.5752	23.2507	22.85	24.573	22.2644	21.9982	23.5835	24.0229	23.98	21.112	24.8736	24.5549	21.9851	24.2471	23.8905	N.D.	N.D.	N.D.	N	N.A.	N.A.	N.A.	N.A.	N.A.	N.A.
Trappc12	14.7911	14.938	14.8204	23.8117	23.2453	24.2171	25.2237	21.3484	24.3192	24.0855	23.7949	24.1959	23.2103	23.7038	22.4559	23.6139	23.4087	23.7927	N.D.	N.D.	N.D.	N	N.A.	N.A.	N.A.	N.A.	N.A.	N.A.
Trappc2l	14.9956	15.1152	14.8685	23.154	22.5881	23.56	22.9017	23.0864	22.8018	22.8671	22.1445	22.4567	22.5254	22.118	21.5448	14.4727	14.3679	14.724	N.D.	N.D.	N.D.	N	N.A.	N.A.	N.A.	N.A.	N.A.	N.A.
Trappc3	25.3284	25.8826	25.1607	23.6681	24.1961	24.5687	25.4189	24.7062	23.6282	24.7893	23.9459	23.8574	23.5203	23.7557	23.6421	23.6897	23.5277	23.7587	N.D.	N.D.	N.D.	N	N.A.	N.A.	N.A.	N.A.	N.A.	N.A.
Trappc5	22.4171	22.8519	22.9939	21.874	21.3079	22.2798	15.28	14.9723	14.5467	14.6375	14.9627	14.5161	20.9575	21.9362	21.5311	15.0321	13.6475	14.7813	N.D.	N.D.	N.D.	N	N.A.	N.A.	N.A.	N.A.	N.A.	N.A.
Trappc6b	22.67	23.5348	20.1874	14.7952	14.644	15.1562	21.0256	21.1559	21.0596	19.7049	21.3443	22.0918	21.5153	21.6853	21.6026	15.0314	15.2476	14.5134	N.D.	N.D.	N.D.	N	N.A.	N.A.	N.A.	N.A.	N.A.	N.A.
Trappc8	23.1301	23.3933	23.0328	21.8493	20.8206	21.4293	21.6955	21.6367	21.7166	23.2614	23.2454	23.2291	24.4559	25.1219	23.1787	23.2261	23.6115	23.0997	N.D.	N.D.	N.D.	N	N.A.	N.A.	N.A.	N.A.	N.A.	N.A.
Trappc9	14.3309	14.3081	14.5293	15.1201	14.8933	15.2522	23.7031	23.0977	23.4317	14.9237	15.0003	14.9291	22.3503	21.4876	21.9816	22.9833	22.1116	20.9965	N.D.	N.D.	N.D.	N	N.A.	N.A.	N.A.	N.A.	N.A.	N.A.
Trex1	25.1704	24.6581	23.8551	24.3999	24.425	24.4488	27.2075	25.453	25.992	25.5269	25.4498	25.3679	24.3879	26.0186	24.7397	25.4554	25.7983	25.4866	N.D.	N.D.	N.D.	N	N.A.	N.A.	N.A.	N.A.	N.A.	N.A.
Trim12c	25.4604	25.6759	25.2071	23.0329	22.0042	22.6088	26.6525	26.6837	27.0982	14.4422	14.8704	14.6743	21.1853	21.4965	20.931	23.43	23.8341	23.556	N.D.	N.D.	N.D.	N	N.A.	N.A.	N.A.	N.A.	N.A.	N.A.
Trim14	14.7003	14.8284	15.2843	22.4297	21.8647	22.8366	23.8322	23.3728	22.6922	24.0237	23.7787	23.8021	22.6406	22.3802	23.2623	22.8647	22.8168	22.7715	N.D.	N.D.	N.D.	N	N.A.	N.A.	N.A.	N.A.	N.A.	N.A.
Trim25	23.5732	23.8198	24.6658	23.093	23.1488	23.2004	25.6659	24.9365	23.8599	22.8154	22.871	22.8982	20.5642	21.587	21.6412	24.2144	23.4072	24.729	N.D.	N.D.	N.D.	N	N.A.	N.A.	N.A.	N.A.	N.A.	N.A.
Trim28	25.0153	23.089	24.9288	24.2716	24.4342	24.5749	25.9583	24.9238	24.4868	25.0879	25.0352	21.6709	23.2217	22.9859	23.1092	24.609	25.4335	22.484	N.D.	N.D.	N.D.	N	N.A.	N.A.	N.A.	N.A.	N.A.	N.A.
Trip11	20.255	21.8359	20.0798	20.0911	17.5473	19.4132	23.9948	20.5546	21.1359	20.3148	23.3545	22.4693	19.2552	23.3177	21.125	20.4793	22.2704	23.5298	N.D.	N.D.	N.D.	N	N.A.	N.A.	N.A.	N.A.	N.A.	N.A.
Trip12	21.9524	21.8637	21.7785	23.9764	23.4098	24.3817	14.8918	14.669	14.9238	21.2985	21.6264	21.9023	23.1671	23.0433	22.7484	23.6836	23.679	23.687	N.D.	N.D.	N.D.	N	N.A.	N.A.	N.A.	N.A.	N.A.	N.A.
Trnt1	14.7958	14.9805	14.5555	23.032	22.4667	23.4386	21.7913	21.8691	21.7044	22.4135	22.5957	22.7715	22.7532	21.6297	22.5187	22.5531	22.7605	22.3111	N.D.	N.D.	N.D.	N	N.A.	N.A.	N.A.	N.A.	N.A.	N.A.
Trpv2	27.1242	27.7518	27.9276	27.2092	27.4097	27.5793	28.3851	28.4689	28.0756	27.6765	27.4914	27.7958	26.9189	28.1672	27.1732	27.8949	27.7633	27.4768	N.D.	N.D.	N.D.	N	N.A.	N.A.	N.A.	N.A.	N.A.	N.A.
Tsg101	22.6485	24.1588	23.977	23.005	24.8386	25.597	25.1863	24.6007	22.8947	24.7718	23.1088	25.5815	23.0825	25.6646	26.1167	22.5329	26.3818	25.8205	N.D.	N.D.	N.D.	N	N.A.	N.A.	N.A.	N.A.	N.A.	N.A.
Tsn	22.6703	24.4032	24.7971	25.8547	25.2885	26.2604	25.2582	25.1612	25.3489	25.1033	25.1367	26.025	25.2741	25.1735	26.5996	22.7826	25.4766	26.2401	N.D.	N.D.	N.D.	N	N.A.	N.A.	N.A.	N.A.	N.A.	N.A.
Tspan31	23.4588	23.2476	23.6432	21.9132	21.3463	22.3182	24.8415	24.2384	24.3334	22.7986	22.6006	22.3686	22.6118	22.7416	22.9681	22.3585	22.7459	21.8299	N.D.	N.D.	N.D.	N	N.A.	N.A.	N.A.	N.A.	N.A.	N.A.
Tsta3	24.2388	23.3468	23.704	23.669	23.1243	22.2852	25.6776	24.3575	23.917	24.2021	22.0502	22.4551	24.2703	24.9787	22.8674	23.4914	25.1294	23.0746	N.D.	N.D.	N.D.	N	N.A.	N.A.	N.A.	N.A.	N.A.	N.A.
Ttc23l	14.9687	15.1232	14.681	22.6581	22.0923	23.0642	14.8223	15.1291	14.4782	23.5708	23.5711	23.3459	23.2747	22.7768	23.7056	23.6358	23.8696	23.3558	N.D.	N.D.	N.D.	N	N.A.	N.A.	N.A.	N.A.	N.A.	N.A.
Ttll12	20.1801	20.8609	20.6638	22.328	21.7617	22.7336	22.9095	21.9395	22.5103	21.8118	23.0843	23.749	23.3818	25.119	24.2789	25.8733	26.4947	24.758	N.D.	N.D.	N.D.	N	N.A.	N.A.	N.A.	N.A.	N.A.	N.A.
Tuba1a	25.7351	27.7988	26.4807	25.2535	27.4866	28.2996	23.6387	26.9703	25.7686	26.7443	25.4544	27.9557	27.6619	28.3738	27.2552	25.2791	27.661	27.9048	N.D.	N.D.	N.D.	N	N.A.	N.A.	N.A.	N.A.	N.A.	N.A.
Tuba1c	22.9951	25.0626	24.3636	22.8184	21.7898	22.3934	23.961	24.3835	23.3622	24.3762	25.3558	25.0575	23.2215	24.1913	25.1699	23.8239	23.9862	24.5487	N.D.	N.D.	N.D.	N	N.A.	N.A.	N.A.	N.A.	N.A.	N.A.
Tuba4a	26.1992	26.9001	26.4608	26.1621	26.7014	27.0798	26.4157	27.0034	26.6771	26.7433	26.1138	27.0401	26.4203	27.229	26.8886	25.8508	26.8865	26.6416	N.D.	N.D.	N.D.	N	N.A.	N.A.	N.A.	N.A.	N.A.	N.A.
Tubal3	17.8461	22.6069	22.3311	17.6823	17.6536	17.6255	21.586	17.8181	16.9713	17.9059	24.0697	17.5801	24.7266	25.527	26.3214	24.087	24.9504	26.0346	N.D.	N.D.	N.D.	N	N.A.	N.A.	N.A.	N.A.	N.A.	N.A.
Tubb2a	26.5681	27.3988	27.0647	27.2509	27.9215	28.3624	27.5917	27.2678	27.3934	26.9598	26.2192	28.2581	28.513	29.4633	27.4542	26.8428	27.0554	27.9435	N.D.	N.D.	N.D.	N	N.A.	N.A.	N.A.	N.A.	N.A.	N.A.
Tubb6	25.2196	26.0437	25.6037	26.021	26.0161	26.0114	24.7019	27.45	26.3591	26.4493	24.8595	27.111	26.6493	27.5335	27.4842	26.2853	27.6267	27.1581	N.D.	N.D.	N.D.	N	N.A.	N.A.	N.A.	N.A.	N.A.	N.A.
Tubg2	20.8878	21.0952	21.2727	22.1355	21.7427	21.2264	23.2897	23.5624	23.1508	20.9185	20.5471	21.3456	22.505	22.9984	21.7423	21.7291	23.099	22.6896	N.D.	N.D.	N.D.	N	N.A.	N.A.	N.A.	N.A.	N.A.	N.A.
Twf1	25.5138	26.0309	25.9062	25.6691	26.4181	26.8925	26.7493	27.0066	26.4576	26.1729	25.2272	26.0455	25.6088	26.1862	26.2633	25.3708	26.2252	25.4392	N.D.	N.D.	N.D.	N	N.A.	N.A.	N.A.	N.A.	N.A.	N.A.
Twf2	27.1547	27.8798	28.1442	27.6615	28.1067	28.4347	28.3201	28.5137	28.2795	28.3614	27.8559	28.3411	28.0458	28.3227	28.1554	27.5624	28.3087	28.4547	N.D.	N.D.	N.D.	N	N.A.	N.A.	N.A.	N.A.	N.A.	N.A.
Txn	26.0241	22.1915	20.4353	26.0071	25.8696	25.7238	29.1419	21.5686	23.8983	26.8015	23.71	25.166	28.09	24.0181	22.8024	27.8206	25.1285	23.4244	N.D.	N.D.	N.D.	N	N.A.	N.A.	N.A.	N.A.	N.A.	N.A.
Txndc17	23.2593	23.6733	23.3468	14.9229	13.8571	15.0626	25.691	25.3468	23.68	24.988	25.1966	24.9673	24.3007	25.2557	22.727	23.8485	24.2969	25.3556	N.D.	N.D.	N.D.	N	N.A.	N.A.	N.A.	N.A.	N.A.	N.A.
Txndc5	24.0314	24.4693	23.3978	22.7952	22.2294	23.2013	23.4691	24.1046	23.6936	24.0389	23.7913	23.4939	23.2734	22.8234	24.3402	21.7789	23.7239	23.1798	N.D.	N.D.	N.D.	N	N.A.	N.A.	N.A.	N.A.	N.A.	N.A.
Txnl1	23.9369	24.1203	23.9499	23.9566	24.0273	24.0923	24.7774	23.5525	23.4533	23.3377	22.892	22.2446	24.1917	21.996	23.4764	23.8157	24.3811	23.4693	N.D.	N.D.	N.D.	N	N.A.	N.A.	N.A.	N.A.	N.A.	N.A.
Tyrobp	24.4509	24.6054	23.249	23.5268	23.0113	22.243	23.4428	23.33	23.5483	23.5011	23.2911	23.0435	23.0192	23.9213	23.5412	23.4483	22.7035	23.1244	N.D.	N.D.	N.D.	N	N.A.	N.A.	N.A.	N.A.	N.A.	N.A.
U2af1	22.4769	23.0744	20.2839	20.5907	20.0198	20.9917	21.876	20.6585	22.531	22.5764	25.3026	24.5058	21.9481	21.947	21.8715	21.7824	21.94	21.046	N.D.	N.D.	N.D.	N	N.A.	N.A.	N.A.	N.A.	N.A.	N.A.
Uap1l1	28.238	28.9163	28.7102	28.6272	28.4415	28.2371	29.7035	29.0838	28.772	28.803	28.0223	28.2104	28.6395	28.9511	28.4486	28.4418	28.9338	28.3931	N.D.	N.D.	N.D.	N	N.A.	N.A.	N.A.	N.A.	N.A.	N.A.
Uba2	24.2174	24.3529	23.4086	23.4599	24.338	24.8624	26.1537	25.3145	23.0706	24.8534	24.4329	23.5635	22.962	22.9341	23.0617	24.8757	25.3944	24.057	N.D.	N.D.	N.D.	N	N.A.	N.A.	N.A.	N.A.	N.A.	N.A.
Uba6	24.1103	24.8045	24.9824	23.7848	25.1923	25.8695	25.7333	24.944	23.7354	25.3066	16.4945	26.1866	18.3403	26.3993	26.1875	21.7594	26.6601	26.4501	N.D.	N.D.	N.D.	N	N.A.	N.A.	N.A.	N.A.	N.A.	N.A.
Uba7	22.4827	23.5091	24.1043	22.5922	24.3483	25.0941	25.5169	26.0612	24.6321	24.2007	23.8786	25.7393	24.4757	27.1953	25.855	23.2175	26.3638	26.1822	N.D.	N.D.	N.D.	N	N.A.	N.A.	N.A.	N.A.	N.A.	N.A.
Ubash3b	21.6754	24.0301	23.8632	20.9778	23.2759	24.0964	24.4569	24.1295	23.9447	23.5259	23.1372	24.8873	23.1031	24.6841	25.5944	23.3482	25.5535	23.0721	N.D.	N.D.	N.D.	N	N.A.	N.A.	N.A.	N.A.	N.A.	N.A.
Ube2d3	25.2237	25.2944	26.5633	26.2615	25.7051	24.8363	26.4937	25.3379	26.2381	25.8279	22.9573	24.992	25.6592	26.1139	24.866	26.247	26.9663	25.2496	N.D.	N.D.	N.D.	N	N.A.	N.A.	N.A.	N.A.	N.A.	N.A.
Ube2i	23.8186	23.9173	24.1442	15.1551	14.7769	14.7135	23.4093	23.2163	23.1996	22.7368	22.6862	22.8308	22.8189	24.7914	22.9708	22.5609	23.1141	22.6706	N.D.	N.D.	N.D.	N	N.A.	N.A.	N.A.	N.A.	N.A.	N.A.
Ube2j1	22.4312	22.624	22.4007	20.9151	20.3488	21.3207	23.6577	22.9762	22.098	21.6945	21.6062	21.3958	21.3569	21.8545	21.6251	21.5891	21.7408	21.4169	N.D.	N.D.	N.D.	N	N.A.	N.A.	N.A.	N.A.	N.A.	N.A.
Ube2k	21.9965	20.8895	22.6156	22.5216	21.4929	22.096	23.6583	23.1741	24.6363	22.6304	23.3363	21.4567	24.5329	22.627	23.874	22.5731	24.4331	23.7838	N.D.	N.D.	N.D.	N	N.A.	N.A.	N.A.	N.A.	N.A.	N.A.
Ube2l3	23.6475	27.0131	26.8426	25.5876	26.1712	26.5715	27.2111	26.5794	26.2538	26.3317	26.9383	27.6509	25.3219	27.5923	26.7119	25.8178	26.972	27.2364	N.D.	N.D.	N.D.	N	N.A.	N.A.	N.A.	N.A.	N.A.	N.A.
Ube2m	25.6073	23.3343	24.8884	25.0929	25.2047	25.3046	27.4446	25.3029	25.3228	25.1607	25.7039	25.0843	23.7281	25.2417	24.5865	25.5434	25.8828	23.5928	N.D.	N.D.	N.D.	N	N.A.	N.A.	N.A.	N.A.	N.A.	N.A.
Ube2n	25.5947	26.9018	26.0566	25.9513	26.4283	26.7739	27.9797	25.9955	26.8404	26.8877	26.7407	27.1798	26.3627	26.933	26.4445	26.1596	27.2695	26.1824	N.D.	N.D.	N.D.	N	N.A.	N.A.	N.A.	N.A.	N.A.	N.A.
Ube2q1	21.9508	20.7206	21.9088	15.1928	14.8356	14.7601	14.9804	14.8617	15.0471	21.7412	22.2874	22.6814	22.6327	22.8404	22.3902	22.0364	22.5729	22.3296	N.D.	N.D.	N.D.	N	N.A.	N.A.	N.A.	N.A.	N.A.	N.A.
Ube2v1	25.0009	24.8528	24.945	26.6253	25.7349	23.2559	27.0489	24.5492	25.0061	25.8216	25.3333	23.3536	25.4944	25.6894	25.4826	25.6515	25.2069	24.7629	N.D.	N.D.	N.D.	N	N.A.	N.A.	N.A.	N.A.	N.A.	N.A.
Ube2z	14.7941	14.8112	14.5049	15.1086	14.5791	15.1719	21.6233	22.049	21.0214	24.097	23.6545	23.0128	24.3106	24.8054	24.4932	23.8492	24.3459	23.0853	N.D.	N.D.	N.D.	N	N.A.	N.A.	N.A.	N.A.	N.A.	N.A.
Ube3a	20.9759	20.9295	20.8786	14.6651	15.0111	14.9875	22.6813	23.4417	20.9684	22.6589	22.3426	22.1489	21.2419	24.0336	23.2281	24.7761	24.3025	24.1691	N.D.	N.D.	N.D.	N	N.A.	N.A.	N.A.	N.A.	N.A.	N.A.
[truncated: 101 more rows]

## Sheet: Unprime-PVM vs Pam-PVM
PVM map
[truncated: 2,056 more rows]

## Sheet: Unprime-PVM vs IFNg-PVM
PVM map
[truncated: 2,154 more rows]

## Sheet: Unprime-PVM vs IFNg+Pam-PVM
PVM map
[truncated: 2,200 more rows]

## Sheet: Unprime-PVM vs IFNgGBP2+ region
PVM map			GBP2+ map
[truncated: 2,448 more rows]

## Sheet: Unprime vs IFNgPamGBP2+ region
PVM map			GBP2+ map
[truncated: 2,518 more rows]

## Sheet: IFNgPVM vs IFNg-GBP2+
PVM map			GBP2+ map
[truncated: 2,523 more rows]

[truncated: 3 more sheets: IFNgPamPVM vs IFNgPam-GBP2+, IFNg dilate vs IFNg PVM, IFNg dilate vs IFNg GBP2+]
