# Supplementary material for: iNOS is necessary for GBP-mediated T. gondii clearance in murine macrophages via vacuole nitration and intravacuolar network collapse
Source: Nat Commun. 2024 Mar 27;15:2698. doi: 10.1038/s41467-024-46790-y (PMC10973475; doi:10.1038/s41467-024-46790-y)
Supplement: Supplementary file 10 — Supplementary Data 2 [file 41467_2024_46790_MOESM10_ESM.xlsx]

## Sheet: All Toxoplasma proteins
PVM map												GBP2+ map						Dark controls
Unprimed-1	Unprimed-2	Unprimed-3	Pam-1	Pam-2	Pam-3	IFNγ-1	IFNγ-2	IFNγ-3	IFNγ+Pam-1	IFNγ+Pam-2	IFNγ+Pam-3	IFNγ-GBP2+-1	IFNγ-GBP2+-2	IFNγ-GBP2+-3	IFNγ+Pam-GBP2+-1	IFNγ+Pam-GBP2+-2	IFNγ+Pam-GBP2+-3	Dark1	Dark2	Dark3	Protein IDs	Protein names
21.4083	21.7264	21.7637	22.4559	21.812	21.8107	22.7792	21.5604	23.5031	22.2254	21.3595	22.215	21.4346	21.704	21.6928	21.4432	20.8949	21.457	N.D.	N.D.	N.D.	TGME49_203570	acyltransferase domain-containing protein
25.2664	21.3304	25.2573	25.3847	21.9298	24.764	22.3968	25.8142	25.6489	24.9072	21.5023	25.1528	20.8096	25.2278	24.8198	21.2865	25.646	25.3725	N.D.	N.D.	N.D.	TGME49_203940	ABC1 protein
23.5873	21.0832	22.6988	20.7633	20.8195	21.8536	22.699	23.402	23.4293	21.7777	22.3298	21.2966	21.9882	21.5555	20.97	21.7577	21.8418	21.3417	N.D.	N.D.	N.D.	TGME49_204400	ATPase synthase subunit alpha, putative
26.9535	26.6082	26.9536	27.0064	22.2504	25.6777	27.3902	26.8013	26.668	27.0656	26.185	25.8079	25.6551	25.9739	26.372	25.9813	25.6925	25.709	N.D.	N.D.	N.D.	TGME49_204560	typeI fatty acid synthase, putative
24.2002	23.8781	24.3467	24.2539	23.2039	23.6023	24.689	23.6069	24.1454	21.7515	20.653	23.1634	20.6008	22.0063	21.4408	21.6955	20.9162	20.4623	N.D.	N.D.	N.D.	TGME49_205470	translation elongation factor 2 family protein, putative
21.5783	21.1395	21.2171	21.599	22.0971	20.83	21.7044	21.4001	20.9909	21.7603	21.8186	21.3595	21.3523	20.5755	21.3782	21.7239	21.01	21.493	N.D.	N.D.	N.D.	TGME49_206320	hypothetical protein
22.7123	21.6133	22.1525	21.3747	21.0496	23.6875	21.6374	21.6265	21.5295	21.7178	21.6775	24.0103	21.6022	20.7512	21.2038	21.5662	22.0729	21.1466	N.D.	N.D.	N.D.	TGME49_207440	ribosomal protein RPS4
25.9909	26.0091	26.3303	25.5821	21.7634	25.698	25.5436	25.8686	25.7373	26.0229	25.2852	25.5337	25.7966	24.6351	23.7948	25.7323	24.4295	24.014	N.D.	N.D.	N.D.	TGME49_209030	actin ACT1
22.9212	21.2092	22.9072	21.6595	20.1191	20.7751	20.7225	22.8486	23.2101	22.3789	21.982	21.5555	21.7935	21.1356	21.8879	22.3843	20.9137	21.7021	N.D.	N.D.	N.D.	TGME49_211680	protein disulfide isomerase
21.8182	21.5718	21.1719	22.243	21.1806	20.8002	22.9489	22.6761	22.4995	21.832	21.8719	20.4003	22	21.4375	21.4251	23.1079	22.1275	21.1522	N.D.	N.D.	N.D.	TGME49_213350	ribosomal protein RPS15
22.673	22.4988	24.2859	20.5423	22.2697	25.2918	23.7819	24.7787	25.3915	23.7119	23.2734	25.4567	24.3465	22.7646	21.6217	21.6829	21.2976	21.3898	N.D.	N.D.	N.D.	TGME49_215775	rhoptry protein ROP8
22.1002	21.0351	20.8881	21.924	21.9956	23.9983	21.3225	21.5929	20.6918	20.5757	21.8015	22.9926	21.6377	21.1551	20.9125	21.19	20.9864	22.6019	N.D.	N.D.	N.D.	TGME49_217890	alkyl hydroperoxide reductase/Thiol specific antioxidant/Mal allergen, putative
21.5948	21.9114	22.5452	22.3701	21.3656	20.5654	22.4343	21.8015	21.3781	21.6428	21.4032	22.2876	21.9496	21.9387	20.6378	22.4602	21.0838	20.4079	N.D.	N.D.	N.D.	TGME49_218410	ribosomal protein RPP0
23.8018	23.8586	24.1324	23.7409	21.3478	23.9588	22.3323	24.2651	24.6632	23.4056	20.6325	23.9056	22.2003	21.9416	20.8385	23.9678	21.2961	22.5417	N.D.	N.D.	N.D.	TGME49_219320	acid phosphatase GAP50
21.4286	21.1418	22.3586	21.2125	22.6224	20.8001	22.3389	22.4382	23.0315	21.0676	22.1896	21.1848	22.1859	22.0205	21.8257	22.7482	20.6848	22.7853	N.D.	N.D.	N.D.	TGME49_222220	alveolin domain containing intermediate filament IMC7
22.9387	21.4333	23.6516	22.7785	20.3139	20.6547	22.6716	24.1	23.9504	22.14	23.6357	20.2322	21.0993	18.1948	21.4949	24.3638	21.5485	20.7123	N.D.	N.D.	N.D.	TGME49_223940	GAP45
21.6129	21.0049	23.468	24.2035	20.8126	22.791	24.1266	23.6575	23.901	23.8674	21.7846	22.9225	21.1372	20.9233	22.0599	23.8939	21.1821	21.4526	N.D.	N.D.	N.D.	TGME49_225080	ribosomal protein RPS18
22.5892	22.4018	22.5539	21.3871	21.4762	22.6904	21.2578	23.8267	21.2135	23.9031	21.7408	22.4927	22.2582	23.619	23.4133	22.6962	23.3667	23.2466	N.D.	N.D.	N.D.	TGME49_226810	histone lysine methyltransferase SET1
22.9282	23.0794	23.0067	22.1492	21.9903	23.6508	20.7451	23.68	22.7869	24.6407	21.5131	23.5413	22.8718	21.5311	21.9698	23.2554	21.7794	21.7344	N.D.	N.D.	N.D.	TGME49_226960	phosphofructokinase PFKII
21.4838	21.4133	22.6862	21.0424	21.3767	20.079	21.1392	22.9015	22.7518	21.3232	21.9507	21.08	21.5875	21.322	20.8889	21.1358	20.8084	21.3874	N.D.	N.D.	N.D.	TGME49_228190	eukaryotic initiation factor-3, subunit5, putative
22.246	21.3438	21.2902	22.3228	21.3251	24.1961	21.5521	22.2858	22.1338	21.105	22.1406	23.4987	21.2118	20.9887	21.8866	22.0598	21.0595	23.095	N.D.	N.D.	N.D.	TGME49_229670	ribosomal protein RPS23
20.7649	21.5794	21.8712	20.796	21.1667	22.6867	21.1197	20.8336	21.671	21.092	23.2781	21.8326	20.9567	20.7787	22.7782	21.1505	21.2221	20.548	N.D.	N.D.	N.D.	TGME49_231140	ribosomal protein RPS25
23.7862	22.7047	23.8393	23.6974	22.7565	22.7452	23.3235	23.3404	24.4243	23.7071	20.8215	22.6777	22.2723	21.4091	21.6608	22.8584	20.8525	21.0598	N.D.	N.D.	N.D.	TGME49_231630	alveolin domain containing intermediate filament IMC4
25.0434	23.8796	24.0716	24.6556	20.8347	23.8404	21.9866	24.1448	24.6956	21.4942	21.8263	24.0106	20.2613	20.7341	21.0851	23.4485	20.8047	22.1615	N.D.	N.D.	N.D.	TGME49_231640	alveolin domain containing intermediate filament IMC1
21.3998	21.7182	20.9199	21.1216	21.5578	21.0405	22.1934	22.1212	21.1793	21.4596	21.4706	20.3395	21.3458	20.5999	22.6195	20.8779	20.4196	22.1736	N.D.	N.D.	N.D.	TGME49_231770	alpha-tubulin I, putative
21.8297	21.0132	21.2967	21.818	21.1085	21.3222	21.8805	22.1896	21.9418	20.8941	21.4816	21.7994	21.7399	21.9157	21.1334	21.3538	20.5706	21.9636	N.D.	N.D.	N.D.	TGME49_232280	hypothetical protein
21.6355	21.9372	20.236	21.3009	20.5415	21.5104	21.379	21.5089	20.7123	21.2716	22.1798	22.6925	22.274	21.0029	21.4807	21.917	20.5763	20.8668	N.D.	N.D.	N.D.	TGME49_232300	ribosomal protein RPS3
26.3848	25.9359	26.2636	25.594	21.674	26.3833	23.3692	26.2897	26.276	26.3366	24.8541	26.2271	25.5565	24.722	24.5213	25.7825	24.6061	23.0038	N.D.	N.D.	N.D.	TGME49_232350	lactate dehydrogenase LDH1
21.1867	20.6994	21.522	21.0983	21.2317	22.3568	21.9775	22.134	22.065	22.4469	22.5437	22.0132	20.9298	20.2556	22.1009	21.8493	20.4632	21.7444	N.D.	N.D.	N.D.	TGME49_232710	ribosomal protein RPS3A
24.4751	24.2101	24.2807	24.1123	21.8624	23.7165	24.5422	23.9363	23.6749	24.0848	22.4666	22.7739	21.2831	21.5607	21.2643	24.9352	21.3176	21.6475	N.D.	N.D.	N.D.	TGME49_233480	SAG-related sequence SRS29C
21.5815	21.8674	21.3151	22.404	22.7181	23.9532	22.0779	20.7781	21.6691	21.1812	20.2954	23.4002	21.3174	21.3741	21.5435	21.4673	20.9503	21.3172	N.D.	N.D.	N.D.	TGME49_234450	ribosomal protein RPS15A
31.0652	29.01	29.0667	30.8069	32.2564	26.4925	29.7853	27.7834	27.9441	27.3155	30.4167	26.4014	28.8204	24.4153	27.5804	30.7694	23.3733	26.7419	29.5567	28.4966	19.6035	TGME49_235402	CorA family Mg2+ transporter protein
24.5047	24.6801	24.8199	24.0879	21.0769	24.5167	23.3577	24.9283	25.0701	24.6785	20.7979	24.249	22.4465	21.4583	21.8852	24.6491	21.7187	21.7854	N.D.	N.D.	N.D.	TGME49_235470	myosin A
21.5052	20.486	21.384	21.0882	22.3245	21.8703	22.3894	21.8258	21.0383	20.9504	21.6741	21.6501	21.4945	20.4206	21.8479	21.425	20.5785	20.4119	N.D.	N.D.	N.D.	TGME49_235920	dynein, axonemal, heavy chain 2 family protein
25.1007	25.0344	25.4554	24.6256	23.159	24.7124	20.7809	24.9771	24.6309	25.1508	21.7662	24.3959	24.1342	23.549	20.1444	24.7309	22.6586	21.4691	20.56	20.8369	20.1473	TGME49_236040	fructose-1,6-bisphosphate aldolase
21.4286	21.3375	21.1845	21.5601	20.6854	20.7018	22.4264	21.3084	21.6996	21.173	21.9112	20.7007	21.4377	21.6103	21.1452	21.6026	21.6816	21.6343	N.D.	N.D.	N.D.	TGME49_237150	minor histocompatibility antigen h13, putative
25.9395	24.9468	24.5471	25.5626	26.5161	21.9224	22.2957	20.9807	21.89	21.1478	20.9143	22.9563	24.8721	21.8685	22.4029	25.7616	20.8514	21.1671	N.D.	N.D.	N.D.	TGME49_239260	histone H4
21.1003	21.9746	21.6032	21.4072	22.1307	20.6471	21.6066	21.9226	22.2395	21.9928	21.7857	21.2038	21.576	21.5968	21.6483	22.2073	21.6308	21.0078	N.D.	N.D.	N.D.	TGME49_239820	D-3-phosphoglycerate dehydrogenase
22.3386	21.8149	24.5007	24.6261	22.1543	24.6313	25.3999	21.3438	24.3726	24.2115	21.7189	24.1687	24.81	24.743	24.9247	24.2008	25.0979	25.298	N.D.	N.D.	N.D.	TGME49_240390	calcium-dependent protein kinase
23.7056	21.4781	20.963	23.7834	26.5808	22.0174	25.6353	21.7204	20.7801	21.193	24.3179	21.1968	21.2379	20.9538	22.0145	21.4421	21.8722	22.0898	N.D.	N.D.	N.D.	TGME49_244320	ribosomal protein RPL24
23.6373	24.1549	23.4822	23.6431	22.0298	25.1949	22.8741	24.1192	24.1513	24.6486	22.8406	23.2477	22.4231	21.9434	20.5956	23.2624	21.3321	21.2485	N.D.	N.D.	N.D.	TGME49_244560	heat shock protein 90, putative
20.7852	21.3846	22.1002	21.8268	22.444	21.6213	23.3206	23.4133	20.1736	23.603	21.8656	21.2946	20.5581	20.5801	22.9514	21.7028	22.3555	21.1136	N.D.	N.D.	N.D.	TGME49_247350	thioredoxin domain-containing protein
21.5224	21.5806	23.6005	23.5855	21.7646	21.526	21.2496	22.1243	21.241	21.5532	21.0336	21.9534	20.6524	21.1629	21.4862	21.6431	20.3927	21.4151	N.D.	N.D.	N.D.	TGME49_248700	alveolin domain containing intermediate filament IMC12
22.9072	22.0817	21.8971	22.5064	21.5846	23.8601	22.2471	23.1719	22.7907	23.265	21.0948	23.668	22.9415	21.6012	20.6945	23.8471	21.3549	21.0165	N.D.	N.D.	N.D.	TGME49_249900	adenine nucleotide translocator, putative
24.4494	21.9164	23.5881	24.4411	22.3019	23.0839	21.9351	23.4989	23.9158	24.2238	21.1729	21.795	21.0437	21.4679	21.365	23.5101	21.4377	21.1531	N.D.	N.D.	N.D.	TGME49_250770	eukaryotic initiation factor-4A, putative
26.5862	20.7956	21.3806	26.1129	27.0468	20.5512	26.1325	21.322	21.6415	21.8683	22.232	21.47	21.7233	22.3743	21.7828	25.2864	21.4873	20.8554	N.D.	N.D.	N.D.	TGME49_251870	histone H2Bb
22.0413	22.3654	22.7753	21.588	21.7686	23.2964	22.0085	22.781	22.164	22.4062	21.5176	22.9078	22.19	19.984	21.1241	21.8002	21.5303	21.5742	N.D.	N.D.	N.D.	TGME49_253430	asparagine synthetase, putative
22.1478	21.4096	21.7064	21.0597	21.3432	21.1346	22.2555	21.3911	20.8579	21.5338	21.9042	21.3791	23.2717	20.4258	22.3331	23.334	21.239	22.4587	N.D.	N.D.	N.D.	TGME49_256760	pyruvate kinase PyK1
22.0717	20.7163	22.9128	23.3764	22.0442	21.5453	22.2836	20.6739	21.0424	21.1655	20.8427	22.3456	20.5627	20.633	21.859	22.4591	21.2116	22.5765	N.D.	N.D.	N.D.	TGME49_257530	transporter, major facilitator family protein
21.6367	20.4118	21.0278	21.8636	21.0207	21.555	21.6601	20.283	20.9324	20.7112	21.449	21.5017	20.5901	22.2403	21.7989	20.6347	21.0529	21.7395	N.D.	N.D.	N.D.	TGME49_257680	myosin light chain MLC1
22.9069	23.3828	22.9178	21.1708	22.3096	22.1555	21.6115	23.5592	23.3122	21.5659	23.2169	22.4605	23.4068	23.2187	22.3588	22.0248	22.8812	22.9621	N.D.	N.D.	N.D.	TGME49_258010	calcium signaling protein kinase RAD53, putative
21.4026	21.8698	21.716	22.0263	22.5343	21.564	23.0958	21.6657	21.0903	21.0249	21.8057	21.2517	22.074	21.7478	21.8393	21.7067	21.7653	21.3977	N.D.	N.D.	N.D.	TGME49_260500	COPI associated protein, putative
27.3623	25.951	20.3885	26.5024	28.1379	21.401	27.6161	22.4739	22.3573	21.5284	21.0181	21.0485	21.9236	20.9116	21.4894	20.6922	22.0359	21.1333	25.3537	32.0511	19.2834	TGME49_261240	histone H3
21.1208	20.9217	22.2815	22.0615	20.8394	23.1873	22.0406	22.3908	22.3489	21.1132	22.1244	20.283	23.1688	22.0995	22.0975	22.9742	21.3987	21.3892	N.D.	N.D.	N.D.	TGME49_261950	ATP synthase beta subunit ATP-B
22.3443	21.4274	21.7007	21.0911	21.7386	21.2879	21.5083	22.0693	22.0606	21.5583	22.7635	20.9396	21.6884	21.49	20.9511	20.9001	21.6205	20.5724	N.D.	N.D.	N.D.	TGME49_262050	rhoptry kinase family protein ROP39
22.0236	21.1348	21.2251	21.5936	22.2959	21.7963	21.6559	21.6085	21.3448	21.6501	21.7192	21.2118	22.2926	21.8268	21.5432	21.7499	21.9368	21.2696	N.D.	N.D.	N.D.	TGME49_263070	CMGC kinase, CK2 family
22.6383	20.7428	21.7854	21.995	22.0103	21.1135	21.6047	22.2102	21.9341	21.7947	21.8897	21.0761	22.0518	20.6064	21.9356	21.0117	19.9363	22.0238	N.D.	N.D.	N.D.	TGME49_263090	14-3-3protein
24.2078	23.4995	23.8708	23.8536	20.6841	23.4139	22.8994	23.9743	23.8235	24.1146	20.6245	23.3243	23.0003	22.1196	21.296	23.4646	21.2596	20.6999	N.D.	N.D.	N.D.	TGME49_263300	eukaryotic porin protein
22.5437	22.2515	20.5521	22.396	22.4048	22.2303	21.735	22.1436	22.7374	21.4919	21.2011	22.108	21.707	21.2622	22.0723	21.1418	19.6953	20.9369	N.D.	N.D.	N.D.	TGME49_265450	hexokinase
21.8641	21.3468	20.9285	21.3496	21.5306	22.3777	21.8308	21.4372	21.2819	22.0542	21.7273	22.4952	21.2379	21.351	20.8451	23.2338	21.1115	21.0559	N.D.	N.D.	N.D.	TGME49_266070	ribosomal protein RPL31
24.407	24.8995	24.3681	23.7519	21.3772	26.6588	22.4115	25.0875	24.2562	24.2978	23.4285	25.9753	25.0774	24.8646	22.0983	25.8321	24.2948	23.4271	N.D.	N.D.	N.D.	TGME49_266960	beta tubulin
21.5558	22.1973	21.4558	20.8029	22.0932	21.5078	22.1566	21.7044	21.0861	22.1952	21.7468	21.7518	22.439	22.4273	20.6838	21.3909	21.2969	20.7445	N.D.	N.D.	N.D.	TGME49_268225	hypothetical protein
20.9679	21.3915	20.9952	22.8737	22.4128	22.0245	22.3699	21.7111	21.468	22.1403	21.635	21.1632	22.5667	23.4785	21.9141	22.642	21.8296	21.2699	N.D.	N.D.	N.D.	TGME49_268790	hypothetical protein
23.4967	21.6621	21.5971	22.7905	22.4856	23.9071	22.2622	22.4162	21.3431	22.3494	22.2993	23.9201	21.8696	20.4089	21.7287	21.7036	21.4288	21.6419	N.D.	N.D.	N.D.	TGME49_268850	enolase 2
21.4449	25.6307	25.7804	25.9993	21.4473	21.2425	25.8926	25.3678	25.5241	25.5484	21.879	21.2211	25.0985	24.819	21.2628	24.7955	24.184	24.3913	N.D.	N.D.	N.D.	TGME49_272910	T-complex protein1 delta subunit
21.5616	21.3906	20.6828	21.7455	21.6198	21.6402	21.7811	21.8815	21.2844	21.2464	20.9426	21.774	21.8361	21.5244	22.4327	21.143	20.8058	20.8475	N.D.	N.D.	N.D.	TGME49_273090	cell division protein CDC48CY
25.1678	25.09	25.2182	25.1967	21.8098	24.9665	24.9949	25.1791	25.0789	25.5465	22.9353	24.3084	24.4338	21.8298	22.2611	24.3915	22.0396	20.9795	N.D.	N.D.	N.D.	TGME49_273760	heat shock protein HSP70
20.8583	21.0919	20.7001	21.7558	20.2286	21.1928	22.7884	20.8395	20.649	21.807	21.1022	21.7525	21.8226	20.0936	21.5347	21.7781	21.9069	21.1566	N.D.	N.D.	N.D.	TGME49_277270	NTPase II
22.246	21.2603	21.4603	22.495	21.5693	23.7287	22.2179	21.4037	22.0891	21.5979	22.1668	23.2109	21.5065	22.1268	21.3865	21.4527	22.601	22.166	N.D.	N.D.	N.D.	TGME49_283780	glucose-6-phosphate isomerase GPI
24.3124	23.0858	23.4198	24.0325	21.9306	23.9758	20.9523	23.5497	23.7109	23.1557	21.1539	23.2526	21.0865	20.7476	21.6813	22.8721	21.1044	21.088	N.D.	N.D.	N.D.	TGME49_288360	tryptophanyl-tRNA synthetase (TrpRS2)
28.7038	26.9808	27.6594	27.9604	21.4981	28.2824	21.7663	28.8226	28.9157	27.3461	21.507	27.4908	22.5567	28.345	21.4148	26.2951	25.7458	27.7318	N.D.	N.D.	N.D.	TGME49_288380	heat shock protein HSP90
21.1969	21.9915	21.0476	21.6944	21.3322	21.3314	22.1087	21.2508	21.5668	21.1434	21.9778	21.7675	21.1086	21.2015	21.4381	21.0704	20.4225	21.2456	N.D.	N.D.	N.D.	TGME49_288720	ribosomal protein RPL10
25.8552	25.365	25.4055	24.7443	20.7295	25.7433	24.4298	25.5804	25.682	26.1777	23.0793	25.5577	26.1	24.4666	22.1486	26.2555	23.8299	23.9193	N.D.	N.D.	N.D.	TGME49_289690	glyceraldehyde-3-phosphate dehydrogenase GAPDH1
21.6923	20.5366	21.0583	21.7843	20.8263	21.5783	21.6243	21.6086	21.9632	21.4186	22.1079	20.8323	21.0483	21.5195	21.6679	21.5987	20.4276	21.6353	N.D.	N.D.	N.D.	TGME49_294200	glucose-6-phosphate 1-dehydrogenase
23.8335	21.4841	21.1113	23.4946	21.0965	23.3381	21.1188	23.1606	23.7552	24.485	21.631	23.5045	21.8924	23.012	22.8626	24.4282	23.4453	22.9112	N.D.	N.D.	N.D.	TGME49_294800	elongation factor 1-alpha (EF-1-ALPHA), putative
24.696	24.9577	25.2546	24.4593	21.388	26.903	21.7334	26.0278	26.342	26.0074	23.14	26.6653	24.8159	23.1631	20.687	25.3983	23.1242	23.4578	N.D.	N.D.	N.D.	TGME49_295110	rhoptry protein ROP7
23.2908	23.7147	23.1857	23.2262	23.3174	25.5673	20.4199	24.0716	24.0591	23.0438	22.0113	24.2277	24.1444	21.7522	21.1615	23.5989	20.8885	21.0436	N.D.	N.D.	N.D.	TGME49_295125	rhoptry protein ROP4
21.4834	22.1985	20.9396	22.2166	21.1684	21.3035	21.3521	21.2681	22.1054	21.1738	21.2309	21.3549	22.1811	19.6633	21.8675	21.9446	20.7661	20.5071	N.D.	N.D.	N.D.	TGME49_300140	elongation factor 1-gamma, putative
22.6827	24.6713	23.8761	24.1259	20.7224	24.8995	21.1	24.2612	23.966	23.6925	23.9019	25.4252	23.9855	21.4874	21.8352	23.5876	24.2416	20.8827	N.D.	N.D.	N.D.	TGME49_304710	eukaryotic peptide chain release factor, putative
23.3764	21.8965	24.3548	21.8467	21.214	23.1208	20.8169	23.9216	25.1154	21.4109	21.4927	22.7562	22.7901	22.1819	21.1212	22.7392	20.9262	21.6873	N.D.	N.D.	N.D.	TGME49_308090	rhoptry protein ROP5
23.8959	23.0608	23.0044	22.0626	20.7798	23.8426	21.653	23.6484	24.4628	23.0631	20.6696	22.3012	21.7808	20.5188	21.3709	24.0901	21.0799	22.1683	N.D.	N.D.	N.D.	TGME49_311720	chaperonin protein BiP
21.9925	23.1542	21.399	21.6728	21.1259	22.5535	21.6297	22.5309	20.9879	22.1917	20.7018	21.4666	21.6653	20.5018	21.071	21.0954	20.9027	20.9047	N.D.	N.D.	N.D.	TGME49_313380	hypothetical protein
22.3797	22.554	20.6712	22.1485	21.7109	21.0043	23.9167	21.9427	20.7494	21.026	25.5625	21.9604	21.0665	20.3393	20.6518	21.8677	21.9253	21.2148	N.D.	N.D.	N.D.	TGME49_315570	hypothetical protein
26.5229	25.5524	26.1391	24.9153	21.0487	25.0288	22.0093	27.1817	26.9017	26.4995	21.1996	26.5162	24.076	24.7997	22.0455	26.265	24.488	22.072	N.D.	N.D.	N.D.	TGME49_316400	alphatubulin TUBA1
21.3242	21.6495	21.5007	22.4488	22.4149	20.9729	21.8365	20.729	20.3129	21.4606	20.9781	21.0794	22.2638	18.7899	21.8283	21.4742	18.0685	21.5449	N.D.	N.D.	N.D.	TGME49_318160	MSP (Majorspermprotein) domain-containing protein
23.3527	20.4682	22.2242	23.6342	21.3931	21.9269	21.4545	20.8852	21.5846	21.6181	22.0658	22.4479	21.4147	21.2155	21.4219	24.2252	20.9103	20.9169	N.D.	N.D.	N.D.	TGME49_326800	S-Adenosyl homocysteine hydrolase
