# Supplementary material for: iNOS is necessary for GBP-mediated T. gondii clearance in murine macrophages via vacuole nitration and intravacuolar network collapse
Source: Nat Commun. 2024 Mar 27;15:2698. doi: 10.1038/s41467-024-46790-y (PMC10973475; doi:10.1038/s41467-024-46790-y)
Supplement: Supplementary file 11 — Supplementary Data 3 [file 41467_2024_46790_MOESM11_ESM.xlsx]

## Sheet: qPCR primers
Name	Sequence (5' to 3')	Application
Gbp2b-F	TGAAAGACATGCAGAAGGGTGA	qPCR using SYBR Green
Gbp2b-R	GGCCTGCTGGTTGATGGTTC	qPCR using SYBR Green
Gbp2-F	AGGTTAACGGAAAACCCGTCA	qPCR using SYBR Green
Gbp2-R	CACAGTCGCGGCTCATTAAAG	qPCR using SYBR Green
Gbp5-F	CTGAACTCAGATTTTGTGCAGGA	qPCR using SYBR Green
Gbp5-R	CATCGACATAAGTCAGCACCAG	qPCR using SYBR Green
Gbp7-F	TCCTGTGTGCCTAGTGGAAAA	qPCR using SYBR Green
Gbp7-R	CAAGCGGTTCATCAAGTAGGAT	qPCR using SYBR Green
Tgtp1&2-F	ACACCAGAACTCCACACCTC	qPCR using SYBR Green
Tgtp1&2-R	CTGTATGGTAGAAGCTCAGCAG	qPCR using SYBR Green
Irgb10-F	CTTTCTCAAAGGAGCTGTGTCC	qPCR using SYBR Green
Irgb10-R	GAGCCTTTGCATCGGGTTTAG	qPCR using SYBR Green
ActB-F	GGCTGTATTCCCCTCCATCG	qPCR using SYBR Green
ActB-R	CCAGTTGGTAACAATGCCATGT	qPCR using SYBR Green
Nos1-F	AGCATGACTTCCGAGTGTGG	qPCR using SYBR Green
Nos1-R	GGTTTCCAGCCCTGCTGTAT	qPCR using SYBR Green
Nos2-F	GGTGAAGGGACTGAGCTGTT	qPCR using SYBR Green
Nos2-R	ACGTTCTCCGTTCTCTTGCAG	qPCR using SYBR Green
Nos3-F	CCTCTGCACTACGGTGTCTG	qPCR using SYBR Green
Nos3-R	CCAGGATGCAGGGCAAGTTA	qPCR using SYBR Green

## Sheet: Oligos for plasmids
Name	Sequence (5' to 3')	Application
Nos2-F1	caccgGAGCCTTTAGACCTCAACAG	Forward oligo for LentiGuide-sgNos2
Nos2-R1	aaacCTGTTGAGGTCTAAAGGCTCc	Reverse oligo for LentiGuide-sgNos2
Gbp-Chr3-sg3-Bablc-F	caccgGAGTTGCACAAGAGCAACAG	Forward oligo for LentiGuide-sgGBP-chr3-5'
Gbp-Chr3-sg3-Bablc-R	aaacCTGTTGCTCTTGTGCAACTCc	Reverse oligo for LentiGuide-sgGBP-chr3-5'
Gbp-Chr3-sg4-Bablc-F	caccgGTACTAGAAGCCACTGAATC	Forward oligo for LentiGuide-sgGBP-chr3-3'
Gbp-Chr3-sg4-Bablc-R	aaacGATTCAGTGGCTTCTAGTACc	Reverse oligo for LentiGuide-sgGBP-chr3-3'
5'HA-GBP5-F	ATTGGGATGATACAAGGAAGAATCTCTG	Amplifying 5'HA
5'HA-GBP5-R	CTACTGTTGCTCTTGTGCAACTC	Amplifying 5'HA
GBP-repair-hPGK-F	TTATggggttggggttgcg	Amplifying hPGK promoter for NeoR
GBP-repair-hPGK-R	ggcgcgccctgctga	Amplifying hPGK promoter for NeoR
3'HA-GBP2-F	AGTACTAGAAGCCACTGAATCCAAC	Amplifying 3'HA
3'HA-GBP2-R	GAGAGCGATCTCTCCAAATGAC	Amplifying 3'HA
GBPRepair-HiFi-oligo1	CAAGAGTTGCACAAGAGCAACAGTAGATAACTTCGTATAGCATACATTATACGAAGTTATggggttggggttgcgccttttc	Oligo to ligate 5'HA and plasmid backbone
GBPRepair-HiFi-oligo2	actggacaagagcaaagtcataaacATAACTTCGTATAGCATACATTATACGAAGTTATCTAGTACTAGAAGCCACTGAATCCAACAT	Oligo to ligate 5'HA and plasmid backbone
GBPRepair-HiFi-pLIX-1	accgtcagatcgcctggagaattggctagcATTGGGATGATACAAGGAAGAATCTCTG	Oligo to ligate NeoR and 3'HA
GBPRepair-HiFi-pLIX-2	GTCATTTGGAGAGATCGCTCTCgtcgaccatagtgactggatatgttgtgtt	Oligo to ligate NeoR and 3'HA
HiFi_Frag1-F1	ggcgccggctcgagggggcccGATATCGGCAAGTTTGTGGAATTGGT	Forward primer to amplify U6-GBP-Chr3-sg4
HiFi_Frag3-R3	actttatccatctttgcacccgtGATATCTCTTTCCCCTGCACTGTACC	Reverse primer to amplify U6-GBP-Chr3-sg4
PCR_mGbp5-F1	CCTTCAACCCACCCAGATTAG	Genotyping of RAW-ΔChr3-GBP
PCR_mGbp5-R1	GGAGGCCTTTCTAGGCATTT	Genotyping of RAW-ΔChr3-GBP
PCR_mGbp2-F1	CCCTGCTGATTAAACCCTAGAC	Genotyping of RAW-ΔChr3-GBP
PCR_mGbp2-R1	CCCTGCTTTATCCTCACATCTC	Genotyping of RAW-ΔChr3-GBP
PCR_NeoR-F1	GATCTCCTGTCATCTCACCTTG	Genotyping of RAW-ΔChr3-GBP
PCR_NeoR-R1	GCCAACGCTATGTCCTGATA	Genotyping of RAW-ΔChr3-GBP

## Sheet: Plasmid sequence
Name	Sequence (5' to 3')	Application	Note
pLV_TRE3_TagBFP2_2xGGSG_EcoRV_mGBP2stop_EcoRV	aatgtagtcttatgcaatactcttgtagtcttgcaacatggtaacgatgagttagcaacatgccttacaaggagagaaaaagcaccgtgcatgccgattggtggaagtaaggtggtacgatcgtgccttattaggaaggcaacagacgggtctgacatggattggacgaaccactgaattgccgcattgcagagatattgtatttaagtgcctagctcgatacataaacgggtctctctggttagaccagatctgagcctgggagctctctggctaactagggaacccactgcttaagcctcaataaagcttgccttgagtgcttcaagtagtgtgtgcccgtctgttgtgtgactctggtaactagagatccctcagacccttttagtcagtgtggaa…	tetracycline inducible expression of mTagBFP2-GBP2	use vector ID VB230707-1304hwk to retrive full plasmid information on VectorBuilder
