# Supplementary material for: iNOS is necessary for GBP-mediated T. gondii clearance in murine macrophages via vacuole nitration and intravacuolar network collapse
Source: Nat Commun. 2024 Mar 27;15:2698. doi: 10.1038/s41467-024-46790-y (PMC10973475; doi:10.1038/s41467-024-46790-y)
Supplement: Supplementary file 12 — Source data [file 41467_2024_46790_MOESM12_ESM.zip]

Archive with 3 entries (3 files):
- Source/desktop.ini
- Source/Source data for iNOS manuscript.xlsx
- Source/Zhao et all Uncropped Western blot and DNA gel images.pptx
