# Supplementary material for: iNOS is necessary for GBP-mediated T. gondii clearance in murine macrophages via vacuole nitration and intravacuolar network collapse
Source: Nat Commun. 2024 Mar 27;15:2698. doi: 10.1038/s41467-024-46790-y (PMC10973475; doi:10.1038/s41467-024-46790-y)
Supplement: Supplementary file 12 — Source data [file 41467_2024_46790_MOESM12_ESM.zip › Source/Source data for iNOS manuscript.xlsx]

## Sheet: Figure 1
Fig1b	parasite luciferase assay overtime (normalized to 2hpi) in BM-MoDCs
		Unprimed			Pam			IFNγ			IFNγ+PAM
	Time post infection	Rep1	Rep2	Rep3	Rep1	Rep2	Rep3	Rep1	Rep2	Rep3	Rep1	Rep2	Rep3
	30min		55.3835	160.56		65.3392	146.515		42.6622	140.76		33.1674	136.8
	2hr	100	100	100	100.825	95.1143	97.0169	69.1465	62.5922	84.7413	51.7131	45.778	70.9609
	4hr	77.0149	52.8392	90.6283	76.5534	55.0147	97.3337	29.5809	20.6305	63.5428	20.2209	10.5642	31.0982
	14hr	141.094	91.2979	224.525	144.749	82.135	252.165	9.78418	4.3326	19.6146	4.84781	2.72861	10.9029
Fig1c	percentage of parasite number per vacuole overtime across different stimulation conditions in BM-MoDCs
	# of Tg per vacuole	1			2			4			>4
	2hpi	Rep1	Rep2	Rep3	Rep1	Rep2	Rep3	Rep1	Rep2	Rep3	Rep1	Rep2	Rep3
	Unprimed	99.4595	99.3243	99.6737	0.540541	0.675676	0.326264	0	0	0		0	0
	Pam	94.365	98.08	99.7126	5.63502	1.92	0.287356	0	0	0	0	0	0
	IFNγ	96.9597	98.4049	99.7093	3.04032	1.59509	0.290698	0	0	0	0	0	0
	IFNγ+PAM	98.9344	98.8069	99.2167	1.06557	1.19306	0.78329	0	0	0	0	0	0
	# of Tg per vacuole	1			2			4			>4
	14hpi	Rep1	Rep2	Rep3	Rep1	Rep2	Rep3	Rep1	Rep2	Rep3	Rep1	Rep2	Rep3
	Unprimed	38.7472	38.843	52.1657	44.0687	58.6777	46.7043	11.4745	0.826446	1.12994	5.70953	1.65289	0
	Pam	47.3921	28.7532	56.867	38.8489	60.3053	41.2017	13.5791	10.4326	1.93133	0.179856	0.508906	0
	IFNγ		90.8654	98.3333		9.13462	1.66667		0	0		0	0
	IFNγ+PAM	95.4225	97.561	96.9072	4.57746	2.43902	3.09278	0	0	0	0	0	0
Fig1e	percentage of GBP2+ Tg vacuoles overtime across different stimulation conditions in BM-MoDCs
		GBP2-			GBP2+
	2hp	Rep1	Rep2	Rep3	Rep1	Rep2	Rep3
	Unprimed	100	97.973	98.7993	0	2.02703	1.20069
	Pam	99.6966	98.4	100	0.303424	1.6	0
	IFNγ	44.1507	83.3129	66.4244	55.8493	16.6871	33.5756
	IFNγ+PAM	48.9344	80.5857	61.0966	51.0656	19.4143	38.9034
		GBP2-			GBP2+
	2hp	Rep1	Rep2	Rep3	Rep1	Rep2	Rep3
	Unprimed	99.5011	100	99.435	0.498891	0	0.564972
	Pam	99.3722	100	97.8541	0.627803	0	2.14592
	IFNγ		99.0385	28.3333		0.961538	71.6667
	IFNγ+PAM	85.5634	100	28.3505	14.4366	0	71.6495

## Sheet: Figure 2
Fig2c	Principle component analysis of autoSTOMP conditions (number shows PC1 and PC2)
	PC1, 30.79% variance	PC2, 18.12% variance
Uprimed-1	-87.1367	4.31809
Uprimed-2	-83.2477	9.95363
Uprimed-3	-84.4282	8.56942
Pam-1	-33.151	-53.3498
Pam-2	-28.3959	-53.4369
Pam-3	-18.3443	-58.3847
IFN-1	-0.30812	74.7051
IFN-2	-0.32344	62.0051
IFN-3	-4.82098	60.257
IFN+Pam-1	18.4344	-1.42993
IFN+Pam-2	13.4855	-5.83293
IFN+Pam-3	22.6343	-9.26579
IFN-GBP2-1	38.6618	-0.9612
IFN-GBP2-2	58.5638	1.15754
IFN-GBP2-3	45.1246	-1.27301
IFN+Pam-GBP2-1	36.6575	-10.9252
IFN+Pam-GBP2-2	59.2557	-9.8322
IFN+Pam-GBP2-3	47.3386	-16.2741

## Sheet: Figure3
	Note: each column represent one mouse
Fig3b	Weight loss of infected animals in a 42day infection (animals were infected with 5 ME49GFP-Luc brain cyst intraperitoneally) (FD, found dead or meet authanizing critieria)
	Days p.i.	LysMcre-Nos2fl/fl								LysMcre+Nos2fl/fl								p value
	0	100	100	100	100	100	100	100	100	100	100	100	100	100	100	100
	1	102.65	100.48	101.6	102.96	102.17	103.11	101.43	102.02	103.45	101.12	100	100.86	100	100.46	101.68
	2
	3	105.29	100	101.6	103.45	103.8	103.63	101.43	100.4	102.46	100	100	98.71	101.74	100.92	100.42
	4	104.23	100	103.19	104.43	102.72	105.18	102.5	103.24	103.94	102.6	102.1	102.59	101.74	103.21	102.94
	5	103.17	98.57	102.13	104.43	98.37	103.63	102.5	102.43	104.93	101.86	104.2	101.29	100.43	102.29	99.58
	6	102.65	98.1	101.6	102.96	100	105.7	101.79	99.6	107.88	100.37	100.42	100.43	98.7	100	98.32
	7	102.65	98.1	101.6	102.96	100	105.7	101.07	98.79	107.88	97.4	100	100.86	100	100.46	98.74
	8	101.59	97.62	102.13	100.99	94.57	104.15	97.86	97.98	104.93	95.17	99.16	99.57	100	100.46	98.32
	9	98.41	93.81	98.4	97.04	90.22	100	97.5	94.74	101.48	91.08	95.38	95.69	95.65	95.41	95.38
	10	93.12	90.48	95.21	95.57	84.78	96.37	97.5	91.5	96.06	86.99	92.44	90.52	89.13	89.45	89.92
	11	92.06	84.29	93.62	95.57	82.61	91.71	92.86	89.88	90.15	82.16	89.92	85.78	83.04	84.86	85.29		p=0.0494
	12	90.48	82.86	90.43	97.04	86.41	88.08	90	88.26	82.27	78.07	92.02	84.91	79.57	85.78	81.93		p=0.0248
	13	90.48	85.24	90.96	99.01	86.41	89.12	90	87.85	80.3	79.93	96.22	83.62	77.83	84.86	81.51		p=0.0319
	14	89.95	82.38	92.55	99.51	91.3	88.08	88.57	87.85	79.31	77.7	96.22	84.91	75.22	82.57	81.93		p=0.0286
	15	83.07	80.95	93.09	98.03	92.39	92.23	87.14	88.66	FD	80.67	96.22	86.64	80	83.94	84.45
	16	82.01	84.76	95.21	93.1	96.2	93.26	86.43	88.66		79.18	94.96	87.07	82.61	86.7	85.71
	17	84.13	83.33	93.09	86.21	91.85	91.19	84.64	86.23		79.55	99.16	85.34	83.04	83.94	86.97
	18	86.24	77.62	95.21	85.22	90.22	92.23	84.29	88.26		77.7	FD	82.76	83.48	81.65	89.92
	19	88.89	80.95	96.81	83.74	90.22	94.3	84.29	89.07		FD		FD	84.35	80.28	89.5
	20	87.3	81.9	98.4	81.77	89.67	94.3	85.36	90.28					83.04	77.98	91.6
	21	86.77	82.38	99.47	84.73	88.59	94.3	85	89.47					82.61	FD	92.44
	22	88.36	85.71	99.47	84.24	89.13	94.82	84.64	86.23					80		91.18
	23	88.89	87.62	100.53	85.22	89.13	94.82	82.86	85.43					78.7		91.6
	24	90.48	85.24	99.47	82.27	88.04	95.34	83.21	83.4					75.22		89.5
	25	88.89	86.19	100.53	82.27	90.76	95.85	84.29	84.62					74.35		91.18
	26	89.42	87.14	101.06	85.71	94.02	98.96	83.93	83.81					70		89.92
	27	88.89	83.33	100	82.27	91.85	95.85	81.07	84.21					68.26		92.02
	28	88.89	82.86	100	82.27	94.02	93.26	79.29	84.21					FD		93.28
	29
	30	88.89	86.67	97.34	85.22	93.48	89.12	78.21	83							90.34
	31
	32	87.3	89.05	101.6	87.68	97.28	98.96	78.93	82.59							92.02
	33
	34
	35	88.36	84.29	101.06	83.74	94.57	100	82.86	82.19							94.12
	36
	37	92.06	79.52	101.06	86.21	94.57	97.41	85	84.21							95.8
	38
	39	94.71	77.14	100.53	88.18	92.93	94.82	86.07	85.02							96.22
	40
	41
	42	95.77	76.67	105.85	86.21	96.74	95.34	83.57	84.62							96.64
Fig 3c	Percentages of different PEC populations in the peritoneal cavity (out of CD45+)
		LysMcre-Nos2fl/fl				LysMcre+Nos2fl/fl								Nos2-/-
	Neutrophil	9.23	14.6	22.1	12.1	16.1	13.1	17.6	16.6	14.1	7.48	17.2	6.05	16.1	5.98	12.5	21	5.91	6.48
	Ly6Chi monocyte	0.33	0.39	0.42	2.06	0.49	0.63	1.12	0.48	0.52	0.83	1.02	0.61	0.54	0.36	0.46	0.54	0.42	0.64
	F480+Ly6C+ macrophage	33	28.4	33.7	25.7	25.8	33.6	29.3	9.96	2.28	22.7	22.5	9.62	23.9	10.4	5.91	14.7	29.7	20.1
	F480+Ly6c- macrophage	6.9	4.16	3.06	9.2	3.23	1.87	3.02	0.64	0.11	3.54	1.95	4.22	0.85	0.81	0.23	0.9	4.6	3.74
	DC	2.01	1.43	1.66	4.03	2.01	1.43	1.49	1.58	0.48	3.65	4.82	4.1	1.28	1.14	0.51	0.65	5.42	2.93
	non myelooid/DC	37.7	41	27.6	26.3	43.3	40.7	37.9	58.1	69.6	42	37.2	56	48.3	70	64.5	50.5	39.6	48.6
Fig 3d	Percentages of iNOS+ populations in the peritoneal cavity (out of CD45+)
		LysMcre-Nos2fl/fl				LysMcre+Nos2fl/fl								Nos2-/-
	CD45+	35.7	31.9	33.1	26.8	25.5	32.1	26.7	8.54	2.59	20.1	19.6	13	0.35	0.5	0.094	0.18	0.12	0.14
	Neutrophil	0.24	0.34	0.53	0.21	0.13	1.1	0.89	0.54	0.38	0.044	0.2	0.14	0.011	0.011	0.00243	0.0065	0	0
	Ly6Chi monocyte	0.035	0.038	0.023	0.038	0.027	0.051	0.079	0.03	0.13	0.019	0.029	0.02	0.03	0.022	0.0066	0.049	0.00498	0.00465
	F480+Ly6C+ macrophage	26.1	24.8	27.4	16.9	21.2	28	22.5	6.83	1.33	15	14.5	7.64	0.19	0.31	0.033	0.014	0.05	0.086
	F480+Ly6c- macrophage	4.59	3.05	1.97	5.07	1.85	1.03	1.35	0.29	0.045	1.97	1.19	2.29	0.00947	0.02	0.000694	0	0.011	0.00543
	DC	0.62	0.42	0.35	1.02	0.51	0.54	0.33	0.2	0.039	0.86	1.76	1.21	0.019	0.026	0.00625	0.00542	0.023	0.00776
	non myelooid/DC	0.35	0.27	0.21	0.21	0.084	0.062	0.059	0.049	0.063	0.049	0.055	0.076	0.023	0.013	0.02	0.059	0.012	0.00621
Fig 3e	Mean fluorescence intensity of iNOS staining in the iNOS+ populations
		LysMcre-Nos2fl/fl				LysMcre+Nos2fl/fl								Nos2-/-
	CD45+	5442	7398	5452	7492	3888	3109	2822	2954	2048	4045	4054	4714	1603	1398	1489	1560	1031	1098
	Neutrophil	1424	1398	1259	2336	1111	833	821	876	1186	1804	1544	1447	1704	1010	839	1540	0	0
	Ly6Chi monocyte	1170	1152	1101	1139	1079	935	929	974	844	1689	1121	1260	915	911	883	845	1025	1021
	F480+Ly6C+ macrophage	6103	8398	6056	7024	3997	3267	2973	3286	2450	3426	3415	4801	1716	1445	1059	1610	1960	1079
	F480+Ly6c- macrophage	4230	5329	4306	5893	3416	2927	2658	2826	2523	3774	3867	3941	825	898	743	0	1390	922
	DC	5942	8011	4731	7492	4616	4490	3747	4046	2782	4045	4054	4714	1498	1096	2720	3160	1031	1098
	non myelooid/DC	1408	1517	1375	1982	1603	1041	1212	1313	1603	1708	1708	1893	1783	1360	1645	1726	2135	1351
Fig 3f	Percentages ofGFP+ populations in the peritoneal cavity (out of CD45+)
		LysMcre-Nos2fl/fl				LysMcre+Nos2fl/fl								Nos2-/-
	CD45+	0.35	0.63	2.18	0.88	0.95	2.34	2.74	5.13	13	1.31	0.38	0.35	4.27	5.1	9.73	2.52	0.28	0.62
	Neutrophil	0.027	0.049	0.27	0.041	0.058	0.14	0.28	0.32	1.51	0.022	0.033	0.018	0.29	0.13	0.75	0.15	0.011	0.029
	Ly6Chi monocyte	0.021	0.027	0.028	0.075	0.027	0.02	0.043	0.033	0.21	0.019	0.026	0.013	0.055	0.042	0.046	0.073	0.022	0.012
	F480+Ly6C+ macrophage	0.076	0.11	0.74	0.23	0.11	0.27	0.4	0.51	0.5	0.7	0.05	0.042	0.5	0.3	0.68	0.8	0.09	0.14
	F480+Ly6c- macrophage	0.022	0.014	0.087	0.25	0.013	0.025	0.05	0.023	0.025	0.19	0.00478	0.024	0.021	0.022	0.028	0.043	0.016	0.015
	DC	0.00513	0.0089	0.04	0.053	0.00519	0.016	0.024	0.059	0.073	0.086	0.016	0.024	0.04	0.028	0.035	0.017	0.025	0.032
	non myelooid/DC	0.15	0.34	0.7	0.079	0.6	1.52	1.56	3.37	8.55	0.096	0.14	0.13	2.71	3.66	6.08	1.15	0.057	0.24
Fig 3g	qPCR on tissue DNA using ToxoRE probes (for Tg burden assessment) (0 value indicates below detection (one uninfected sample was used as negative control in addition to water only); missing values indicate not enough DNA for qPCR from that mouse)
	LysMcre-Nos2fl/fl									LysMcre+Nos2fl/fl																					Nos2-/-
Spleen	0.130083	0.113159	0.10723	0.078037	0.061867	0.051248	0.010009	0.030581	0.007051	0.355337	0.974971	0.513529	0.13056	0.145396	0.557558	0.530239	0.846513	0.320358	0.386787	0.078029																		0.305759	1.33049	0.556897	0.023111
Heart	0.092995	0.098197	0.351792	0.061233	0.245286	0.030018		0.009484		0.429086	0.132558	0.153959	0.073905	0.116086	0.744677	0.116941	0.201926		0.116637																			0.061752	0.146139	0.080745	0.005583
Lung	0.286063	0.282279	0.60476	0.089777	0.108349	0.084407	0.003014	0.06615	0.057702	1.32295	0.323246	0.683606	0.167151	0.345706	1.48311	0.825042	0.738884	0.277435	0.782378	0.133358																		0.412381	0.596357	0.468208	0.026278
Liver	0.041937	0.041419	0.065673	0.034605	0.018948	0.015576	0.000444	0.014718	0.010387	0.256267	0.076981	0.159471	0.037623	0.083263	0.894018	0.212946	0.178799	0.089124	0.358117	0.042829																		0.074357	0.172755	0.109115	0.01276
Quad	0.03208	0.018316	0.061807	0.02198	0.026827	0.008472				0.122071	0.010551	0.032228	0.023708	0.041385	0.247588	0.030473	0.034049																					0.013984	0.032615	0.039583	0.005548
Left brain	0.045019	0.013899	0.033249	0.000901	0	0.006952	0	0.003422	0.040298	0.026785	0.016104	0.018794	0.002683	0.006409	0.070825	0.018001	0.007994	0.011316	0.013137	0.007791																		0.006502	0.033749	0.005945	0.000334

## Sheet: Figure 4
Fig4a	qPCR of Nos2 gene in B6 BM-MoDCs across different conditions
		Unprimed	Toxo	IFN	IFN+Toxo	IFN+Pam	IFN+Pam+Toxo
	Rep1	1	1.95744	330.235	1131.47	3338.94	3535.89
	Rep2	1	0.642443	589.392	1022.65	3600.43	5421.85
	Rep3	1	0.960576	138.795	850.725	2254.47	5010.53
Fig4b	Volumetric quatification of iNOS band intensity over GAPDH (iNOS/GAPDH)
		Unprimed	Toxo	Pam	Pam+Toxo	IFNγ	IFNγ+Toxo	IFNγ+Pam	IFNγ+Pam+Toxo
	Rep1	0.0163183	-0.00696289	0.00586581	-0.030912	0.585722	0.804828	1.25141	2.40504
	Rep2	-0.0105688	0.0187307	0.0181305	-0.00763607	0.293956	0.701209	3.54225	5.17845
	Rep3	-0.0064835	0.00174012	0.00079791	-0.00527207	0.11907	0.354017	1.13655	0.699875
Fig4c	Parasite burden by luciferase between B6 and Nos2KO BM-MoDCs
	14hpi	B6			Nos2-/-
		Rep1	Rep2	Rep3	Rep1	Rep2	Rep3
	Toxo	100	100	100	91.6331	59.374	89.4829
	Pam+Toxo	110.051	88.949	97.2363	99.0752	80.5591	90.8998
	IFNr+Toxo	32.6678	16.7729	16.6842	82.5264	52.4008	80.0424
	IFNr+PAM+Toxo	10.8557	7.63503	5.95092	63.331	45.6654	69.2989
Fig4d	Parasite burden by luciferase between vehicle and 1400W treated B6 BM-MoDCs
		B6-vehicle				B6+1400W
		Rep1	Rep2	Rep3	Rep4	Rep1	Rep2	Rep3	Rep4
	Toxo	100	100	100	100	102.419	87.633	100.1	113.851
	Pam	109.981	85.2823	104.24	106.343	107.775	118.682	108.283	109.424
	IFNr+Toxo	17.3889	11.1923	17.385	9.76282	51.0715	67.4236	81.4189	87.2489
	IFNr+PAM+Toxo	4.15422	6.81141	11.184	10.3884	69.8118	65.2764	88.5155	96.429
Fig4e	Parasite burden by luciferase in RAW-Cas9, RAW-ΔNos2-clone1, RAW-ΔGbp-chr3-population
		Cas9C1				Nos2C1 KO				GBP-Chr3 KO (pop)
		Rep1	Rep2	Rep3	Rep4	Rep1	Rep2	Rep3	Rep4	Rep1	Rep2	Rep3	Rep4
	Unprimed	100	100	100	100	120.261	108.093	96.308	89.4891	98.0464	62.7137	100	87.0435
	IFNγ	2.80502	3.65534	7.5865	3.27486	51.9948	17.8233	57.6296	38.524	24.1717	32.0968	20.1685	32.4474
	IFNγ+1400W	41.8115	19.9304	62.8782	57.4885	49.6484	17.3993	70.5892	43.7502	67.8719	43.3951	57.3129	55.6763

## Sheet: Figure 5
Fig 5b	Parasite burden in cells treated with or without L-arginine
		B6+vehicle			B6+0.5mM L-arginine			B6+2mM L-arginine			Nos2-/-+vehicle			Nos2-/-+0.5mM L-arginine			Nos2-/-+2mM L-arginine
		Rep1	Rep2	Rep3	Rep1	Rep2	Rep3	Rep1	Rep2	Rep3	Rep1	Rep2	Rep3	Rep1	Rep2	Rep3	Rep1	Rep2	Rep3
	Unstimulated	100	100	100	89.602	99.5112	95.844	89.1286	103.666	104.838	84.8394	107.038	114.905	75.9485	86.9013	117.714	62.4095	90.3226	91.6083
	IFNγ+PAM	4.25822	6.84262	11.7413	3.91781	9.18866	9.31325	4.25203	6.94037	10.5538	39.8372	47.2141	67.4878	36.5012	44.868	53.8414	36.5322	52.7859	60.1684
Fig 5c	NO measurement in BM-MoDCs
		B6					Nos2-/-
		Rep1	Rep2	Rep3	Rep4	Rep5	Rep1	Rep2	Rep3	Rep4	Rep5
	Unprimed	678	14486.7	19201.7	11664	-2341.5	1040	25088.7	13716.7	20269	12896
	Toxo	833	16725.7	22905.7	12793	12357.5	428	29291.7	14059.7	36053	13478
	IFN	1058	47352.7	25015.7	46546	24958.5	267	25761.7	13872.7	17051	13167
	IFN+Toxo	9846	191094	59707.7	124993	123192	721	28229.7	15458.7	13827	13273
	IFN+Pam	61967	248734	148474	199442	141002	28149	26743.7	14447.7	13794	12576
	IFN+Pam+Toxo	68362	267604	138542	176980	205230	3403	29972.7	15331.7	13369	15338
Fig 5d	Parasite survival in cells treated with DETA NONOate
		B6			B6+300uM DETA			Nos2-/-			Nos2-/-+300uM DETA
		Rep1	Rep2	Rep3	Rep1	Rep2	Rep3	Rep1	Rep2	Rep3	Rep1	Rep2	Rep3
	Toxo	100	100	100	76.8688	106.03	89.3707	90.0322	96.0414	102.865	82.7475	93.958	91.275
	Pam+Toxo	105.049	77.0403	102.092	55.7058	85.9337	86.0014	89.0749	103.143	100.832	63.6638	68.6231	68.1823
	IFNr+Toxo	5.77336	3.38115	8.88902	1.54711	1.70843	3.07629	57.7653	54.0985	46.0799	15.1116	11.715	10.0316
	IFNr+PAM+Toxo	3.67612	2.38705	5.16817	1.68812	1.67867	3.63881	54.4467	47.2588	40.4957	8.68684	5.8813	8.33236
Fig 5g	percentage of NO2Tyr+/- vacuoles in RAW cells at 2 or 6 hpi
	2hpi	NitroTyr-			NitroTyr+
		Rep1	Rep2	Rep3	Rep1	Rep2	Rep3
	Unprimed	100	100	100	0	0	0
	IFNγ	78.2143	98.8889	98.0237	21.7857	1.11111	1.97628
	IFNγ+PAM	62.7586	86.0465	86.6667	37.2414	13.9535	13.3333
	IFNγ+PAM+1400W	100	100	100	0	0	0
	6hpi	NitroTyr-			NitroTyr+
		Rep1	Rep2	Rep3	Rep1	Rep2	Rep3
	Unprimed	100	100	100	0	0	0
	IFNγ	84.7458	95.7944	76.2376	15.2542	4.20561	23.7624
	IFNγ+PAM	56.6038	67.1642	47.3333	43.3962	32.8358	52.6667
	IFNγ+PAM+1400W	100	100	100	0	0	0
Fig 5g	percentage of NO2Tyr+/- vacuoles in RAW-Cas9 and RAW-ΔGBP-chr3 bulk cells at 6hpi
		NitroTyr-				NitroTyr+
		Rep1	Rep2	Rep3	Rep4	Rep1	Rep2	Rep3	Rep4
	IFN+Pam-Cas9	59.6091	69.2308	66.0221	37.5	40.3909	30.7692	33.9779	62.5
	IFN+Pam-GBP-Chr3	76.9737	82.4773	69.4444	64	23.0263	17.5227	30.5556	36

## Sheet: Figure 6
Fig 6b	left panel (i)									right panel (iI)
	Percentage of GBP2+ vacuoles in RAW-Cas9 and RAW-ΔNos2 cells									Percentage of the number of Tg per vacuole in GBP2- vacuoles											Percentage of the number of Tg per vacuole in GBP2+ vacuoles
		GBP2-			GBP2+						GBP2+ 1 pack			GBP2+ 2 pack			GBP2+ ≥4 pack					GBP2+ 1 pack			GBP2+ 2 pack			GBP2+ ≥4 pack
	RAW-Cas9	80.0766	78.6301	81.4236	19.9234	21.3699	18.5764			RAW-Cas9	85.1675	95.4704	92.5373	11.9617	3.48432	7.46269	2.87081	1.0453	0		RAW-Cas9	100	98.718	100	0	1.28205	0	0	0	0
	RAW-ΔNos2	79.9443	57.0652	82.8924	20.0557	42.9348	17.1076			RAW-ΔNos2	83.6237	85.7143	92.766	14.6341	13.8095	7.02128	1.74216	0.47619	0.212766		RAW-ΔNos2	54.1667	53.1646	74.2268	40.2778	43.6709	24.7423	5.55556	3.16456	1.03093
Fig 6c	left panel																	right panel
	Timepoints of GBP2 targeting over the course of timelaps imaging (1-19.1hpi)								Timepoints of loss of GFP signal (killing) over the course of timelaps imaging (1-19.1hpi)									the outcome of all quatifiable vacuoles that were targeted by mTagBFP2-GBP2
	IFN+Pam			IFN+Pam+1400W					IFN+Pam			IFN+Pam+1400W							IFN+Pam			IFN+Pam+1400W
	Rep1	Rep2	Rep3	Rep1	Rep2	Rep3			Rep1	Rep2	Rep3	Rep1	Rep2	Rep3					Rep1	Rep2	Rep3	Rep1	Rep2	Rep3
	1.13333	3.5	0.833333	11.5	3.16667	4.83333			2.13333	3.83333	19.1	19.1	19.1	19.1				killed	100	93.9394	80	52.3809	38.4615	36.3636
	1.13333	3.5	5.83333	1.83333	3.5	0.833333			3.13333	4.16667	12.1667	19.1	3.5	19.1				viable	0	6.06061	20	47.6191	61.5385	63.6364
	1.13333	3.5	0.5	3.5	3.5	3.5			1.13333	3.83333	2.5	19.1	3.83333	19.1				GBP2+GFP+ egress	0	0	0	19.0476	46.1538	33.3333
	1.13333	0.5	6.83333	1.16667	5.16667	3.5			3.46667	1.16667	8.16667	19.1	19.1	5.83333				GBP2+GFP+ divide	0	0	13.3333	9.52381	15.3846	18.1818
	1.13333	0.5	0.833333	2.16667	6.16667	3.5			2.13333	1.83333	19.1	19.1	19.1	4.16667				GBP2 shed GFP+	0	0	0	9.52381	0	9.09091
	1.13333	0.5	0.833333	3.5	0.833333	3.83333			1.46667	1.5	2.5	4.16667	19.1	19.1				GBP2+GFP+ @ 20h	0	6.06061	6.66667	9.52381	0	3.0303
	1.46667	4.16667	0.833333	3.83333	1.16667	3.83333			2.8	5.5	2.5	19.1	19.1	19.1
	1.8	4.16667	13.1667	0.5	1.5	4.16667			4.13333	5.16667	17.1667	1.5	1.5
	1.8	0.5	1.16667	5.83333	2.83333	5.16667			3.13333	1.16667	2.16667	6.83333	5.5	11.1667
	2.13333	4.5	1.5	0.833333	5.16667	5.83333			4.13333	18.1667	2.5	4.16667
	2.8	5.83333	1.83333	0.833333	0.833333	6.5			3.8	6.83333	19.1	19.1	2.16667	19.1
	3.13333	0.5	1.83333	0.833333	1.16667	0.5			4.8	2.16667	4.16667	19.1	19.1	2.83333
	3.13333	6.16667	2.16667	0.833333	2.16667	0.5			3.46667	6.83333	5.83333	1.16667	19.1	19.1
	3.46667	6.16667	2.16667	10.1667		0.5			4.46667	6.83333	2.5	10.8333		19.1
	1.46667	0.833333	2.83333	1.16667		7.16667			2.8	1.5	4.83333	1.5		8.16667
	4.13333	0.833333		1.83333		8.83333			5.46667	1.5		3.5		10.8333
	4.8	0.833333		1.83333		0.833333			6.46667	0.833333		2.5		2.16667
	5.46667	8.16667		2.16667		10.5			6.13333	9.16667		19.1		19.1
	5.8	0.833333		2.16667		1.16667			5.8	1.5		19.1		19.1
	7.8	8.83333		2.83333		1.5			8.13333	9.5		3.83333		19.1
		9.5		3.16667		1.5				19.1		4.5		19.1
		9.5				1.5				19.1				19.1
		1.16667				1.5				1.83333				3.83333
		1.5				1.83333				3.83333				1.83333
		1.5				1.83333				4.5				3.83333
		1.5				1.83333				14.1667				19.1
		16.8333				2.16667				19.1				2.83333
		2.5				2.16667				2.83333				19.1
		2.83333				2.5				3.16667				19.1
		2.83333				2.5				3.16667				5.16667
		3.16667				2.83333				19.1				3.5
		0.833333				2.83333				1.16667				3.5
						3.16667								7.83333
Fig 6e	quantification of IVN space size of TEM images (μm2)
	UP	IFNgPam	IFNgPam+1400W
	1.723	1.752	1.616
	1.397	0.779	0.743
	1.269	0.788	2.024
	1.848	0.795	1.62
	0.861	0.654	1.43
	4.093	0.462	2.078
	1.792	0.668	1.054
	2.256	1.576	1.575
	0.846	1.453	2.51
	2.287	1.68	6.281
	3.445	1.921	2.081
	1.955	0.963	2.388
		0.773	1.501
		2.837	1.371
		1.309	3.864
		1.501	2.533
		0.456	1.439
		1.832	1.939
		1.732	1.911
		0.254	3.681
		1.058	4.639
		1.08	1.777
		1.489	1.394
		0.91	2.691
		0.505	3.063
		0.685	4.356
		0.845	2.889
		0.768	3.254
		1.244	4.1
		0.815	1.856
		1.732	1.717
		1.575
		0.372
		0.266
		1.324
		1.986
		1.631
		1.412
		0.616
		2.17
		0.614
		1.108
		0.449
Fig 6g	quantification of CellMask negative 'void' size across genotypes in RAW cells (μm2) (pooled)
	Cas9-UP	Cas9-IFN	Cas9-IFNPAM	Nos2C1 KO-UP	Nos2C1 KO-IFN	Nos2C1 KO-IFNPAM	Gbp-Chr3 KO - UP	Gbp-Chr3 KO -IFN	Gbp-Chr3 KO -IFNPAM
	5.857	2.023	5.871	4.5	0.622	9.373	4.2758	8.1391	3.16272
	6.317	7.595	4.242	3.614	9.845	6.157	2.34119	2.14432	3.26407
	1.494	6.567	4.202	7.428	1.683	3.169	2.24398	3.18255	4.40582
	2.075	7.971	1.922	4.887	5.322	6.236	2.80662	3.97038	2.55259
	3.254	2.476	1.273	3.524	5.193	4.263	4.979	7.17864	7.6714
	9.485	4.865	1.405	8.357	2.901	4.22	4.81359	6.36719	7.23617
	8.045	8.159	1.1	3.883	2.446	6.517	5.18439	5.74797	10.7089
	2.376	4.202	2.581	10.249	4.049	10.206	2.60256	10.5864	9.2408
	6.825	4.002	4.145	7.864	2.864	5.268	2.98297	9.35667	7.69929
	8.987	4.356	4.787	7.15	4.482	4.177	1.81572	4.72492	7.55931
	4.125	2.664	4.171	5.66	9.103	10.004	4.11358	4.117	8.77638
	4.527	5.432	4.502	2.742	12.254	4.679	8.769	4.7405	5.43598
	13.066	3.644	0.555	8.015	7.223	2.34	4.99605	9.0026	6.35104
	7.099	3.063	1.61	9.276	4.433	2.727	5.38637	3.33719	3.78268
	10.33	2.543	2.429	6.368	5.362	1.823	3.30435	6.76513	2.46583
	0	4.466	4.079	6.533	6.246	2.971	6.76498	1.24618	5.20556
	5.511	0.288	2.941	7.749	8.27	1.737	4.36863	1.9328	5.51225
	3.697	3.715	1.074	8.347	8.988	6.816	4.66985	2.1888	6.16617
	8.17	4.809	0.712	0.652	5.649	4.234	3.14404	1.6452	3.2856
	3.693	2.51	1.767	11.421	3.25	6.373	5.56091	3.53336	4.7259
	4.665	10.255	4.469	9.939	3.858	6.115	5.13019	3.35034	3.08602
	5.511	3.947	2.289	10.006	5.738	6.416	2.57243	2.01858	1.99856
	3.697	2.664	5.233	2.72	3.77	5.755	4.65393	1.3597	4.84722
	2.86442	5.815	1.977	5.782	4.29	6.05858	5.34678	5.5895	2.76575
	5.60114	9.397	4.6582	3.129	6.899	6.51705	7.0815	3.1644	6.74589
	1.5909	0.387	4.32038	0.597	3.924	3.23524	3.11897	5.6493	5.56759
	6.87822	5.296	3.49463	8.491	6.246	5.87517	5.01113	6.01545	3.91532
	5.6744	3.018	5.63268	9.574	11.719	9.16703	4.34304	4.51627	3.58078
	8.5136	1.791	3.67746	6.6	1.36	4.70123	2.96053	8.8644	3.82393
	5.60114	2.93	3.30516	7.252	1.272	8.31118	7.67798	5.37321	9.63665
	3.1472	4.16294	2.19011	11.973	2.808	4.72767	3.24488	8.4393	6.27558
	3.07118	1.11673	4.99505	0.442	4.35119	3.75565	2.37139	7.0642	5.59374
	5.18528	5.24962	3.97084	6.191	5.17388	5.34599	3.06579	7.58889	3.80057
	5.52409	2.43768	4.08078	9.32	3.54986	4.42394	7.76524	1.22565	6.07845
	4.1925	2.9108	2.61095	3.747	6.01041	9.17201	4.24202	5.96884	6.51215
	2.13761	2.3748	3.7222	9.608	6.23453	6.91675	3.79539	3.98853	3.53091
	5.7683	0.70822	2.25948	7.02919	4.84068	5.24912	4.53799	7.25418	5.59319
	2.04654	0.197529	2.47427	11.595	3.43942	9.52458	6.57945	5.26999	10.1997
	8.9773	1.78939	2.68566	10.0581	5.36494	11.4461	5.59975	5.74797	7.85764
	3.65822	4.28722	0.9175	6.74338	8.23009	7.3232	3.46794	5.2995	9.95306
	3.4489	2.66283	0.898494	10.871		3.64772	3.11061	9.98554	7.45441
	3.1617	1.60291	3.16356	6.01419		11.0234	3.8884	8.2147	5.51912
	5.5535	5.70269	2.79058	8.68803		4.88815	4.07338	4.117	3.75237
	10.3933	5.37563	3.85401	10.2128		8.25021	6.39775	4.7405	9.71771
	6.44881	1.77782	3.30516	6.16296		12.3194	2.65983	7.26599	6.754
	4.5485	2.89705	4.08078	9.95121		14.2683	2.3366	3.33719	4.85693
	6.12223	3.39974	3.16356	1.61346		8.16904	3.56994	5.61111	3.29792
	4.17792	4.03026	3.16028	9.68991		4.50972	6.32984	1.0233	6.49695
	6.49007	3.69485	2.85765	5.04096		7.61751	5.10236	1.87411	10.2513
	4.18802	1.39082	4.68781	6.70076		7.47541	5.18439	1.94333	6.9224
	5.06629	3.56736	3.53949	4.6738		6.32543	2.60256	1.6452	6.77363
	0.91048	3.749	4.67187	8.63021		7.80292	2.98297	3.53336	5.4029
		2.2951	4.32507	9.04418			1.81572	3.35034	8.16925
		0.9003	3.37161	7.41926			4.11358	2.01858	6.43979
		3.16343	2.14487	4.51664			8.769	4.44587	11.1209
		1.16262	1.1205	2.938			9.98633	4.5984	5.37955
		1.97978	3.20424	4.91361			6.3266	3.16594	4.31053
		0.785033		7.40646			2.36599	6.52339	3.16272
		2.94037		10.2811			7.54489	7.85194	3.26407
		3.64722		5.2947			3.26591	8.49832	4.40582
		3.29074		6.62049			7.42513	7.45214	2.55259
		5.39755					4.2365	4.13254	7.6714
		2.54414					6.32594	4.98865	7.23617
		4.30707					4.12155	5.23618	10.7089
							3.26971	3.69885	8.69299
							2.11246	2.54178	7.15148
							6.00016	2.65915	7.01149
							6.91025	3.14025	8.22857
							2.11	2.98436	4.88817
							6.32658	5.55468	5.80323
							5.21117	1.11549	3.23487
							2.93665	2.69998	1.91802
							10.0024	4.56079	5.75337
							3.24488	3.09	6.06006
							1.11259	5.9881	6.71399
							3.06579	1.45779	3.83341
							7.76524	3.24597	5.27371
							4.24202	2.68544	3.63383
							3.79539	2.74	2.54637
							4.53799	5.9765	4.36971
							6.57945	4.455	2.28824
							5.59975		6.26838
							3.46794		5.09008
							3.11061		3.43781
							3.8884		3.10327
							4.07338		3.34642
							6.14878		10.0142
									6.65309
									5.97125
									4.17809
									6.45596
									6.88966
									3.90842
									5.9707
									9.32217
									6.98013
									9.07555
									6.5769
									4.64161
									2.87486
									8.84019
									5.87649
									3.97942
									2.42041
									5.61944
									9.37374
									6.2704
									6.12163
									4.7509
									7.15825
									5.42879
									10.1099
									4.36855
									3.29953
									6.33
									2.076
									1.852
									1.791
									0.683
									4.076
									0.287

## Sheet: Supplementary Figures
Supplementary Fig4b	Volumetric ratio of GBP2 intensity over GAPDH
		B6			Nos2-/-
		Rep1	Rep2	Rep3	Rep1	Rep2	Rep3
	Unprimed	0.149668	0.0748149	0.00459141	-0.0448678	0.0406458	0.00231436
	Toxo	-0.29803	0.0783905	0.00375795	-0.0661871	-0.0206865	0.00732395
	IFNγ	4.48186	0.726714	0.116561	2.61752	0.344929	0.164942
	IFNγ+Toxo	2.0952	1.1846	0.0857289	2.40987	0.356522	0.150965
	IFNγ+Pam	2.71635	0.686129	0.0992702	2.96112	0.791024	0.368513
	IFNγ+Pam+Toxo	2.42332	0.302694	0.073662	2.85662	0.219149	0.116537
Supplementary Fig4a	qPCR of IRG and GBPs from B6 BM-MoDC
	Gbp2b(Gbp1)	B6			Nos2-/-					Gbp2	B6			Nos2-/-					Gbp5	B6			Nos2-/-					Gbp7	B6			Nos2-/-					Tgtp1&2 (Irgb6)	B6			Nos2-/-					Irgb10	B6
		Rep1	Rep2	Rep3	Rep1	Rep2	Rep3				Rep1	Rep2	Rep3	Rep1	Rep2	Rep3				Rep1	Rep2	Rep3	Rep1	Rep2	Rep3				Rep1	Rep2	Rep3	Rep1	Rep2	Rep3				Rep1	Rep2	Rep3	Rep1	Rep2	Rep3				Rep1	Rep2	Rep3
	Unprimed	1	1	1	1	1	1			Unprimed	1	1	1	1	1	1			Unprimed	1	1	1	1	1	1			Unprimed	1	1	1	1	1	1			Unprimed	1	1	1	1	1	1			Unprimed	1	1	1
	Toxo	1.13888	0.646119	0.533518	0.8458	0.66264	0.57667			Toxo	1.35419	1.38981	0.691782	1.07926	1.24771	0.945503			Toxo	1.33247	0.802555	0.621226	1.10616	1.90588	0.900713			Toxo	1.1105	1.11091	0.872178	1.28769	2.28099	0.966326			Toxo	1.02833	0.724888	0.551438	0.93484	5.91059	0.770067			Toxo	1.00673	0.844089	0.599348
	IFN	1440.18	407.681	437.511	1071.67	519.041	815.951			IFN	121.833	71.452	39.7215	78.4492	144.01	59.0769			IFN	178.221	56.1347	59.0117	63.7002	113.937	54.3925			IFN	23.7047	16.4993	14.0682	19.3292	24.1004	19.1413			IFN	468.198	100.133	255.828	71.1484	270.808	893.79			IFN	28.7817	9.60007	15.7826
	IFN+Toxo	1631.62	216.856	412.615	1050.94	795.937	969.841			IFN+Toxo	107.572	66.1582	41.8255	89.5885	139.589	54.3218			IFN+Toxo	296.496	81.5885	86.8456	133.689	196.778	64.0529			IFN+Toxo	33.0608	11.8243	16.6072	19.5761	24.5869	17.2125			IFN+Toxo	582.166	74.8394	201.917	157.214	340.734	839.51			IFN+Toxo	20.4395	6.53369	10.7579
	IFN+Pam	1012.33	166.106	202.193	394.376	255.093	474.666			IFN+Pam	196.774	67.7625	31.57	66.4371	108.392	35.298			IFN+Pam	439.757	99.1422	139.915	163.493	245.39	95.6988			IFN+Pam	31.3135	7.12766	13.4298	10.6445	11.3766	12.9835			IFN+Pam	701.614	80.2886	208.934	93.5639	254.253	645.31			IFN+Pam	23.7023	5.99382	8.54162
	IFN+Pam+Toxo	369.223	104.566	265.048	150.965	231.162	258.667			IFN+Pam+Toxo	86.9756	49.6975	40.7736	32.2099	156.419	32.5438			IFN+Pam+Toxo	303.745	113.513	160.35	75.0082	279.366	87.7852			IFN+Pam+Toxo	16.3248	7.46765	14.8162	6.48738	14.2897	11.1894			IFN+Pam+Toxo	313.4	50.5329	187.633	35.3863	210.613	394.738			IFN+Pam+Toxo	13.6881	3.26263	5.18274
Supplementary Fig 5d	Parasite survival on RAW cells treated with inhibitors
		Vehicle							1400w							Chloroquine
		Rep1	Rep2	Rep3	Rep4	Rep5	Rep6	Rep7	Rep1	Rep2	Rep3	Rep4	Rep5	Rep6	Rep7	Rep1	Rep2	Rep3	Rep4	Rep5	Rep6	Rep7
	Unprimed	100	100	100	100	100	100	100	113.753	110.886	111.695	122.185	126.63	122.185	125.199	83.4873	86.8045	77.9748	103.725	87.5675	103.725	116.584
	IFNγ+PAM	12.5561	2.97471	6.32695	12.2559	15.2618	12.2559	12.0414	126.752	60.2489	70.9917	115.85	95.3917	115.85	107.278	11.5864	2.09918	5.92979	15.9327	16.049	15.9327	12.5826
Supplementary Fig 6a	Griess assay of infected RAW cells expressing empty vector or human Nos2 under tetracycline inducible promoter
		pLIX			pLIX-hNos2
		Rep1	Rep2	Rep3	Rep1	Rep2	Rep3
	Unprimed	0	0	0	0	0	0
	Unprimed+200ng/ml Dox	0.319292	0	0	4.83129	5.34907	8.10586
	Unprimed+400ng/ml Dox	0	0	0	7.97105	12.6923	12.8606
	IFN	20.2349	15.0391	14.538	9.60965	12.0179	11.5109
	IFN+200ng/ml Dox	16.4178	14.0359	15.5393	13.3185	13.5328	14.538
	IFN+400ng/ml Dox	18.4759	14.2033	14.2033	14.3532	16.0385	16.0385
	IFN+Pam	25.7745	24.2254	20.9804	23.7389	20.9804	22.6077
	IFN+Pam+200ng/ml Dox	25.1935	21.3066	23.094	22.7188	21.7952	24.3866
	IFN+Pam+400ng/ml Dox	34.4288	21.1435	22.6077	24.1756	21.1435	24.3866
Supplementary Fig 6b	Parasite survival of infected RAW cells expressing empty vector or human Nos2 under tetracycline inducible promoter
		pLIX			pLIX-hNos2
		Rep1	Rep2	Rep3	Rep1	Rep2	Rep3
	Unprimed	100	100	100	105.317	105.107	121.946
	Unprimed+200ng/ml Dox	95.9489	91.2288	90.0921	95.6229	93.8119	98.1943
	Unprimed+400ng/ml Dox	70.4779	86.652	91.1914	68.6746	74.9154	69.2813
	IFN	18.3846	17.6614	29.4545	36.2147	24.5925	29.2593
	IFN+200ng/ml Dox	18.2238	13.721	19.7334	30.0004	21.511	28.9927
	IFN+400ng/ml Dox	15.1251	14.5423	20.7833	26.5716	19.6677	27.7972
	IFN+Pam	10.312	10.9781	17.7903	11.6581	13.4389	16.1523
	IFN+Pam+200ng/ml Dox	9.52038	9.94984	13.239	12.3185	14.9216	16.7349
	IFN+Pam+400ng/ml Dox	9.77861	12.3636	11.8868	13.7705	16.2539	16.5892
Supplementary Fig 7a	parasite survival on B6 BM-MoDCs treated with vehicle or inhibitors
		B6+vehicle			B6+100uM 1400W			B6+1mM NAC
		Rep1	Rep2	Rep3	Rep1	Rep2	Rep3	Rep1	Rep2	Rep3
	Toxo	100	100	100	101.142	93.2584	102.66	79.8386	85.2293	91.1971
	Pam+Toxo	95.1621	84.4609	112.467	100.657	88.8176	101.048	76.4867	75.7931	99.4584
	IFNr+Toxo	6.68671	7.715	15.1489	68.5789	60.3439	74.7292	6.20697	8.04094	16.6601
	IFNr+PAM+Toxo	4.04349	3.11343	8.70239	51.6697	36.3539	64.4501	3.56219	3.21667	10.1219
Supplementary Fig 7b	parasite survival on B6 or Nos2ko BM-MoDCs treated with vehicle or inhibitors
		B6+vehicle		B6+MitoTEMPO-200uM		B6+MitoTEMPO-500uM		Nos2-/-+vehicle		Nos2-/-+MitoTEMPO-200uM		Nos2-/-+MitoTEMPO-500uM
		Rep1	Rep2	Rep1	Rep2	Rep1	Rep2	Rep1	Rep2	Rep1	Rep2	Rep1	Rep2
	Toxo	100	100	111.454	104.852	99.2463	112.164	105.031	77.2354	110.143	88.176	94.3794	83.4688
	IFNr+PAM+Toxo	7.2763	6.13802	7.45269	6.13388	6.51459	5.68182	80.344	60.895	76.8682	56.2376	78.0468	53.0815
Supplementary Fig 7c	Normalized count for reqpective genes
		Nox3			Nox4			Nox1			Noxo1			Nos1			Nos3			Nos2
	Unstimulated	0	0	0	19.5975	0	0	53.0287	76.5757	35.3855	68.015	40.9103	24.8655	56.4871	60.841	96.5929	36.8895	78.6737	30.6037	0	0	0
	Toxo	41.7548	16.7591	5.87045	5.21935	0	0	14.7882	20.4833	58.7045	30.4462	29.7939	20.1273	110.476	130.348	187.855	76.5505	44.6909	62.8977	5.21935	5.58636	27.675
	IFNγ	0	0	0	0	0	0	45.1781	61.0504	88.9122	20.7066	7.00578	43.9205	287.069	270.223	211.032	12.2357	35.0289	16.0685	3666.01	3380.79	3479.36
	IFNγ + Toxo	2.45078	5.7397	0	14.7047	0	0	177.681	103.315	191.229	46.5648	55.4838	21.7981	376.195	212.369	421.1	26.9586	12.436	7.92659	23118.2	13970.4	22230.1
Supplementary Fig 7d	NO2Tyr staining on infected RAW cells treated with iNOS inhibitor or NO donor DETA NONOate
		NitroTyr-		NitroTyr+
		Rep1	Rep2	Rep1	Rep2
	Uprimed	100	100	0	0
	IFN+Pam	77.9661	68.254	22.0339	31.746
	IFN+Pam+1400W	100	100	0	0
	Unprimed+NONOate	96.4286	95.5556	3.57143	4.44444
Supplementary Fig 9c	quantification of IVN area and percentage of IVN space on TEM images from RAW-ΔNos2 treated with or without DETA NONOate after 6hpi
	area ( (μm2)			% IVN space in the vacuole
	RAW-ΔNos2	RAW-ΔNos2 + NONOate		RAW-ΔNos2	RAW-ΔNos2 + NONOate
	1.507	0.493		12.5135	9.46621
	4.83	0.862		52.9721	11.8374
	1.656	0.251		18.93	14.7647
	0.692	0.977		36.7109	9.23702
	0.74	0.548		17.0232	11.0797
	1.799	0.732		22.8502	6.85907
	0.623	0.843		14.5255	10.0214
	1.845			19.6465
	1.579			32.4163
Supplementary Fig 9d	parasite survival at 14hpi when NONOate was spiked in before or after infection
		Cas9 IFN+Pam	Nos2 IFN+Pam	Nos2 IFN+Pam+NONOate-1hbi	Nos2 IFN+Pam+NONOate-4hpi
	Rep1	100	162.086	139.198	132.678
	Rep2	100	182.39	93.857	102.811
	Rep3	100	154.237	94.924	112.72
[truncated: 3 more columns]
